# Supplementary material for: Analysis of DNA methylation profiles during sheep skeletal muscle development using whole-genome bisulfite sequencing
Source: BMC Genomics. 2020 Apr 29;21:327. doi: 10.1186/s12864-020-6751-5 (PMC7191724; doi:10.1186/s12864-020-6751-5)
Supplement: Supplementary file 4 — Additional file 4. Information of DMRs in the Fetus group and the Adult group. [file 12864_2020_6751_MOESM4_ESM.xls]

## Sheet: CG.DMR.gene
methChr	start	end	width	methDif	annotation	geneStrand	methType	geneId
1	93753	93763	11	0.306	Intron (ENSOART00000019126/ENSOARG00000017577, intron 1 of 5)	+	CG	ENSOARG00000017587
1	106332	106425	94	0.385	Exon (ENSOART00000019146/ENSOARG00000017595, exon 4 of 5)	-	CG	ENSOARG00000017595
1	175453	175492	40	-0.417	Intron (ENSOART00000019126/ENSOARG00000017577, intron 5 of 5)	-	CG	ENSOARG00000017577
1	276329	276474	146	-0.478	Distal Intergenic	-	CG	ENSOARG00000017652
1	382852	382906	55	-0.373	Distal Intergenic	-	CG	ENSOARG00000017737
1	459742	459748	7	0.802	Distal Intergenic	+	CG	ENSOARG00000017870
1	535791	535844	54	0.311	Intron (ENSOART00000019592/ENSOARG00000017998, intron 3 of 9)	-	CG	ENSOARG00000017998
1	698378	698421	44	-0.363	Intron (ENSOART00000019824/ENSOARG00000018219, intron 5 of 37)	-	CG	ENSOARG00000018219
1	717722	717783	62	-0.425	Intron (ENSOART00000019824/ENSOARG00000018219, intron 19 of 37)	-	CG	ENSOARG00000018219
1	724922	724953	32	0.366	Intron (ENSOART00000019824/ENSOARG00000018219, intron 24 of 37)	-	CG	ENSOARG00000018219
1	900370	900419	50	-0.343	Distal Intergenic	+	CG	ENSOARG00000020434
1	1037861	1038020	160	-0.351	Intron (ENSOART00000020055/ENSOARG00000018428, intron 2 of 3)	-	CG	ENSOARG00000018493
1	1051927	1051975	49	0.342	Intron (ENSOART00000020055/ENSOARG00000018428, intron 2 of 3)	-	CG	ENSOARG00000018493
1	1097840	1097850	11	0.367	Intron (ENSOART00000020055/ENSOARG00000018428, intron 3 of 3)	-	CG	ENSOARG00000018493
1	1099119	1099209	91	0.354	Intron (ENSOART00000020055/ENSOARG00000018428, intron 3 of 3)	-	CG	ENSOARG00000018493
1	1197670	1197674	5	0.588	Distal Intergenic	-	CG	ENSOARG00000018428
1	1219135	1219344	210	0.428	Distal Intergenic	+	CG	ENSOARG00000018559
1	1221315	1221393	79	0.452	Distal Intergenic	+	CG	ENSOARG00000018559
1	1508630	1508715	86	0.32	Intron (ENSOART00000020330/ENSOARG00000018675, intron 9 of 9)	+	CG	ENSOARG00000018675
1	1509332	1509374	43	0.419	Intron (ENSOART00000020330/ENSOARG00000018675, intron 9 of 9)	+	CG	ENSOARG00000018675
1	1568440	1568444	5	-0.387	Distal Intergenic	+	CG	ENSOARG00000018675
1	1568989	1569352	364	-0.303	Distal Intergenic	+	CG	ENSOARG00000018675
1	1582391	1582438	48	-0.313	Distal Intergenic	+	CG	ENSOARG00000018675
1	1617324	1617348	25	0.637	Distal Intergenic	+	CG	ENSOARG00000018675
1	1638244	1638257	14	-0.389	Distal Intergenic	+	CG	ENSOARG00000018675
1	1658830	1658942	113	-0.318	Distal Intergenic	+	CG	ENSOARG00000018675
1	1659325	1659366	42	-0.354	Distal Intergenic	+	CG	ENSOARG00000018675
1	1756598	1756635	38	0.518	Distal Intergenic	+	CG	ENSOARG00000018675
1	1804089	1804340	252	0.385	Distal Intergenic	+	CG	ENSOARG00000018722
1	1874775	1874903	129	-0.308	Distal Intergenic	+	CG	ENSOARG00000018722
1	1875244	1875338	95	0.371	Distal Intergenic	+	CG	ENSOARG00000018722
1	1913307	1913531	225	-0.369	Distal Intergenic	+	CG	ENSOARG00000018722
1	1949972	1949991	20	-0.474	Distal Intergenic	+	CG	ENSOARG00000018722
1	1982905	1983578	674	0.305	Distal Intergenic	+	CG	ENSOARG00000018722
1	1991654	1991729	76	-0.379	Distal Intergenic	+	CG	ENSOARG00000018722
1	2002624	2003060	437	0.37	Distal Intergenic	+	CG	ENSOARG00000018722
1	2019280	2019372	93	-0.506	Distal Intergenic	+	CG	ENSOARG00000018722
1	2021385	2021479	95	-0.386	Distal Intergenic	+	CG	ENSOARG00000018722
1	2021957	2022055	99	-0.355	Distal Intergenic	+	CG	ENSOARG00000018722
1	2052421	2052455	35	-0.464	Distal Intergenic	+	CG	ENSOARG00000018722
1	2060319	2060378	60	0.389	Distal Intergenic	+	CG	ENSOARG00000018722
1	2074919	2075133	215	-0.33	Distal Intergenic	+	CG	ENSOARG00000018722
1	2201500	2201669	170	0.317	Intron (ENSOART00000020384/ENSOARG00000018722, intron 25 of 25)	+	CG	ENSOARG00000018722
1	2231145	2231194	50	-0.376	Distal Intergenic	+	CG	ENSOARG00000018722
1	2282356	2282393	38	0.511	Distal Intergenic	-	CG	ENSOARG00000000265
1	2428426	2428515	90	-0.3	Distal Intergenic	-	CG	ENSOARG00000000265
1	2557213	2557229	17	-0.328	Distal Intergenic	-	CG	ENSOARG00000018779
1	2618013	2618208	196	-0.305	Distal Intergenic	-	CG	ENSOARG00000018779
1	2619812	2619854	43	0.482	Distal Intergenic	-	CG	ENSOARG00000018779
1	2664312	2664405	94	-0.316	Distal Intergenic	-	CG	ENSOARG00000018779
1	2665675	2665751	77	0.374	Distal Intergenic	-	CG	ENSOARG00000018779
1	2669612	2669987	376	0.433	Distal Intergenic	-	CG	ENSOARG00000018779
1	2681567	2681598	32	0.394	Distal Intergenic	-	CG	ENSOARG00000018779
1	2683140	2683191	52	0.335	Distal Intergenic	-	CG	ENSOARG00000018779
1	2687968	2688024	57	-0.347	Distal Intergenic	-	CG	ENSOARG00000018779
1	2725978	2726191	214	0.301	Intron (ENSOART00000020452/ENSOARG00000018779, intron 1 of 16)	-	CG	ENSOARG00000018779
1	2791177	2791304	128	-0.329	Exon (ENSOART00000020452/ENSOARG00000018779, exon 2 of 17)	-	CG	ENSOARG00000018779
1	2871695	2871802	108	-0.314	Distal Intergenic	+	CG	ENSOARG00000018820
1	2872586	2872728	143	-0.362	Distal Intergenic	+	CG	ENSOARG00000018820
1	2893542	2893593	52	0.403	Distal Intergenic	+	CG	ENSOARG00000018827
1	2977679	2977705	27	-0.461	Intron (ENSOART00000020622/ENSOARG00000018940, intron 6 of 13)	-	CG	ENSOARG00000018902
1	3003964	3004003	40	-0.314	Promoter (2-3kb)	-	CG	ENSOARG00000018940
1	3010430	3010536	107	-0.365	Distal Intergenic	-	CG	ENSOARG00000018940
1	3039496	3039742	247	0.331	Intron (ENSOART00000020633/ENSOARG00000018948, intron 7 of 9)	-	CG	ENSOARG00000018948
1	3065896	3066191	296	-0.391	Distal Intergenic	-	CG	ENSOARG00000018948
1	3079958	3080124	167	0.375	Distal Intergenic	-	CG	ENSOARG00000018948
1	3103399	3103716	318	0.318	Intron (ENSOART00000020674/ENSOARG00000018990, intron 1 of 1)	-	CG	ENSOARG00000018990
1	3173527	3173724	198	0.48	Distal Intergenic	-	CG	ENSOARG00000019000
1	3183260	3183300	41	-0.312	Intron (ENSOART00000020698/ENSOARG00000019011, intron 3 of 11)	-	CG	ENSOARG00000019000
1	3197905	3198087	183	0.305	Intron (ENSOART00000020698/ENSOARG00000019011, intron 6 of 11)	-	CG	ENSOARG00000019000
1	3204237	3204604	368	0.409	Intron (ENSOART00000020698/ENSOARG00000019011, intron 8 of 11)	-	CG	ENSOARG00000019000
1	3206427	3206689	263	-0.403	Intron (ENSOART00000020698/ENSOARG00000019011, intron 8 of 11)	-	CG	ENSOARG00000019000
1	3219186	3219224	39	-0.479	Intron (ENSOART00000020698/ENSOARG00000019011, intron 10 of 11)	-	CG	ENSOARG00000019011
1	3222004	3222083	80	0.304	Intron (ENSOART00000020698/ENSOARG00000019011, intron 10 of 11)	-	CG	ENSOARG00000019011
1	3224721	3224845	125	-0.316	Intron (ENSOART00000020698/ENSOARG00000019011, intron 10 of 11)	-	CG	ENSOARG00000019011
1	3236696	3236721	26	0.322	Intron (ENSOART00000020698/ENSOARG00000019011, intron 10 of 11)	-	CG	ENSOARG00000019011
1	3239128	3239270	143	0.338	Intron (ENSOART00000020698/ENSOARG00000019011, intron 10 of 11)	-	CG	ENSOARG00000019011
1	3247190	3247468	279	-0.365	Intron (ENSOART00000020698/ENSOARG00000019011, intron 10 of 11)	-	CG	ENSOARG00000019011
1	3250794	3251118	325	0.341	Intron (ENSOART00000020698/ENSOARG00000019011, intron 11 of 11)	-	CG	ENSOARG00000019011
1	3253680	3253897	218	-0.361	Intron (ENSOART00000020698/ENSOARG00000019011, intron 11 of 11)	-	CG	ENSOARG00000019011
1	3267260	3267374	115	-0.317	Intron (ENSOART00000020698/ENSOARG00000019011, intron 11 of 11)	-	CG	ENSOARG00000019011
1	3272236	3272264	29	0.33	Promoter (1-2kb)	-	CG	ENSOARG00000019011
1	3294768	3294858	91	0.341	Distal Intergenic	-	CG	ENSOARG00000019011
1	3296387	3296580	194	0.323	Distal Intergenic	-	CG	ENSOARG00000019011
1	3320124	3320282	159	-0.361	Distal Intergenic	-	CG	ENSOARG00000019011
1	3395236	3395268	33	0.528	Intron (ENSOART00000020706/ENSOARG00000019019, intron 3 of 7)	-	CG	ENSOARG00000019023
1	3486066	3486243	178	-0.316	Distal Intergenic	-	CG	ENSOARG00000019048
1	3496444	3496716	273	-0.373	Distal Intergenic	-	CG	ENSOARG00000019048
1	3519614	3519923	310	-0.386	Distal Intergenic	+	CG	ENSOARG00000019080
1	3520544	3520680	137	-0.322	Distal Intergenic	+	CG	ENSOARG00000019080
1	3544165	3544227	63	0.353	Distal Intergenic	+	CG	ENSOARG00000019080
1	3551088	3551256	169	-0.516	Distal Intergenic	+	CG	ENSOARG00000019080
1	3569491	3569652	162	-0.348	Intron (ENSOART00000020780/ENSOARG00000019080, intron 3 of 46)	+	CG	ENSOARG00000019080
1	3572107	3572112	6	-0.406	Intron (ENSOART00000020780/ENSOARG00000019080, intron 3 of 46)	+	CG	ENSOARG00000019080
1	3657503	3657675	173	0.344	Distal Intergenic	+	CG	ENSOARG00000019080
1	3674713	3674721	9	0.624	Distal Intergenic	+	CG	ENSOARG00000019080
1	3681988	3682134	147	0.401	Distal Intergenic	+	CG	ENSOARG00000019080
1	3721748	3721888	141	-0.56	Distal Intergenic	+	CG	ENSOARG00000019080
1	3767292	3767722	431	-0.396	Distal Intergenic	-	CG	ENSOARG00000019114
1	3901029	3901741	713	-0.32	Distal Intergenic	-	CG	ENSOARG00000019114
1	3980234	3980391	158	0.344	Distal Intergenic	-	CG	ENSOARG00000019114
1	3991289	3991417	129	-0.304	Distal Intergenic	-	CG	ENSOARG00000019114
1	4049513	4049590	78	0.371	Distal Intergenic	-	CG	ENSOARG00000019114
1	4064427	4064545	119	0.405	Distal Intergenic	-	CG	ENSOARG00000019114
1	4066115	4066404	290	0.33	Distal Intergenic	-	CG	ENSOARG00000019114
1	4085152	4085465	314	0.368	Distal Intergenic	-	CG	ENSOARG00000019114
1	4090490	4090543	54	0.385	Distal Intergenic	-	CG	ENSOARG00000019114
1	4091171	4091221	51	0.394	Distal Intergenic	-	CG	ENSOARG00000019114
1	4139109	4139113	5	0.594	Distal Intergenic	-	CG	ENSOARG00000019114
1	4147245	4147354	110	0.302	Distal Intergenic	-	CG	ENSOARG00000000304
1	4216638	4216885	248	0.437	Distal Intergenic	-	CG	ENSOARG00000000304
1	4252866	4252992	127	0.368	Distal Intergenic	-	CG	ENSOARG00000000304
1	4271340	4271380	41	0.369	Distal Intergenic	-	CG	ENSOARG00000000304
1	4362381	4362611	231	-0.326	Distal Intergenic	-	CG	ENSOARG00000000304
1	4364178	4364398	221	0.311	Distal Intergenic	-	CG	ENSOARG00000000304
1	4365344	4365613	270	0.318	Distal Intergenic	-	CG	ENSOARG00000000304
1	4381350	4381599	250	-0.307	Distal Intergenic	-	CG	ENSOARG00000000304
1	4389926	4390165	240	-0.307	Distal Intergenic	-	CG	ENSOARG00000000304
1	4399260	4399393	134	-0.408	Distal Intergenic	-	CG	ENSOARG00000000304
1	4413184	4413659	476	-0.37	Distal Intergenic	-	CG	ENSOARG00000000304
1	4465703	4465836	134	-0.327	Distal Intergenic	+	CG	ENSOARG00000019119
1	4545090	4545193	104	0.349	Intron (ENSOART00000020819/ENSOARG00000019119, intron 6 of 18)	+	CG	ENSOARG00000019119
1	4667750	4667764	15	-0.344	3' UTR	+	CG	ENSOARG00000019126
1	4718427	4718530	104	0.434	Intron (ENSOART00000020827/ENSOARG00000019126, intron 1 of 5)	+	CG	ENSOARG00000019126
1	4725344	4725706	363	-0.333	Intron (ENSOART00000020827/ENSOARG00000019126, intron 2 of 5)	+	CG	ENSOARG00000019126
1	4752832	4752858	27	0.345	Intron (ENSOART00000020827/ENSOARG00000019126, intron 4 of 5)	+	CG	ENSOARG00000019126
1	4830917	4830963	47	0.409	Distal Intergenic	-	CG	ENSOARG00000000331
1	4872434	4872510	77	0.477	Intron (ENSOART00000020837/ENSOARG00000019132, intron 1 of 21)	-	CG	ENSOARG00000000331
1	5021071	5021112	42	0.471	Intron (ENSOART00000020837/ENSOARG00000019132, intron 7 of 21)	-	CG	ENSOARG00000000331
1	5204481	5204536	56	0.376	Intron (ENSOART00000020837/ENSOARG00000019132, intron 19 of 21)	-	CG	ENSOARG00000019132
1	5219170	5219278	109	0.319	Intron (ENSOART00000020837/ENSOARG00000019132, intron 20 of 21)	-	CG	ENSOARG00000019132
1	5230320	5230402	83	0.305	Intron (ENSOART00000020837/ENSOARG00000019132, intron 21 of 21)	-	CG	ENSOARG00000019132
1	5261214	5261378	165	0.316	Intron (ENSOART00000020837/ENSOARG00000019132, intron 21 of 21)	-	CG	ENSOARG00000019132
1	5275806	5275928	123	0.328	Intron (ENSOART00000020837/ENSOARG00000019132, intron 21 of 21)	-	CG	ENSOARG00000019132
1	5282442	5282504	63	0.396	Intron (ENSOART00000020837/ENSOARG00000019132, intron 21 of 21)	-	CG	ENSOARG00000019132
1	5288235	5288468	234	0.411	Intron (ENSOART00000020837/ENSOARG00000019132, intron 21 of 21)	-	CG	ENSOARG00000019132
1	5304214	5305037	824	-0.304	Intron (ENSOART00000020837/ENSOARG00000019132, intron 21 of 21)	-	CG	ENSOARG00000019132
1	5316610	5316681	72	0.358	Intron (ENSOART00000020837/ENSOARG00000019132, intron 21 of 21)	-	CG	ENSOARG00000019132
1	5347637	5347911	275	0.301	Intron (ENSOART00000020837/ENSOARG00000019132, intron 21 of 21)	-	CG	ENSOARG00000019132
1	5359839	5359897	59	0.392	Intron (ENSOART00000020837/ENSOARG00000019132, intron 21 of 21)	-	CG	ENSOARG00000019132
1	5391024	5391201	178	0.352	Distal Intergenic	-	CG	ENSOARG00000019132
1	5391575	5391616	42	0.606	Distal Intergenic	-	CG	ENSOARG00000019132
1	5404272	5404298	27	0.41	Distal Intergenic	-	CG	ENSOARG00000019132
1	5477350	5477480	131	-0.36	Distal Intergenic	-	CG	ENSOARG00000019132
1	5493018	5493038	21	0.392	Distal Intergenic	-	CG	ENSOARG00000019132
1	5512687	5512786	100	0.44	Distal Intergenic	-	CG	ENSOARG00000019132
1	5532035	5532101	67	-0.586	Distal Intergenic	-	CG	ENSOARG00000019132
1	5562948	5563218	271	-0.333	Distal Intergenic	+	CG	ENSOARG00000019151
1	5582325	5582355	31	0.415	Distal Intergenic	+	CG	ENSOARG00000019151
1	5595300	5595794	495	-0.349	Distal Intergenic	+	CG	ENSOARG00000019151
1	5634191	5634347	157	0.504	Distal Intergenic	+	CG	ENSOARG00000019151
1	5656338	5656405	68	0.413	Distal Intergenic	+	CG	ENSOARG00000019151
1	5678418	5678449	32	0.416	Distal Intergenic	+	CG	ENSOARG00000019151
1	5809703	5809782	80	-0.418	Distal Intergenic	-	CG	ENSOARG00000019157
1	5846563	5846681	119	0.343	Intron (ENSOART00000020862/ENSOARG00000019157, intron 2 of 7)	-	CG	ENSOARG00000019157
1	5847247	5847297	51	0.362	Intron (ENSOART00000020862/ENSOARG00000019157, intron 2 of 7)	-	CG	ENSOARG00000019157
1	5859759	5860150	392	0.373	Intron (ENSOART00000020862/ENSOARG00000019157, intron 6 of 7)	-	CG	ENSOARG00000019157
1	5893522	5893919	398	0.344	Intron (ENSOART00000020862/ENSOARG00000019157, intron 7 of 7)	-	CG	ENSOARG00000019157
1	5914674	5914765	92	-0.411	Distal Intergenic	-	CG	ENSOARG00000019157
1	5953370	5953705	336	-0.344	Distal Intergenic	-	CG	ENSOARG00000019157
1	6028200	6028379	180	0.337	Distal Intergenic	-	CG	ENSOARG00000019157
1	6100465	6100631	167	-0.585	Distal Intergenic	-	CG	ENSOARG00000019157
1	6144195	6144311	117	-0.407	Distal Intergenic	+	CG	ENSOARG00000025194
1	6197521	6198002	482	0.316	Distal Intergenic	+	CG	ENSOARG00000025194
1	6248600	6248920	321	-0.308	Distal Intergenic	+	CG	ENSOARG00000025194
1	6256230	6256473	244	-0.374	Distal Intergenic	+	CG	ENSOARG00000025194
1	6282148	6282172	25	0.323	Distal Intergenic	+	CG	ENSOARG00000025194
1	6285838	6285964	127	0.338	Distal Intergenic	+	CG	ENSOARG00000025194
1	6330786	6331020	235	0.361	Distal Intergenic	+	CG	ENSOARG00000025194
1	6354221	6354349	129	-0.349	Distal Intergenic	+	CG	ENSOARG00000025194
1	6357586	6357715	130	-0.302	Distal Intergenic	+	CG	ENSOARG00000025194
1	6373033	6373593	561	0.402	Distal Intergenic	+	CG	ENSOARG00000025194
1	6427327	6427332	6	0.325	Distal Intergenic	+	CG	ENSOARG00000025194
1	6464198	6464581	384	0.322	Distal Intergenic	+	CG	ENSOARG00000025194
1	6469265	6469305	41	0.437	Distal Intergenic	+	CG	ENSOARG00000025194
1	6469619	6469785	167	0.418	Distal Intergenic	+	CG	ENSOARG00000025194
1	6576874	6576896	23	0.384	Distal Intergenic	+	CG	ENSOARG00000025194
1	6578995	6579022	28	-0.35	Distal Intergenic	+	CG	ENSOARG00000025194
1	6654079	6654235	157	-0.696	Distal Intergenic	-	CG	ENSOARG00000019162
1	6667158	6667368	211	-0.645	Distal Intergenic	-	CG	ENSOARG00000019162
1	6703998	6704310	313	-0.318	Distal Intergenic	-	CG	ENSOARG00000019162
1	6713125	6713137	13	0.402	Distal Intergenic	-	CG	ENSOARG00000019162
1	6911000	6911040	41	0.428	Distal Intergenic	-	CG	ENSOARG00000019170
1	6918347	6918435	89	-0.312	Distal Intergenic	-	CG	ENSOARG00000019170
1	6923923	6924032	110	-0.322	Distal Intergenic	-	CG	ENSOARG00000019170
1	6997104	6997235	132	-0.474	Intron (ENSOART00000020912/ENSOARG00000019204, intron 4 of 30)	-	CG	ENSOARG00000019204
1	7018766	7018806	41	-0.4	Exon (ENSOART00000020912/ENSOARG00000019204, exon 6 of 31)	-	CG	ENSOARG00000019204
1	7182264	7182321	58	0.421	Intron (ENSOART00000020925/ENSOARG00000019217, intron 3 of 3)	-	CG	ENSOARG00000019217
1	7183111	7183245	135	-0.373	Intron (ENSOART00000020925/ENSOARG00000019217, intron 3 of 3)	-	CG	ENSOARG00000019217
1	7184286	7184300	15	-0.316	Intron (ENSOART00000020925/ENSOARG00000019217, intron 3 of 3)	-	CG	ENSOARG00000019217
1	7309466	7309770	305	0.345	Intron (ENSOART00000021009/ENSOARG00000019293, intron 11 of 29)	-	CG	ENSOARG00000019293
1	7326451	7326505	55	-0.341	Intron (ENSOART00000021009/ENSOARG00000019293, intron 28 of 29)	-	CG	ENSOARG00000019293
1	7331720	7331739	20	-0.467	Intron (ENSOART00000021009/ENSOARG00000019293, intron 28 of 29)	-	CG	ENSOARG00000019293
1	7332443	7332549	107	0.343	Intron (ENSOART00000021009/ENSOARG00000019293, intron 28 of 29)	-	CG	ENSOARG00000019293
1	7336866	7336912	47	-0.324	Intron (ENSOART00000021009/ENSOARG00000019293, intron 28 of 29)	-	CG	ENSOARG00000019293
1	7357759	7357772	14	-0.358	Intron (ENSOART00000021009/ENSOARG00000019293, intron 28 of 29)	-	CG	ENSOARG00000019293
1	7382513	7382576	64	-0.329	Distal Intergenic	-	CG	ENSOARG00000019293
1	7385336	7385414	79	-0.453	Distal Intergenic	-	CG	ENSOARG00000019293
1	7411041	7411080	40	0.391	Distal Intergenic	-	CG	ENSOARG00000019293
1	7672862	7672901	40	0.374	Distal Intergenic	-	CG	ENSOARG00000019324
1	7690289	7690450	162	-0.333	Distal Intergenic	-	CG	ENSOARG00000019344
1	7774268	7774310	43	-0.456	Distal Intergenic	+	CG	ENSOARG00000019347
1	7832570	7832828	259	-0.429	Exon (ENSOART00000021070/ENSOARG00000019347, exon 6 of 19)	+	CG	ENSOARG00000019347
1	7845183	7845224	42	-0.422	Intron (ENSOART00000021070/ENSOARG00000019347, intron 7 of 18)	+	CG	ENSOARG00000019347
1	7852789	7852845	57	0.407	Intron (ENSOART00000021070/ENSOARG00000019347, intron 9 of 18)	-	CG	ENSOARG00000019352
1	7881716	7881745	30	0.407	Distal Intergenic	-	CG	ENSOARG00000019352
1	7990711	7990981	271	0.362	Intron (ENSOART00000021078/ENSOARG00000019355, intron 27 of 29)	+	CG	ENSOARG00000019359
1	8015920	8015999	80	0.597	Intron (ENSOART00000021078/ENSOARG00000019355, intron 28 of 29)	-	CG	ENSOARG00000019355
1	8032851	8033053	203	0.318	Distal Intergenic	-	CG	ENSOARG00000019355
1	8058790	8058811	22	0.516	Distal Intergenic	-	CG	ENSOARG00000019362
1	8128115	8128123	9	0.564	Distal Intergenic	+	CG	ENSOARG00000019365
1	8133768	8134205	438	0.32	Distal Intergenic	+	CG	ENSOARG00000019365
1	8149215	8149380	166	0.361	Intron (ENSOART00000021089/ENSOARG00000019365, intron 5 of 7)	+	CG	ENSOARG00000019365
1	8177480	8177743	264	0.336	Distal Intergenic	+	CG	ENSOARG00000019365
1	8181326	8181601	276	-0.488	Distal Intergenic	+	CG	ENSOARG00000019365
1	8198040	8198076	37	-0.316	Intron (ENSOART00000021118/ENSOARG00000019388, intron 5 of 70)	+	CG	ENSOARG00000019365
1	8269671	8269759	89	-0.34	Intron (ENSOART00000021118/ENSOARG00000019388, intron 26 of 70)	+	CG	ENSOARG00000019365
1	8272364	8272480	117	-0.357	Intron (ENSOART00000021118/ENSOARG00000019388, intron 28 of 70)	+	CG	ENSOARG00000019365
1	8329270	8329291	22	-0.324	Intron (ENSOART00000021118/ENSOARG00000019388, intron 44 of 70)	+	CG	ENSOARG00000019365
1	8340744	8340781	38	-0.449	Intron (ENSOART00000021118/ENSOARG00000019388, intron 47 of 70)	+	CG	ENSOARG00000019365
1	8375470	8375587	118	0.471	Intron (ENSOART00000021118/ENSOARG00000019388, intron 49 of 70)	+	CG	ENSOARG00000000365
1	8400042	8400073	32	-0.385	Intron (ENSOART00000021118/ENSOARG00000019388, intron 54 of 70)	+	CG	ENSOARG00000000365
1	8413263	8413453	191	-0.526	Intron (ENSOART00000021118/ENSOARG00000019388, intron 58 of 70)	+	CG	ENSOARG00000000365
1	8419329	8419350	22	-0.468	Intron (ENSOART00000021118/ENSOARG00000019388, intron 58 of 70)	+	CG	ENSOARG00000000365
1	8472830	8473084	255	0.315	Intron (ENSOART00000021118/ENSOARG00000019388, intron 62 of 70)	+	CG	ENSOARG00000000365
1	8477288	8477504	217	0.387	Intron (ENSOART00000021118/ENSOARG00000019388, intron 63 of 70)	+	CG	ENSOARG00000000365
1	8480190	8480252	63	0.491	Intron (ENSOART00000021118/ENSOARG00000019388, intron 63 of 70)	+	CG	ENSOARG00000000365
1	8488627	8488682	56	0.51	Intron (ENSOART00000021118/ENSOARG00000019388, intron 63 of 70)	+	CG	ENSOARG00000000365
1	8652474	8652499	26	0.842	Distal Intergenic	-	CG	ENSOARG00000019388
1	8833826	8833862	37	0.438	Distal Intergenic	+	CG	ENSOARG00000019408
1	8943786	8943873	88	0.379	Distal Intergenic	+	CG	ENSOARG00000019408
1	8949555	8949574	20	0.493	Distal Intergenic	+	CG	ENSOARG00000019408
1	8968529	8968612	84	-0.333	Distal Intergenic	+	CG	ENSOARG00000019408
1	9018460	9018782	323	0.359	Distal Intergenic	+	CG	ENSOARG00000019408
1	9020372	9020400	29	0.385	Distal Intergenic	+	CG	ENSOARG00000019408
1	9095758	9095776	19	-0.374	Distal Intergenic	+	CG	ENSOARG00000019408
1	9160367	9160645	279	-0.302	Distal Intergenic	+	CG	ENSOARG00000019408
1	9622511	9622590	80	0.343	Distal Intergenic	+	CG	ENSOARG00000000474
1	9944240	9944258	19	0.315	Promoter (1-2kb)	-	CG	ENSOARG00000019439
1	10208160	10208237	78	-0.361	Intron (ENSOART00000021232/ENSOARG00000019494, intron 5 of 20)	-	CG	ENSOARG00000019494
1	10283422	10283490	69	0.322	Intron (ENSOART00000021232/ENSOARG00000019494, intron 19 of 20)	-	CG	ENSOARG00000019494
1	10340952	10341265	314	0.434	Intron (ENSOART00000021259/ENSOARG00000019520, intron 2 of 5)	+	CG	ENSOARG00000019518
1	10530466	10530596	131	-0.447	Exon (ENSOART00000021311/ENSOARG00000019568, exon 3 of 17)	+	CG	ENSOARG00000019568
1	10583526	10583570	45	0.51	Distal Intergenic	+	CG	ENSOARG00000019591
1	10773101	10773140	40	-0.47	Exon (ENSOART00000021379/ENSOARG00000019631, exon 10 of 10)	+	CG	ENSOARG00000019631
1	10792155	10792597	443	0.393	Distal Intergenic	-	CG	ENSOARG00000019635
1	10829691	10829748	58	-0.302	Distal Intergenic	+	CG	ENSOARG00000019654
1	10833191	10833287	97	-0.373	Distal Intergenic	+	CG	ENSOARG00000019654
1	10839291	10839430	140	-0.328	Intron (ENSOART00000021404/ENSOARG00000019654, intron 4 of 16)	+	CG	ENSOARG00000019654
1	10842208	10842403	196	-0.322	Intron (ENSOART00000021404/ENSOARG00000019654, intron 7 of 16)	+	CG	ENSOARG00000019654
1	10877256	10877267	12	-0.327	Distal Intergenic	+	CG	ENSOARG00000019668
1	10878414	10878716	303	-0.327	Distal Intergenic	+	CG	ENSOARG00000019668
1	10879937	10880042	106	-0.55	Distal Intergenic	+	CG	ENSOARG00000019668
1	10883759	10883931	173	-0.355	Distal Intergenic	+	CG	ENSOARG00000019668
1	10886183	10886195	13	-0.409	Distal Intergenic	+	CG	ENSOARG00000019668
1	10894914	10895057	144	-0.361	Promoter (2-3kb)	+	CG	ENSOARG00000019668
1	10897538	10897582	45	-0.47	Intron (ENSOART00000021421/ENSOARG00000019668, intron 1 of 10)	+	CG	ENSOARG00000019668
1	10905498	10905599	102	-0.362	Intron (ENSOART00000021421/ENSOARG00000019668, intron 1 of 10)	+	CG	ENSOARG00000019668
1	10908977	10908985	9	-0.369	Intron (ENSOART00000021421/ENSOARG00000019668, intron 1 of 10)	+	CG	ENSOARG00000019668
1	10918068	10918225	158	-0.318	Intron (ENSOART00000021421/ENSOARG00000019668, intron 1 of 10)	+	CG	ENSOARG00000019668
1	10918801	10918831	31	-0.463	Intron (ENSOART00000021421/ENSOARG00000019668, intron 1 of 10)	+	CG	ENSOARG00000019668
1	10919564	10919686	123	-0.456	Intron (ENSOART00000021421/ENSOARG00000019668, intron 1 of 10)	+	CG	ENSOARG00000019685
1	10926717	10926779	63	-0.387	Intron (ENSOART00000021421/ENSOARG00000019668, intron 3 of 10)	+	CG	ENSOARG00000019685
1	10958828	10959033	206	0.395	Promoter (1-2kb)	+	CG	ENSOARG00000009569
1	10996268	10996305	38	-0.346	Distal Intergenic	-	CG	ENSOARG00000009596
1	11063807	11063815	9	0.334	Intron (ENSOART00000021485/ENSOARG00000019729, intron 1 of 15)	-	CG	ENSOARG00000019708
1	11132369	11132591	223	-0.367	Distal Intergenic	-	CG	ENSOARG00000019729
1	11148867	11149027	161	-0.417	Distal Intergenic	-	CG	ENSOARG00000019729
1	11174424	11174584	161	-0.341	Distal Intergenic	-	CG	ENSOARG00000019729
1	11191727	11191773	47	0.396	Distal Intergenic	-	CG	ENSOARG00000019729
1	11197164	11197202	39	-0.483	Distal Intergenic	-	CG	ENSOARG00000019729
1	11393527	11393758	232	0.42	Distal Intergenic	-	CG	ENSOARG00000019747
1	11463712	11463757	46	-0.305	Intron (ENSOART00000021503/ENSOARG00000019747, intron 9 of 15)	-	CG	ENSOARG00000019747
1	11475218	11475513	296	-0.405	Intron (ENSOART00000021503/ENSOARG00000019747, intron 11 of 15)	-	CG	ENSOARG00000019747
1	11568842	11569101	260	0.331	Intron (ENSOART00000021503/ENSOARG00000019747, intron 15 of 15)	-	CG	ENSOARG00000019747
1	11603913	11604204	292	-0.303	Intron (ENSOART00000021503/ENSOARG00000019747, intron 15 of 15)	-	CG	ENSOARG00000019747
1	11679923	11679994	72	-0.331	Distal Intergenic	-	CG	ENSOARG00000019747
1	11847055	11847221	167	-0.337	Distal Intergenic	-	CG	ENSOARG00000019747
1	11981982	11982361	380	-0.325	Distal Intergenic	+	CG	ENSOARG00000019760
1	11999138	11999528	391	-0.323	Distal Intergenic	+	CG	ENSOARG00000019760
1	12031318	12031431	114	-0.471	Distal Intergenic	+	CG	ENSOARG00000019760
1	12054986	12055064	79	-0.416	Distal Intergenic	+	CG	ENSOARG00000019760
1	12094691	12094832	142	0.434	Exon (ENSOART00000021520/ENSOARG00000019764, exon 6 of 6)	+	CG	ENSOARG00000019760
1	12131232	12131599	368	-0.34	Exon (ENSOART00000021526/ENSOARG00000019769, exon 5 of 5)	-	CG	ENSOARG00000019764
1	12205550	12205572	23	0.362	Intron (ENSOART00000021571/ENSOARG00000019811, intron 4 of 4)	-	CG	ENSOARG00000019811
1	12219856	12219989	134	-0.359	Distal Intergenic	-	CG	ENSOARG00000019811
1	12247095	12247123	29	0.389	Distal Intergenic	-	CG	ENSOARG00000019813
1	12262462	12262554	93	0.313	Distal Intergenic	-	CG	ENSOARG00000019813
1	12290739	12290824	86	-0.334	Distal Intergenic	+	CG	ENSOARG00000019830
1	12312678	12312682	5	-0.387	Intron (ENSOART00000021613/ENSOARG00000019848, intron 13 of 18)	-	CG	ENSOARG00000019848
1	12353865	12353985	121	0.37	Distal Intergenic	+	CG	ENSOARG00000019868
1	12361935	12361955	21	-0.365	Promoter (2-3kb)	+	CG	ENSOARG00000019868
1	12395528	12395574	47	-0.403	Intron (ENSOART00000021664/ENSOARG00000019896, intron 4 of 9)	-	CG	ENSOARG00000019873
1	12528719	12528895	177	-0.318	Intron (ENSOART00000021723/ENSOARG00000019954, intron 1 of 7)	+	CG	ENSOARG00000019954
1	12530779	12530982	204	-0.432	Intron (ENSOART00000021723/ENSOARG00000019954, intron 1 of 7)	+	CG	ENSOARG00000019954
1	12533772	12533854	83	-0.441	Intron (ENSOART00000021723/ENSOARG00000019954, intron 3 of 7)	+	CG	ENSOARG00000019954
1	12538740	12538990	251	-0.367	Distal Intergenic	+	CG	ENSOARG00000019954
1	12539855	12539870	16	-0.415	Distal Intergenic	+	CG	ENSOARG00000019954
1	12585346	12585395	50	0.513	Distal Intergenic	+	CG	ENSOARG00000019954
1	12664087	12664104	18	-0.322	Distal Intergenic	+	CG	ENSOARG00000019954
1	12708908	12708950	43	-0.484	Distal Intergenic	+	CG	ENSOARG00000019954
1	12711982	12712132	151	-0.35	Distal Intergenic	+	CG	ENSOARG00000019954
1	12724026	12724118	93	0.34	Distal Intergenic	+	CG	ENSOARG00000019954
1	12755000	12755174	175	-0.364	Distal Intergenic	+	CG	ENSOARG00000019954
1	12942226	12942234	9	0.408	Distal Intergenic	+	CG	ENSOARG00000019954
1	12968716	12968826	111	-0.372	Distal Intergenic	-	CG	ENSOARG00000019959
1	12978510	12978587	78	-0.387	Distal Intergenic	-	CG	ENSOARG00000019959
1	13025209	13025306	98	-0.514	Distal Intergenic	-	CG	ENSOARG00000019959
1	13234091	13234248	158	-0.46	Distal Intergenic	-	CG	ENSOARG00000019959
1	13397489	13397679	191	0.476	Intron (ENSOART00000021750/ENSOARG00000019979, intron 4 of 6)	-	CG	ENSOARG00000009631
1	13481374	13481563	190	-0.474	Promoter (2-3kb)	+	CG	ENSOARG00000019981
1	13590780	13591086	307	-0.315	Distal Intergenic	+	CG	ENSOARG00000019987
1	13604995	13605629	635	0.336	Distal Intergenic	+	CG	ENSOARG00000019987
1	13617870	13617879	10	0.353	Distal Intergenic	+	CG	ENSOARG00000020023
1	13618240	13618489	250	0.331	Distal Intergenic	+	CG	ENSOARG00000020023
1	13621116	13621123	8	0.301	Distal Intergenic	+	CG	ENSOARG00000020023
1	13625123	13625145	23	0.416	Distal Intergenic	+	CG	ENSOARG00000020023
1	13628311	13628623	313	0.303	Distal Intergenic	+	CG	ENSOARG00000020023
1	13643807	13643996	190	0.316	Distal Intergenic	+	CG	ENSOARG00000020023
1	13646490	13646611	122	-0.345	Distal Intergenic	+	CG	ENSOARG00000020023
1	13802776	13802845	70	0.406	Exon (ENSOART00000021802/ENSOARG00000020023, exon 55 of 101)	+	CG	ENSOARG00000020045
1	13814383	13814458	76	0.383	Intron (ENSOART00000021802/ENSOARG00000020023, intron 59 of 100)	+	CG	ENSOARG00000020045
1	13889062	13889083	22	0.351	Intron (ENSOART00000021802/ENSOARG00000020023, intron 98 of 100)	+	CG	ENSOARG00000020049
1	13890548	13890684	137	-0.44	Intron (ENSOART00000021802/ENSOARG00000020023, intron 99 of 100)	+	CG	ENSOARG00000020049
1	13986927	13987039	113	-0.358	Intron (ENSOART00000021841/ENSOARG00000020060, intron 14 of 15)	-	CG	ENSOARG00000020060
1	13990446	13990463	18	-0.443	5' UTR	-	CG	ENSOARG00000020060
1	14042099	14042107	9	0.399	Intron (ENSOART00000021869/ENSOARG00000020088, intron 4 of 4)	-	CG	ENSOARG00000020088
1	14052864	14052965	102	0.348	Distal Intergenic	-	CG	ENSOARG00000020088
1	14057460	14057592	133	0.534	Distal Intergenic	-	CG	ENSOARG00000020088
1	14063679	14063718	40	0.392	Distal Intergenic	-	CG	ENSOARG00000020090
1	14081086	14081214	129	-0.317	Intron (ENSOART00000021874/ENSOARG00000020090, intron 5 of 5)	-	CG	ENSOARG00000020090
1	14165265	14165539	275	0.374	Distal Intergenic	-	CG	ENSOARG00000020135
1	14222489	14222531	43	0.36	Distal Intergenic	-	CG	ENSOARG00000020129
1	14241587	14241748	162	0.402	Intron (ENSOART00000021930/ENSOARG00000020140, intron 3 of 10)	-	CG	ENSOARG00000020140
1	14250273	14250431	159	0.313	Intron (ENSOART00000021930/ENSOARG00000020140, intron 9 of 10)	-	CG	ENSOARG00000020140
1	14359559	14359707	149	-0.307	Distal Intergenic	+	CG	ENSOARG00000020169
1	14369829	14370025	197	-0.352	Distal Intergenic	+	CG	ENSOARG00000020169
1	14519318	14519338	21	-0.342	Intron (ENSOART00000021981/ENSOARG00000020187, intron 1 of 9)	+	CG	ENSOARG00000020187
1	14533001	14533185	185	-0.302	Intron (ENSOART00000021981/ENSOARG00000020187, intron 3 of 9)	+	CG	ENSOARG00000020187
1	14534400	14534463	64	-0.358	Intron (ENSOART00000021981/ENSOARG00000020187, intron 3 of 9)	+	CG	ENSOARG00000020187
1	14651670	14651753	84	0.328	Intron (ENSOART00000022015/ENSOARG00000020218, intron 7 of 9)	+	CG	ENSOARG00000020218
1	14713058	14713070	13	-0.405	Distal Intergenic	-	CG	ENSOARG00000020224
1	14720414	14720425	12	0.373	Distal Intergenic	+	CG	ENSOARG00000020242
1	15014593	15014626	34	-0.381	Intron (ENSOART00000022100/ENSOARG00000020294, intron 1 of 9)	+	CG	ENSOARG00000020294
1	15026278	15026406	129	-0.31	Intron (ENSOART00000022100/ENSOARG00000020294, intron 1 of 9)	+	CG	ENSOARG00000020294
1	15077464	15077574	111	0.425	Distal Intergenic	+	CG	ENSOARG00000020299
1	15077989	15078045	57	0.312	Distal Intergenic	+	CG	ENSOARG00000020299
1	15095505	15095815	311	0.336	Distal Intergenic	+	CG	ENSOARG00000020299
1	15096970	15097286	317	0.33	Distal Intergenic	+	CG	ENSOARG00000020299
1	15214366	15214425	60	0.403	Distal Intergenic	+	CG	ENSOARG00000020326
1	15279478	15279518	41	0.316	Intron (ENSOART00000022133/ENSOARG00000020326, intron 2 of 17)	+	CG	ENSOARG00000020326
1	15309661	15309882	222	0.368	Distal Intergenic	-	CG	ENSOARG00000020331
1	15332838	15332955	118	-0.381	Intron (ENSOART00000022161/ENSOARG00000020350, intron 3 of 14)	-	CG	ENSOARG00000020331
1	15363058	15363113	56	0.314	Intron (ENSOART00000022161/ENSOARG00000020350, intron 7 of 14)	-	CG	ENSOARG00000020331
1	15399950	15400058	109	0.352	Intron (ENSOART00000022161/ENSOARG00000020350, intron 7 of 14)	-	CG	ENSOARG00000020331
1	15421404	15421574	171	-0.4	Intron (ENSOART00000022161/ENSOARG00000020350, intron 9 of 14)	-	CG	ENSOARG00000020331
1	15579545	15579561	17	-0.302	Distal Intergenic	-	CG	ENSOARG00000020350
1	15582601	15582890	290	0.306	Distal Intergenic	-	CG	ENSOARG00000020350
1	15657069	15657088	20	-0.304	Distal Intergenic	+	CG	ENSOARG00000020357
1	15690903	15691109	207	0.327	Distal Intergenic	+	CG	ENSOARG00000020357
1	15691641	15691730	90	0.358	Distal Intergenic	+	CG	ENSOARG00000020357
1	15698283	15698298	16	0.355	Distal Intergenic	+	CG	ENSOARG00000020357
1	15699196	15699428	233	0.418	Distal Intergenic	+	CG	ENSOARG00000020357
1	15713344	15713446	103	0.462	Distal Intergenic	+	CG	ENSOARG00000020357
1	15718498	15718526	29	0.474	Distal Intergenic	+	CG	ENSOARG00000020357
1	15738174	15738286	113	-0.386	Distal Intergenic	-	CG	ENSOARG00000020360
1	15755733	15755801	69	0.328	Distal Intergenic	-	CG	ENSOARG00000020360
1	15769183	15769269	87	-0.339	Distal Intergenic	-	CG	ENSOARG00000020360
1	15816730	15816873	144	0.407	Distal Intergenic	-	CG	ENSOARG00000020360
1	15843339	15843618	280	-0.367	Intron (ENSOART00000022188/ENSOARG00000020378, intron 4 of 7)	-	CG	ENSOARG00000020378
1	15844662	15844817	156	-0.378	Intron (ENSOART00000022188/ENSOARG00000020378, intron 5 of 7)	-	CG	ENSOARG00000020378
1	15847137	15847229	93	0.494	Intron (ENSOART00000022188/ENSOARG00000020378, intron 5 of 7)	-	CG	ENSOARG00000020378
1	15865134	15865316	183	-0.355	Intron (ENSOART00000022188/ENSOARG00000020378, intron 5 of 7)	-	CG	ENSOARG00000020378
1	15909406	15909442	37	-0.301	Distal Intergenic	-	CG	ENSOARG00000020378
1	15924789	15924844	56	0.336	Distal Intergenic	-	CG	ENSOARG00000020378
1	15937789	15937889	101	-0.304	Distal Intergenic	-	CG	ENSOARG00000020378
1	15941688	15941769	82	-0.363	Distal Intergenic	-	CG	ENSOARG00000020378
1	16042257	16042422	166	-0.393	Distal Intergenic	-	CG	ENSOARG00000020378
1	16053633	16053875	243	0.414	Distal Intergenic	-	CG	ENSOARG00000020378
1	16065151	16065326	176	-0.475	Distal Intergenic	-	CG	ENSOARG00000020378
1	16092627	16092652	26	-0.488	Distal Intergenic	-	CG	ENSOARG00000020378
1	16151599	16151613	15	0.377	Distal Intergenic	-	CG	ENSOARG00000020378
1	16170187	16170237	51	0.54	Distal Intergenic	-	CG	ENSOARG00000020378
1	16172767	16172802	36	-0.526	Distal Intergenic	-	CG	ENSOARG00000020378
1	16177906	16178029	124	-0.446	Distal Intergenic	+	CG	ENSOARG00000020380
1	16179578	16179606	29	-0.41	Distal Intergenic	+	CG	ENSOARG00000020380
1	16188112	16188251	140	0.355	Distal Intergenic	+	CG	ENSOARG00000020380
1	16214037	16214108	72	-0.429	Distal Intergenic	+	CG	ENSOARG00000020380
1	16301283	16301318	36	0.322	Distal Intergenic	+	CG	ENSOARG00000020380
1	16335667	16335862	196	-0.455	Distal Intergenic	+	CG	ENSOARG00000020380
1	16370376	16370427	52	-0.317	Distal Intergenic	+	CG	ENSOARG00000020380
1	16434360	16434421	62	-0.353	Distal Intergenic	+	CG	ENSOARG00000020380
1	16439848	16440064	217	0.365	Distal Intergenic	+	CG	ENSOARG00000020380
1	16444170	16444264	95	-0.464	Distal Intergenic	+	CG	ENSOARG00000020380
1	16505199	16505259	61	0.41	Intron (ENSOART00000022217/ENSOARG00000020401, intron 6 of 11)	-	CG	ENSOARG00000020385
1	16512586	16512675	90	0.348	Intron (ENSOART00000022217/ENSOARG00000020401, intron 7 of 11)	-	CG	ENSOARG00000020385
1	16534428	16534539	112	-0.423	Intron (ENSOART00000022217/ENSOARG00000020401, intron 8 of 11)	-	CG	ENSOARG00000020401
1	16535564	16535628	65	0.305	Intron (ENSOART00000022217/ENSOARG00000020401, intron 9 of 11)	-	CG	ENSOARG00000020401
1	16542769	16542899	131	-0.318	Intron (ENSOART00000022217/ENSOARG00000020401, intron 9 of 11)	-	CG	ENSOARG00000020401
1	16590026	16590352	327	-0.327	Intron (ENSOART00000022216/ENSOARG00000020401, intron 11 of 11)	-	CG	ENSOARG00000020401
1	16615877	16616123	247	0.36	Distal Intergenic	-	CG	ENSOARG00000020401
1	16721884	16721907	24	0.377	Intron (ENSOART00000022220/ENSOARG00000020406, intron 3 of 7)	+	CG	ENSOARG00000020406
1	16824952	16824959	8	-0.431	Intron (ENSOART00000022254/ENSOARG00000020435, intron 3 of 25)	+	CG	ENSOARG00000020435
1	16988266	16988512	247	-0.329	Distal Intergenic	-	CG	ENSOARG00000020449
1	17029741	17029749	9	-0.37	Intron (ENSOART00000022280/ENSOARG00000020457, intron 2 of 4)	+	CG	ENSOARG00000020457
1	17079118	17079143	26	-0.508	Distal Intergenic	+	CG	ENSOARG00000020468
1	17102232	17102355	124	0.325	Promoter (1-2kb)	+	CG	ENSOARG00000009691
1	17179321	17179567	247	0.393	Distal Intergenic	-	CG	ENSOARG00000020471
1	17351189	17351356	168	-0.414	Distal Intergenic	-	CG	ENSOARG00000020483
1	17377876	17378160	285	0.406	Distal Intergenic	+	CG	ENSOARG00000020486
1	17447186	17447350	165	-0.488	Promoter (<=1kb)	-	CG	ENSOARG00000020489
1	17646099	17646136	38	-0.328	Exon (ENSOART00000022335/ENSOARG00000020505, exon 5 of 22)	+	CG	ENSOARG00000020505
1	17681463	17681490	28	-0.417	Intron (ENSOART00000022335/ENSOARG00000020505, intron 17 of 21)	-	CG	ENSOARG00000020508
1	17763765	17763808	44	0.342	Intron (ENSOART00000022354/ENSOARG00000020522, intron 10 of 28)	+	CG	ENSOARG00000020522
1	17805690	17805753	64	-0.313	Intron (ENSOART00000022360/ENSOARG00000020527, intron 8 of 11)	+	CG	ENSOARG00000020542
1	17974788	17974793	6	-0.469	Distal Intergenic	+	CG	ENSOARG00000000454
1	17977125	17977203	79	-0.457	Distal Intergenic	+	CG	ENSOARG00000000454
1	17993921	17993946	26	-0.47	Intron (ENSOART00000000501/ENSOARG00000000454, intron 1 of 33)	+	CG	ENSOARG00000000454
1	18066625	18066635	11	-0.635	Distal Intergenic	+	CG	ENSOARG00000000493
1	18117806	18117868	63	-0.508	Intron (ENSOART00000000533/ENSOARG00000000493, intron 19 of 21)	+	CG	ENSOARG00000000515
1	18130100	18130206	107	0.341	Intron (ENSOART00000000553/ENSOARG00000000515, intron 1 of 11)	+	CG	ENSOARG00000000515
1	18134528	18134650	123	-0.467	Intron (ENSOART00000000553/ENSOARG00000000515, intron 1 of 11)	+	CG	ENSOARG00000000515
1	18158126	18158154	29	-0.647	Intron (ENSOART00000000553/ENSOARG00000000515, intron 2 of 11)	+	CG	ENSOARG00000000515
1	18235851	18235911	61	0.458	Intron (ENSOART00000000553/ENSOARG00000000515, intron 3 of 11)	+	CG	ENSOARG00000000515
1	18293470	18293733	264	0.336	Intron (ENSOART00000000553/ENSOARG00000000515, intron 5 of 11)	+	CG	ENSOARG00000000624
1	18310547	18311250	704	0.31	Intron (ENSOART00000000553/ENSOARG00000000515, intron 5 of 11)	+	CG	ENSOARG00000000624
1	18346955	18347151	197	-0.382	Intron (ENSOART00000000553/ENSOARG00000000515, intron 11 of 11)	+	CG	ENSOARG00000000624
1	18357966	18357988	23	0.418	Distal Intergenic	+	CG	ENSOARG00000000624
1	18369365	18369568	204	-0.453	Intron (ENSOART00000000673/ENSOARG00000000624, intron 3 of 20)	+	CG	ENSOARG00000000624
1	18377893	18378015	123	-0.426	Intron (ENSOART00000000673/ENSOARG00000000624, intron 15 of 20)	+	CG	ENSOARG00000000648
1	18593281	18593458	178	0.321	Distal Intergenic	+	CG	ENSOARG00000000801
1	18659773	18660330	558	0.301	Intron (ENSOART00000000882/ENSOARG00000000823, intron 1 of 8)	+	CG	ENSOARG00000000801
1	18694991	18695092	102	0.318	Intron (ENSOART00000000882/ENSOARG00000000823, intron 2 of 8)	+	CG	ENSOARG00000000801
1	18701827	18701981	155	0.325	Intron (ENSOART00000000882/ENSOARG00000000823, intron 2 of 8)	+	CG	ENSOARG00000000801
1	18715407	18715516	110	-0.336	Intron (ENSOART00000000882/ENSOARG00000000823, intron 3 of 8)	-	CG	ENSOARG00000000823
1	18716461	18716493	33	-0.364	Intron (ENSOART00000000882/ENSOARG00000000823, intron 3 of 8)	-	CG	ENSOARG00000000823
1	18718293	18718459	167	0.345	Intron (ENSOART00000000882/ENSOARG00000000823, intron 3 of 8)	-	CG	ENSOARG00000000823
1	18722948	18723422	475	0.419	Intron (ENSOART00000000882/ENSOARG00000000823, intron 3 of 8)	-	CG	ENSOARG00000000823
1	19090217	19090461	245	0.44	Intron (ENSOART00000001010/ENSOARG00000000941, intron 10 of 12)	-	CG	ENSOARG00000000963
1	19092708	19092923	216	0.336	Exon (ENSOART00000001010/ENSOARG00000000941, exon 11 of 13)	-	CG	ENSOARG00000000963
1	19719405	19719584	180	0.315	Distal Intergenic	+	CG	ENSOARG00000009879
1	19728258	19728272	15	-0.467	Distal Intergenic	+	CG	ENSOARG00000009879
1	19875245	19875348	104	-0.338	Distal Intergenic	-	CG	ENSOARG00000001661
1	20054536	20054942	407	0.395	Promoter (2-3kb)	-	CG	ENSOARG00000002014
1	20063631	20063641	11	-0.452	Distal Intergenic	-	CG	ENSOARG00000002014
1	20066874	20067092	219	-0.344	Distal Intergenic	-	CG	ENSOARG00000002014
1	20077588	20077692	105	-0.356	Distal Intergenic	+	CG	ENSOARG00000002030
1	20302616	20302776	161	-0.327	Distal Intergenic	+	CG	ENSOARG00000002081
1	20308704	20308764	61	0.323	Distal Intergenic	+	CG	ENSOARG00000002081
1	20327124	20327270	147	-0.498	Distal Intergenic	+	CG	ENSOARG00000002081
1	20336032	20336126	95	-0.435	Distal Intergenic	+	CG	ENSOARG00000002081
1	20363207	20363322	116	0.466	Intron (ENSOART00000002245/ENSOARG00000002081, intron 2 of 23)	+	CG	ENSOARG00000002081
1	20575637	20575668	32	0.322	Intron (ENSOART00000002420/ENSOARG00000002242, intron 1 of 2)	+	CG	ENSOARG00000002242
1	20752623	20752729	107	0.401	Intron (ENSOART00000002697/ENSOARG00000002492, intron 1 of 14)	+	CG	ENSOARG00000002492
1	20804269	20804292	24	0.55	Distal Intergenic	+	CG	ENSOARG00000002517
1	20879413	20879659	247	-0.408	Distal Intergenic	-	CG	ENSOARG00000002531
1	20919978	20920334	357	0.315	Promoter (1-2kb)	-	CG	ENSOARG00000002565
1	20929098	20929293	196	-0.345	Promoter (<=1kb)	-	CG	ENSOARG00000002565
1	20931726	20931975	250	-0.348	Distal Intergenic	-	CG	ENSOARG00000002565
1	20975137	20975329	193	-0.575	Intron (ENSOART00000002825/ENSOARG00000002611, intron 1 of 14)	-	CG	ENSOARG00000002611
1	21040869	21041099	231	-0.415	Intron (ENSOART00000002975/ENSOARG00000002745, intron 9 of 10)	-	CG	ENSOARG00000002745
1	21312209	21312232	24	0.398	Distal Intergenic	-	CG	ENSOARG00000003175
1	21515506	21515648	143	-0.413	Distal Intergenic	-	CG	ENSOARG00000003450
1	21702110	21702211	102	0.489	Distal Intergenic	+	CG	ENSOARG00000003594
1	21702534	21702820	287	0.316	Distal Intergenic	+	CG	ENSOARG00000003594
1	21713230	21713274	45	-0.384	Distal Intergenic	+	CG	ENSOARG00000003594
1	21830549	21830600	52	-0.475	Distal Intergenic	+	CG	ENSOARG00000003594
1	21893303	21893386	84	-0.453	Distal Intergenic	-	CG	ENSOARG00000003609
1	21941774	21941932	159	-0.349	Distal Intergenic	-	CG	ENSOARG00000003609
1	21966366	21966554	189	-0.308	Distal Intergenic	-	CG	ENSOARG00000003609
1	21995303	21995416	114	0.347	Distal Intergenic	-	CG	ENSOARG00000003609
1	22088454	22088524	71	-0.454	Distal Intergenic	-	CG	ENSOARG00000003609
1	22202124	22202296	173	0.371	Distal Intergenic	-	CG	ENSOARG00000003700
1	22281784	22282097	314	-0.303	Distal Intergenic	-	CG	ENSOARG00000003700
1	22487323	22487680	358	-0.301	Distal Intergenic	-	CG	ENSOARG00000003752
1	22490969	22491040	72	-0.378	Intron (ENSOART00000004075/ENSOARG00000003752, intron 1 of 9)	-	CG	ENSOARG00000003752
1	22500060	22500120	61	-0.366	Intron (ENSOART00000004075/ENSOARG00000003752, intron 9 of 9)	-	CG	ENSOARG00000003752
1	22632187	22632194	8	0.378	Intron (ENSOART00000004321/ENSOARG00000003971, intron 4 of 12)	-	CG	ENSOARG00000003971
1	22730941	22730975	35	0.434	Intron (ENSOART00000004318/ENSOARG00000003971, intron 12 of 12)	-	CG	ENSOARG00000003971
1	22830499	22830534	36	0.31	Intron (ENSOART00000004338/ENSOARG00000003993, intron 3 of 4)	-	CG	ENSOARG00000003993
1	22923272	22923292	21	0.409	Distal Intergenic	-	CG	ENSOARG00000003993
1	23025234	23025258	25	0.429	Intron (ENSOART00000004431/ENSOARG00000004077, intron 2 of 5)	-	CG	ENSOARG00000004077
1	23151416	23151561	146	0.508	Distal Intergenic	-	CG	ENSOARG00000004161
1	23270137	23270145	9	-0.314	Distal Intergenic	-	CG	ENSOARG00000004161
1	23448784	23448794	11	-0.386	Distal Intergenic	-	CG	ENSOARG00000004161
1	23657338	23657369	32	0.324	Distal Intergenic	-	CG	ENSOARG00000004178
1	24379189	24379202	14	-0.433	Distal Intergenic	+	CG	ENSOARG00000004264
1	24379966	24380071	106	-0.302	Distal Intergenic	+	CG	ENSOARG00000004264
1	24500047	24500141	95	-0.359	Distal Intergenic	+	CG	ENSOARG00000004264
1	24622572	24622593	22	0.383	Distal Intergenic	-	CG	ENSOARG00000004283
1	25045152	25045248	97	0.347	Intron (ENSOART00000004686/ENSOARG00000004305, intron 16 of 18)	-	CG	ENSOARG00000004305
1	25129117	25129285	169	-0.399	Intron (ENSOART00000004686/ENSOARG00000004305, intron 17 of 18)	-	CG	ENSOARG00000004305
1	25172673	25172798	126	-0.308	Intron (ENSOART00000004686/ENSOARG00000004305, intron 18 of 18)	-	CG	ENSOARG00000004305
1	25197755	25197780	26	-0.354	Exon (ENSOART00000004812/ENSOARG00000004421, exon 2 of 2)	+	CG	ENSOARG00000004421
1	25199988	25200438	451	-0.308	Distal Intergenic	+	CG	ENSOARG00000004421
1	25202439	25202654	216	-0.307	Distal Intergenic	+	CG	ENSOARG00000004421
1	25204581	25204809	229	-0.388	Distal Intergenic	+	CG	ENSOARG00000004421
1	25205681	25205728	48	-0.314	Distal Intergenic	+	CG	ENSOARG00000004421
1	25406871	25407307	437	-0.341	Distal Intergenic	+	CG	ENSOARG00000004451
1	25620087	25620356	270	0.302	Exon (ENSOART00000004912/ENSOARG00000004509, exon 13 of 25)	-	CG	ENSOARG00000004509
1	25692263	25692314	52	-0.34	Distal Intergenic	-	CG	ENSOARG00000004509
1	25700998	25701138	141	-0.353	Distal Intergenic	-	CG	ENSOARG00000004509
1	25718706	25718731	26	0.436	Distal Intergenic	-	CG	ENSOARG00000004620
1	25757508	25757527	20	-0.403	Intron (ENSOART00000005026/ENSOARG00000004620, intron 6 of 6)	-	CG	ENSOARG00000004620
1	25821326	25821351	26	-0.349	Intron (ENSOART00000005204/ENSOARG00000004769, intron 1 of 23)	+	CG	ENSOARG00000004769
1	25825056	25825268	213	0.332	Intron (ENSOART00000005204/ENSOARG00000004769, intron 1 of 23)	+	CG	ENSOARG00000004769
1	25857868	25858027	160	-0.421	Intron (ENSOART00000005204/ENSOARG00000004769, intron 2 of 23)	+	CG	ENSOARG00000004769
1	25858346	25858739	394	-0.344	Exon (ENSOART00000005204/ENSOARG00000004769, exon 3 of 24)	+	CG	ENSOARG00000004769
1	25940357	25940550	194	-0.336	Intron (ENSOART00000005204/ENSOARG00000004769, intron 8 of 23)	+	CG	ENSOARG00000004769
1	26072658	26072764	107	-0.378	Intron (ENSOART00000005351/ENSOARG00000004908, intron 33 of 33)	-	CG	ENSOARG00000004908
1	26168100	26168376	277	0.362	Intron (ENSOART00000005373/ENSOARG00000004931, intron 3 of 4)	-	CG	ENSOARG00000004931
1	26227262	26227368	107	-0.441	Intron (ENSOART00000005373/ENSOARG00000004931, intron 4 of 4)	-	CG	ENSOARG00000004931
1	26243949	26244014	66	-0.495	Distal Intergenic	+	CG	ENSOARG00000004948
1	26473626	26473837	212	-0.439	Intron (ENSOART00000005514/ENSOARG00000005053, intron 11 of 17)	-	CG	ENSOARG00000005145
1	26841904	26842060	157	0.354	Exon (ENSOART00000006023/ENSOARG00000005530, exon 4 of 4)	+	CG	ENSOARG00000005530
1	26846008	26846092	85	0.42	Distal Intergenic	+	CG	ENSOARG00000005530
1	26921571	26921591	21	-0.319	Distal Intergenic	+	CG	ENSOARG00000005633
1	26922871	26923234	364	-0.378	Distal Intergenic	+	CG	ENSOARG00000005633
1	26923840	26923858	19	-0.479	Distal Intergenic	+	CG	ENSOARG00000005633
1	26924786	26924898	113	-0.347	Distal Intergenic	+	CG	ENSOARG00000005633
1	26951820	26951889	70	-0.437	Intron (ENSOART00000006140/ENSOARG00000005633, intron 2 of 12)	+	CG	ENSOARG00000005633
1	27289255	27289366	112	0.36	Distal Intergenic	+	CG	ENSOARG00000006083
1	27378263	27378499	237	0.33	Intron (ENSOART00000006716/ENSOARG00000006173, intron 7 of 9)	-	CG	ENSOARG00000006173
1	27426357	27426554	198	-0.423	Distal Intergenic	-	CG	ENSOARG00000006173
1	27432088	27432179	92	-0.426	Distal Intergenic	-	CG	ENSOARG00000006173
1	27533431	27533563	133	0.462	Intron (ENSOART00000006814/ENSOARG00000006261, intron 2 of 16)	-	CG	ENSOARG00000006235
1	27593364	27593488	125	0.359	Intron (ENSOART00000006814/ENSOARG00000006261, intron 16 of 16)	-	CG	ENSOARG00000006261
1	27750373	27750485	113	-0.339	Distal Intergenic	+	CG	ENSOARG00000006354
1	27844523	27844551	29	-0.529	Intron (ENSOART00000006988/ENSOARG00000006428, intron 9 of 11)	-	CG	ENSOARG00000006428
1	28007469	28007617	149	-0.308	Distal Intergenic	-	CG	ENSOARG00000006547
1	28133152	28133165	14	0.36	Intron (ENSOART00000007211/ENSOARG00000006633, intron 3 of 7)	-	CG	ENSOARG00000006633
1	28133791	28134145	355	0.311	Exon (ENSOART00000007211/ENSOARG00000006633, exon 5 of 8)	-	CG	ENSOARG00000006633
1	28146398	28146441	44	-0.411	Intron (ENSOART00000007211/ENSOARG00000006633, intron 7 of 7)	-	CG	ENSOARG00000006633
1	28206761	28206791	31	0.318	Intron (ENSOART00000007308/ENSOARG00000006726, intron 3 of 4)	-	CG	ENSOARG00000006726
1	28217075	28217156	82	-0.324	Intron (ENSOART00000007308/ENSOARG00000006726, intron 4 of 4)	-	CG	ENSOARG00000006726
1	28241482	28241532	51	0.338	Exon (ENSOART00000007330/ENSOARG00000006742, exon 1 of 7)	+	CG	ENSOARG00000006742
1	28391222	28391285	64	0.52	Distal Intergenic	-	CG	ENSOARG00000006998
1	28443882	28444216	335	0.33	Intron (ENSOART00000007629/ENSOARG00000007015, intron 3 of 5)	-	CG	ENSOARG00000007015
1	28463312	28463610	299	0.339	Intron (ENSOART00000007657/ENSOARG00000007040, intron 3 of 6)	+	CG	ENSOARG00000007040
1	28476614	28476931	318	0.35	Distal Intergenic	+	CG	ENSOARG00000007040
1	28490421	28490449	29	0.415	Intron (ENSOART00000007774/ENSOARG00000007142, intron 4 of 13)	+	CG	ENSOARG00000007040
1	28506265	28506422	158	0.431	Intron (ENSOART00000007774/ENSOARG00000007142, intron 9 of 13)	-	CG	ENSOARG00000007142
1	28524275	28524293	19	0.404	Intron (ENSOART00000007774/ENSOARG00000007142, intron 13 of 13)	-	CG	ENSOARG00000007142
1	28527280	28527322	43	0.497	Intron (ENSOART00000007774/ENSOARG00000007142, intron 13 of 13)	-	CG	ENSOARG00000007142
1	28532067	28532160	94	0.485	Intron (ENSOART00000007774/ENSOARG00000007142, intron 13 of 13)	-	CG	ENSOARG00000007142
1	28542749	28542866	118	-0.38	Distal Intergenic	-	CG	ENSOARG00000007142
1	28546008	28546038	31	0.346	Distal Intergenic	-	CG	ENSOARG00000007142
1	28554984	28555560	577	0.308	Distal Intergenic	-	CG	ENSOARG00000007142
1	28566841	28566884	44	0.425	Distal Intergenic	-	CG	ENSOARG00000007142
1	28574594	28574780	187	0.362	Distal Intergenic	-	CG	ENSOARG00000007142
1	28581432	28581781	350	-0.366	Distal Intergenic	-	CG	ENSOARG00000007142
1	28582913	28583006	94	0.412	Distal Intergenic	-	CG	ENSOARG00000007142
1	28592760	28592799	40	0.363	Distal Intergenic	-	CG	ENSOARG00000007142
1	28615092	28615580	489	-0.322	Distal Intergenic	-	CG	ENSOARG00000007224
1	28615936	28616006	71	-0.437	Distal Intergenic	-	CG	ENSOARG00000007224
1	28635914	28636065	152	-0.31	Distal Intergenic	-	CG	ENSOARG00000007224
1	28641131	28641152	22	0.359	Distal Intergenic	-	CG	ENSOARG00000007224
1	28644481	28644810	330	-0.312	Distal Intergenic	-	CG	ENSOARG00000007224
1	28676952	28677179	228	0.407	Distal Intergenic	-	CG	ENSOARG00000007224
1	28691282	28691660	379	0.32	Distal Intergenic	-	CG	ENSOARG00000007224
1	28697623	28697746	124	0.455	Distal Intergenic	-	CG	ENSOARG00000007224
1	28705152	28705269	118	0.304	Distal Intergenic	-	CG	ENSOARG00000007224
1	28752363	28752452	90	-0.301	Distal Intergenic	+	CG	ENSOARG00000007244
1	28836943	28837097	155	0.305	Distal Intergenic	-	CG	ENSOARG00000007262
1	28890937	28890986	50	-0.334	Exon (ENSOART00000008059/ENSOARG00000007404, exon 2 of 22)	+	CG	ENSOARG00000007404
1	28905374	28905381	8	0.528	Intron (ENSOART00000008059/ENSOARG00000007404, intron 12 of 21)	+	CG	ENSOARG00000007424
1	29014160	29014323	164	-0.326	Intron (ENSOART00000008128/ENSOARG00000007461, intron 4 of 9)	+	CG	ENSOARG00000007461
1	29062215	29062359	145	0.458	Intron (ENSOART00000008158/ENSOARG00000007493, intron 3 of 8)	-	CG	ENSOARG00000007493
1	29086669	29086895	227	0.314	Promoter (1-2kb)	-	CG	ENSOARG00000007493
1	29140799	29140936	138	0.409	Distal Intergenic	+	CG	ENSOARG00000007530
1	29232669	29232790	122	-0.463	Intron (ENSOART00000008360/ENSOARG00000007665, intron 32 of 67)	+	CG	ENSOARG00000007530
1	29274763	29274837	75	-0.514	Intron (ENSOART00000008360/ENSOARG00000007665, intron 60 of 67)	-	CG	ENSOARG00000007665
1	29276897	29276937	41	-0.385	Intron (ENSOART00000008360/ENSOARG00000007665, intron 61 of 67)	-	CG	ENSOARG00000007665
1	29308827	29308924	98	-0.407	Intron (ENSOART00000008360/ENSOARG00000007665, intron 67 of 67)	-	CG	ENSOARG00000007665
1	29313135	29313436	302	-0.445	Intron (ENSOART00000008360/ENSOARG00000007665, intron 67 of 67)	-	CG	ENSOARG00000007665
1	29340298	29340943	646	-0.42	Distal Intergenic	-	CG	ENSOARG00000007665
1	29372816	29373027	212	0.372	Distal Intergenic	-	CG	ENSOARG00000007665
1	29431175	29431241	67	-0.467	Distal Intergenic	-	CG	ENSOARG00000007811
1	29457949	29458141	193	0.455	Distal Intergenic	-	CG	ENSOARG00000007811
1	29479339	29479360	22	0.607	Distal Intergenic	-	CG	ENSOARG00000007811
1	29484802	29484988	187	0.409	Distal Intergenic	-	CG	ENSOARG00000007811
1	29541924	29542046	123	0.355	Distal Intergenic	-	CG	ENSOARG00000007811
1	29652487	29652516	30	0.387	Distal Intergenic	-	CG	ENSOARG00000007811
1	29676213	29676381	169	0.409	Distal Intergenic	-	CG	ENSOARG00000007811
1	29750810	29750927	118	0.378	Distal Intergenic	-	CG	ENSOARG00000007811
1	29772285	29772318	34	-0.5	Distal Intergenic	-	CG	ENSOARG00000007811
1	29803011	29803065	55	-0.366	Distal Intergenic	-	CG	ENSOARG00000007811
1	29823899	29824281	383	0.3	Distal Intergenic	-	CG	ENSOARG00000007811
1	29968849	29969097	249	0.338	Distal Intergenic	-	CG	ENSOARG00000007811
1	29972693	29973027	335	-0.381	Distal Intergenic	-	CG	ENSOARG00000007811
1	30167109	30167144	36	-0.4	Distal Intergenic	-	CG	ENSOARG00000007811
1	30241691	30241834	144	-0.399	Distal Intergenic	-	CG	ENSOARG00000007826
1	30444617	30444639	23	-0.333	Distal Intergenic	-	CG	ENSOARG00000007826
1	30452999	30453014	16	-0.385	Distal Intergenic	-	CG	ENSOARG00000007826
1	30474404	30474474	71	-0.338	Distal Intergenic	-	CG	ENSOARG00000007826
1	30542018	30542048	31	0.323	Distal Intergenic	-	CG	ENSOARG00000007826
1	30590548	30590619	72	-0.364	Distal Intergenic	-	CG	ENSOARG00000007826
1	30641185	30641265	81	0.315	Distal Intergenic	-	CG	ENSOARG00000007826
1	30671115	30671309	195	-0.558	Distal Intergenic	-	CG	ENSOARG00000007826
1	30711149	30711413	265	0.334	Distal Intergenic	-	CG	ENSOARG00000007826
1	30736354	30736589	236	-0.335	Distal Intergenic	-	CG	ENSOARG00000007826
1	30745068	30745116	49	-0.566	Distal Intergenic	-	CG	ENSOARG00000007826
1	30758449	30758513	65	-0.495	Distal Intergenic	-	CG	ENSOARG00000007826
1	30800829	30800867	39	0.304	Intron (ENSOART00000008522/ENSOARG00000007826, intron 1 of 5)	-	CG	ENSOARG00000007826
1	30812626	30812805	180	-0.327	Intron (ENSOART00000008522/ENSOARG00000007826, intron 2 of 5)	-	CG	ENSOARG00000007826
1	30817239	30817492	254	-0.301	Intron (ENSOART00000008522/ENSOARG00000007826, intron 4 of 5)	-	CG	ENSOARG00000007826
1	30824942	30825155	214	0.332	Intron (ENSOART00000008522/ENSOARG00000007826, intron 4 of 5)	-	CG	ENSOARG00000007826
1	30826715	30826991	277	-0.407	Intron (ENSOART00000008522/ENSOARG00000007826, intron 4 of 5)	-	CG	ENSOARG00000007826
1	30864553	30864638	86	-0.37	Intron (ENSOART00000008522/ENSOARG00000007826, intron 5 of 5)	-	CG	ENSOARG00000007826
1	30969580	30969742	163	0.324	Distal Intergenic	+	CG	ENSOARG00000007851
1	31013352	31013584	233	-0.313	3' UTR	+	CG	ENSOARG00000007851
1	31022060	31022076	17	-0.352	Distal Intergenic	+	CG	ENSOARG00000007851
1	31247126	31247148	23	0.376	Intron (ENSOART00000008704/ENSOARG00000007993, intron 7 of 10)	+	CG	ENSOARG00000007993
1	31284584	31284799	216	-0.406	Intron (ENSOART00000008844/ENSOARG00000008121, intron 2 of 12)	-	CG	ENSOARG00000008121
1	31287072	31287176	105	-0.342	Intron (ENSOART00000008844/ENSOARG00000008121, intron 2 of 12)	-	CG	ENSOARG00000008121
1	31352549	31352598	50	-0.308	Distal Intergenic	-	CG	ENSOARG00000008121
1	31372725	31372736	12	0.456	Intron (ENSOART00000008956/ENSOARG00000008224, intron 2 of 15)	-	CG	ENSOARG00000008121
1	31405787	31405884	98	-0.304	Intron (ENSOART00000008956/ENSOARG00000008224, intron 8 of 15)	-	CG	ENSOARG00000008121
1	31580037	31580105	69	0.48	Intron (ENSOART00000008956/ENSOARG00000008224, intron 15 of 15)	-	CG	ENSOARG00000008224
1	31582212	31582269	58	-0.377	Intron (ENSOART00000008956/ENSOARG00000008224, intron 15 of 15)	-	CG	ENSOARG00000008224
1	31651280	31651383	104	0.378	Intron (ENSOART00000008956/ENSOARG00000008224, intron 15 of 15)	-	CG	ENSOARG00000008224
1	31667552	31667715	164	0.556	Promoter (2-3kb)	-	CG	ENSOARG00000008224
1	31712648	31712749	102	0.366	Distal Intergenic	-	CG	ENSOARG00000008224
1	31715679	31715737	59	0.385	Distal Intergenic	-	CG	ENSOARG00000008224
1	31733960	31734227	268	-0.335	Distal Intergenic	-	CG	ENSOARG00000008224
1	31876369	31876439	71	-0.329	Distal Intergenic	-	CG	ENSOARG00000008224
1	32326916	32326960	45	-0.312	Distal Intergenic	+	CG	ENSOARG00000009967
1	32543916	32544016	101	0.337	Distal Intergenic	+	CG	ENSOARG00000009967
1	32619380	32619403	24	-0.575	Distal Intergenic	+	CG	ENSOARG00000009967
1	32623736	32623936	201	-0.506	Distal Intergenic	+	CG	ENSOARG00000009967
1	32895054	32895101	48	-0.456	Intron (ENSOART00000009081/ENSOARG00000008349, intron 1 of 1)	-	CG	ENSOARG00000008359
1	33000844	33000852	9	0.435	Intron (ENSOART00000009081/ENSOARG00000008349, intron 1 of 1)	-	CG	ENSOARG00000008359
1	33003208	33003270	63	0.536	Intron (ENSOART00000009081/ENSOARG00000008349, intron 1 of 1)	-	CG	ENSOARG00000008359
1	33045701	33045851	151	-0.316	Intron (ENSOART00000009081/ENSOARG00000008349, intron 1 of 1)	-	CG	ENSOARG00000008349
1	33229946	33230027	82	0.308	Distal Intergenic	-	CG	ENSOARG00000009999
1	33236368	33236527	160	0.32	Distal Intergenic	-	CG	ENSOARG00000009999
1	33285732	33285855	124	0.332	Distal Intergenic	-	CG	ENSOARG00000009999
1	33311467	33311481	15	-0.404	Distal Intergenic	-	CG	ENSOARG00000009999
1	33356607	33356767	161	0.396	Distal Intergenic	-	CG	ENSOARG00000009999
1	33380802	33381214	413	0.379	Distal Intergenic	-	CG	ENSOARG00000009999
1	33383993	33384146	154	-0.301	Distal Intergenic	-	CG	ENSOARG00000009999
1	33389339	33389401	63	-0.426	Distal Intergenic	-	CG	ENSOARG00000009999
1	33445558	33445589	32	0.314	Distal Intergenic	-	CG	ENSOARG00000009999
1	33456449	33456508	60	-0.654	Distal Intergenic	-	CG	ENSOARG00000009999
1	33538547	33538768	222	-0.32	Distal Intergenic	-	CG	ENSOARG00000009999
1	33543451	33543513	63	-0.452	Distal Intergenic	+	CG	ENSOARG00000008488
1	33548389	33548408	20	-0.587	Distal Intergenic	+	CG	ENSOARG00000008488
1	33573862	33573914	53	-0.551	Distal Intergenic	+	CG	ENSOARG00000008488
1	33600286	33600520	235	-0.455	Distal Intergenic	+	CG	ENSOARG00000008488
1	33609166	33609178	13	0.428	Distal Intergenic	+	CG	ENSOARG00000008488
1	33613678	33613838	161	-0.405	Distal Intergenic	+	CG	ENSOARG00000008488
1	33619440	33619528	89	0.314	Distal Intergenic	+	CG	ENSOARG00000008488
1	33630423	33630848	426	-0.318	Distal Intergenic	+	CG	ENSOARG00000008488
1	33644554	33644614	61	0.312	Distal Intergenic	+	CG	ENSOARG00000008488
1	33647804	33647855	52	-0.584	Distal Intergenic	+	CG	ENSOARG00000008488
1	33648289	33648425	137	-0.322	Distal Intergenic	+	CG	ENSOARG00000008488
1	33664055	33664455	401	0.333	Distal Intergenic	+	CG	ENSOARG00000008488
1	33682958	33683077	120	0.415	Distal Intergenic	+	CG	ENSOARG00000008488
1	33741546	33741641	96	0.412	Distal Intergenic	+	CG	ENSOARG00000008488
1	33762399	33762463	65	0.339	Distal Intergenic	+	CG	ENSOARG00000008488
1	33799888	33800035	148	-0.303	Distal Intergenic	+	CG	ENSOARG00000008488
1	33848274	33848380	107	0.391	Intron (ENSOART00000009237/ENSOARG00000008488, intron 2 of 14)	+	CG	ENSOARG00000008488
1	33850537	33850668	132	0.448	Intron (ENSOART00000009237/ENSOARG00000008488, intron 2 of 14)	+	CG	ENSOARG00000008488
1	33887454	33887535	82	0.347	Intron (ENSOART00000009237/ENSOARG00000008488, intron 4 of 14)	+	CG	ENSOARG00000008488
1	33930146	33930158	13	0.347	Intron (ENSOART00000009237/ENSOARG00000008488, intron 4 of 14)	+	CG	ENSOARG00000008488
1	33943010	33943477	468	0.396	Intron (ENSOART00000009237/ENSOARG00000008488, intron 4 of 14)	+	CG	ENSOARG00000008488
1	33954539	33954695	157	0.312	Intron (ENSOART00000009237/ENSOARG00000008488, intron 4 of 14)	+	CG	ENSOARG00000008488
1	34048212	34048306	95	0.319	Intron (ENSOART00000009237/ENSOARG00000008488, intron 5 of 14)	+	CG	ENSOARG00000008488
1	34064980	34065274	295	0.309	Intron (ENSOART00000009237/ENSOARG00000008488, intron 5 of 14)	+	CG	ENSOARG00000008488
1	34077053	34077164	112	-0.321	Intron (ENSOART00000009237/ENSOARG00000008488, intron 6 of 14)	+	CG	ENSOARG00000008488
1	34087831	34087843	13	-0.429	Intron (ENSOART00000009237/ENSOARG00000008488, intron 6 of 14)	+	CG	ENSOARG00000008488
1	34140672	34140798	127	-0.319	Intron (ENSOART00000009237/ENSOARG00000008488, intron 7 of 14)	+	CG	ENSOARG00000008518
1	34147083	34147733	651	-0.302	Intron (ENSOART00000009237/ENSOARG00000008488, intron 7 of 14)	+	CG	ENSOARG00000008518
1	34218786	34218800	15	0.305	Intron (ENSOART00000009237/ENSOARG00000008488, intron 11 of 14)	+	CG	ENSOARG00000008518
1	34219998	34220102	105	-0.443	Intron (ENSOART00000009237/ENSOARG00000008488, intron 11 of 14)	+	CG	ENSOARG00000008518
1	34224072	34224532	461	0.442	Intron (ENSOART00000009237/ENSOARG00000008488, intron 12 of 14)	+	CG	ENSOARG00000008518
1	34243744	34243958	215	-0.348	Intron (ENSOART00000009237/ENSOARG00000008488, intron 13 of 14)	+	CG	ENSOARG00000008518
1	34259008	34259357	350	-0.434	Intron (ENSOART00000009237/ENSOARG00000008488, intron 13 of 14)	+	CG	ENSOARG00000008518
1	34262409	34262505	97	-0.432	Intron (ENSOART00000009237/ENSOARG00000008488, intron 13 of 14)	+	CG	ENSOARG00000008518
1	34843039	34843079	41	-0.421	Distal Intergenic	-	CG	ENSOARG00000008830
1	34854782	34854918	137	-0.36	Distal Intergenic	-	CG	ENSOARG00000008830
1	35350207	35350240	34	0.326	Distal Intergenic	-	CG	ENSOARG00000008830
1	35438578	35438634	57	-0.486	Distal Intergenic	+	CG	ENSOARG00000008860
1	35521834	35521859	26	0.445	Distal Intergenic	+	CG	ENSOARG00000008860
1	35611269	35611419	151	0.487	Distal Intergenic	+	CG	ENSOARG00000008860
1	35625668	35625885	218	0.319	Distal Intergenic	+	CG	ENSOARG00000008860
1	35688553	35688685	133	-0.42	Distal Intergenic	+	CG	ENSOARG00000008860
1	35698372	35698463	92	0.441	Distal Intergenic	+	CG	ENSOARG00000008860
1	35711602	35711614	13	0.463	Distal Intergenic	+	CG	ENSOARG00000008860
1	35717584	35717735	152	-0.422	Distal Intergenic	+	CG	ENSOARG00000008860
1	35731206	35731293	88	-0.333	Distal Intergenic	+	CG	ENSOARG00000008860
1	35796131	35796289	159	0.382	Distal Intergenic	+	CG	ENSOARG00000008860
1	35797009	35797184	176	0.375	Distal Intergenic	+	CG	ENSOARG00000008860
1	35808024	35808204	181	0.4	Distal Intergenic	+	CG	ENSOARG00000008860
1	35809034	35809143	110	-0.486	Distal Intergenic	+	CG	ENSOARG00000008860
1	35845444	35845560	117	0.37	Distal Intergenic	+	CG	ENSOARG00000008860
1	35886304	35886340	37	-0.339	Distal Intergenic	+	CG	ENSOARG00000008860
1	35964827	35964883	57	0.417	Distal Intergenic	+	CG	ENSOARG00000008860
1	35973532	35973558	27	0.379	Distal Intergenic	+	CG	ENSOARG00000008860
1	35974467	35974542	76	-0.378	Distal Intergenic	+	CG	ENSOARG00000008860
1	35978753	35978867	115	0.321	Distal Intergenic	+	CG	ENSOARG00000008860
1	35991014	35991068	55	0.347	Distal Intergenic	+	CG	ENSOARG00000008860
1	36000571	36000654	84	-0.304	Exon (ENSOART00000009649/ENSOARG00000008860, exon 2 of 3)	+	CG	ENSOARG00000008860
1	36001949	36002002	54	-0.356	Intron (ENSOART00000009649/ENSOARG00000008860, intron 2 of 2)	+	CG	ENSOARG00000008860
1	36014601	36014772	172	0.34	Intron (ENSOART00000009648/ENSOARG00000008860, intron 2 of 10)	+	CG	ENSOARG00000008860
1	36020951	36021011	61	0.646	Intron (ENSOART00000009648/ENSOARG00000008860, intron 2 of 10)	+	CG	ENSOARG00000008860
1	36026410	36026711	302	-0.305	Intron (ENSOART00000009648/ENSOARG00000008860, intron 2 of 10)	+	CG	ENSOARG00000008860
1	36035911	36036546	636	-0.384	Intron (ENSOART00000009648/ENSOARG00000008860, intron 2 of 10)	+	CG	ENSOARG00000008860
1	36039906	36040204	299	0.327	Intron (ENSOART00000009648/ENSOARG00000008860, intron 2 of 10)	+	CG	ENSOARG00000008860
1	36061679	36062107	429	0.392	Intron (ENSOART00000009648/ENSOARG00000008860, intron 2 of 10)	+	CG	ENSOARG00000008860
1	36062503	36062698	196	0.41	Intron (ENSOART00000009648/ENSOARG00000008860, intron 2 of 10)	+	CG	ENSOARG00000008860
1	36069731	36070035	305	0.387	Intron (ENSOART00000009648/ENSOARG00000008860, intron 2 of 10)	+	CG	ENSOARG00000008860
1	36085161	36085754	594	-0.322	Intron (ENSOART00000009648/ENSOARG00000008860, intron 2 of 10)	+	CG	ENSOARG00000008860
1	36098953	36098998	46	0.425	Intron (ENSOART00000009648/ENSOARG00000008860, intron 2 of 10)	+	CG	ENSOARG00000008860
1	36108329	36108504	176	-0.683	Intron (ENSOART00000009648/ENSOARG00000008860, intron 2 of 10)	+	CG	ENSOARG00000008860
1	36119744	36119990	247	-0.618	Intron (ENSOART00000009648/ENSOARG00000008860, intron 2 of 10)	+	CG	ENSOARG00000008860
1	36135966	36136382	417	0.33	Intron (ENSOART00000009648/ENSOARG00000008860, intron 2 of 10)	+	CG	ENSOARG00000008860
1	36146169	36146189	21	0.489	Intron (ENSOART00000009648/ENSOARG00000008860, intron 2 of 10)	+	CG	ENSOARG00000008860
1	36149383	36149402	20	0.383	Intron (ENSOART00000009648/ENSOARG00000008860, intron 2 of 10)	+	CG	ENSOARG00000008860
1	36156750	36156869	120	-0.459	Intron (ENSOART00000009648/ENSOARG00000008860, intron 2 of 10)	+	CG	ENSOARG00000008860
1	36171938	36172239	302	-0.334	Intron (ENSOART00000009648/ENSOARG00000008860, intron 2 of 10)	+	CG	ENSOARG00000008860
1	36176226	36176645	420	-0.343	Intron (ENSOART00000009648/ENSOARG00000008860, intron 2 of 10)	+	CG	ENSOARG00000008860
1	36179929	36180051	123	-0.362	Intron (ENSOART00000009648/ENSOARG00000008860, intron 2 of 10)	+	CG	ENSOARG00000008860
1	36219036	36219199	164	-0.357	Intron (ENSOART00000009648/ENSOARG00000008860, intron 3 of 10)	+	CG	ENSOARG00000008860
1	36350521	36350723	203	0.319	Exon (ENSOART00000009648/ENSOARG00000008860, exon 10 of 11)	+	CG	ENSOARG00000008860
1	36351211	36352090	880	0.347	Intron (ENSOART00000009648/ENSOARG00000008860, intron 10 of 10)	+	CG	ENSOARG00000008860
1	36356997	36357585	589	0.319	Intron (ENSOART00000009648/ENSOARG00000008860, intron 10 of 10)	+	CG	ENSOARG00000008860
1	36367045	36367177	133	0.318	Intron (ENSOART00000009648/ENSOARG00000008860, intron 10 of 10)	+	CG	ENSOARG00000008860
1	36376057	36376491	435	0.304	Intron (ENSOART00000009648/ENSOARG00000008860, intron 10 of 10)	+	CG	ENSOARG00000008860
1	36376957	36377204	248	0.344	Intron (ENSOART00000009648/ENSOARG00000008860, intron 10 of 10)	+	CG	ENSOARG00000008860
1	36378909	36379107	199	0.342	Intron (ENSOART00000009648/ENSOARG00000008860, intron 10 of 10)	+	CG	ENSOARG00000008860
1	36383438	36383506	69	0.343	Intron (ENSOART00000009648/ENSOARG00000008860, intron 10 of 10)	+	CG	ENSOARG00000008860
1	36384039	36384080	42	0.41	Intron (ENSOART00000009648/ENSOARG00000008860, intron 10 of 10)	+	CG	ENSOARG00000008860
1	36396728	36396827	100	-0.469	Distal Intergenic	+	CG	ENSOARG00000008860
1	36406778	36406812	35	-0.402	Distal Intergenic	+	CG	ENSOARG00000008860
1	36409156	36409255	100	-0.322	Distal Intergenic	+	CG	ENSOARG00000008860
1	36409572	36409688	117	-0.61	Distal Intergenic	+	CG	ENSOARG00000008860
1	36451822	36451933	112	0.438	Distal Intergenic	-	CG	ENSOARG00000008955
1	36454618	36454664	47	0.408	Distal Intergenic	-	CG	ENSOARG00000008955
1	36462656	36462766	111	-0.41	Distal Intergenic	-	CG	ENSOARG00000008955
1	36570980	36571022	43	-0.481	Distal Intergenic	-	CG	ENSOARG00000008955
1	36681093	36681100	8	0.378	Intron (ENSOART00000009808/ENSOARG00000008998, intron 7 of 44)	+	CG	ENSOARG00000008998
1	36693583	36693781	199	0.31	Intron (ENSOART00000009808/ENSOARG00000008998, intron 8 of 44)	+	CG	ENSOARG00000008998
1	36706347	36706436	90	0.592	Intron (ENSOART00000009808/ENSOARG00000008998, intron 12 of 44)	+	CG	ENSOARG00000008998
1	36755008	36755050	43	-0.417	Intron (ENSOART00000009808/ENSOARG00000008998, intron 18 of 44)	+	CG	ENSOARG00000008998
1	36760379	36760519	141	-0.411	Intron (ENSOART00000009808/ENSOARG00000008998, intron 18 of 44)	+	CG	ENSOARG00000008998
1	36766181	36766192	12	-0.337	Intron (ENSOART00000009808/ENSOARG00000008998, intron 20 of 44)	+	CG	ENSOARG00000008998
1	36766802	36766907	106	-0.378	Intron (ENSOART00000009808/ENSOARG00000008998, intron 20 of 44)	+	CG	ENSOARG00000008998
1	36778550	36778632	83	0.383	Intron (ENSOART00000009808/ENSOARG00000008998, intron 22 of 44)	+	CG	ENSOARG00000008998
1	36808348	36808391	44	0.416	Intron (ENSOART00000009808/ENSOARG00000008998, intron 27 of 44)	+	CG	ENSOARG00000008998
1	36915848	36916017	170	-0.4	Intron (ENSOART00000009808/ENSOARG00000008998, intron 30 of 44)	-	CG	ENSOARG00000010031
1	36936283	36936341	59	0.38	Intron (ENSOART00000009808/ENSOARG00000008998, intron 31 of 44)	-	CG	ENSOARG00000010031
1	36954458	36954724	267	0.366	Intron (ENSOART00000009808/ENSOARG00000008998, intron 33 of 44)	-	CG	ENSOARG00000010031
1	37007515	37007590	76	0.424	Exon (ENSOART00000010911/ENSOARG00000010031, exon 1 of 1)	-	CG	ENSOARG00000010031
1	37321398	37321415	18	-0.4	Promoter (2-3kb)	-	CG	ENSOARG00000009108
1	37592168	37592564	397	-0.372	Intron (ENSOART00000010149/ENSOARG00000009306, intron 35 of 50)	+	CG	ENSOARG00000009450
1	37728981	37728986	6	0.507	Distal Intergenic	+	CG	ENSOARG00000009526
1	37737103	37737202	100	-0.356	Distal Intergenic	+	CG	ENSOARG00000009546
1	37858158	37858186	29	-0.361	Distal Intergenic	+	CG	ENSOARG00000009546
1	37944957	37945038	82	0.409	Distal Intergenic	+	CG	ENSOARG00000009546
1	38031279	38031477	199	-0.306	Distal Intergenic	+	CG	ENSOARG00000009546
1	38033692	38033953	262	-0.358	Distal Intergenic	+	CG	ENSOARG00000009546
1	38176387	38176410	24	0.509	Distal Intergenic	+	CG	ENSOARG00000009638
1	38187206	38187223	18	-0.346	Distal Intergenic	+	CG	ENSOARG00000009638
1	38204778	38205180	403	0.333	Distal Intergenic	+	CG	ENSOARG00000009638
1	38205821	38205845	25	0.307	Distal Intergenic	+	CG	ENSOARG00000009638
1	38209729	38209981	253	0.369	Distal Intergenic	+	CG	ENSOARG00000009638
1	38239971	38240036	66	0.329	Distal Intergenic	+	CG	ENSOARG00000009638
1	38313102	38313190	89	-0.491	Distal Intergenic	+	CG	ENSOARG00000009638
1	38386380	38386429	50	0.409	Distal Intergenic	+	CG	ENSOARG00000009650
1	38622245	38623176	932	-0.332	Intron (ENSOART00000010693/ENSOARG00000009826, intron 2 of 11)	+	CG	ENSOARG00000009826
1	38632162	38632281	120	-0.302	Intron (ENSOART00000010693/ENSOARG00000009826, intron 2 of 11)	+	CG	ENSOARG00000009826
1	38642948	38642987	40	-0.324	Intron (ENSOART00000010693/ENSOARG00000009826, intron 2 of 11)	+	CG	ENSOARG00000009826
1	38647637	38647648	12	-0.386	Intron (ENSOART00000010693/ENSOARG00000009826, intron 2 of 11)	+	CG	ENSOARG00000009826
1	38647946	38648150	205	-0.352	Intron (ENSOART00000010693/ENSOARG00000009826, intron 2 of 11)	+	CG	ENSOARG00000009826
1	38648546	38648601	56	-0.44	Intron (ENSOART00000010693/ENSOARG00000009826, intron 2 of 11)	+	CG	ENSOARG00000009826
1	38648910	38649525	616	-0.346	Intron (ENSOART00000010693/ENSOARG00000009826, intron 2 of 11)	+	CG	ENSOARG00000009826
1	38650690	38652056	1367	-0.306	Intron (ENSOART00000010693/ENSOARG00000009826, intron 2 of 11)	+	CG	ENSOARG00000009826
1	38652380	38653415	1036	-0.316	Intron (ENSOART00000010693/ENSOARG00000009826, intron 2 of 11)	+	CG	ENSOARG00000009826
1	38672337	38672535	199	-0.381	Intron (ENSOART00000010693/ENSOARG00000009826, intron 8 of 11)	+	CG	ENSOARG00000009826
1	38688034	38688376	343	-0.32	Distal Intergenic	+	CG	ENSOARG00000009826
1	38720892	38720956	65	-0.335	Distal Intergenic	+	CG	ENSOARG00000009826
1	38723422	38723442	21	-0.561	Distal Intergenic	+	CG	ENSOARG00000009826
1	38745593	38745778	186	0.362	Distal Intergenic	+	CG	ENSOARG00000009826
1	38860149	38860197	49	-0.373	Distal Intergenic	+	CG	ENSOARG00000009860
1	39314209	39314308	100	-0.303	Intron (ENSOART00000010748/ENSOARG00000009875, intron 6 of 13)	+	CG	ENSOARG00000009875
1	39415262	39415273	12	0.484	Distal Intergenic	+	CG	ENSOARG00000009875
1	39464076	39464102	27	0.495	Distal Intergenic	+	CG	ENSOARG00000009996
1	39576053	39576126	74	0.334	Promoter (1-2kb)	+	CG	ENSOARG00000009996
1	39631409	39631428	20	-0.394	Intron (ENSOART00000010884/ENSOARG00000009996, intron 1 of 26)	+	CG	ENSOARG00000009996
1	39657105	39657199	95	-0.317	Intron (ENSOART00000010884/ENSOARG00000009996, intron 1 of 26)	+	CG	ENSOARG00000009996
1	39693928	39694041	114	0.354	Intron (ENSOART00000010884/ENSOARG00000009996, intron 2 of 26)	+	CG	ENSOARG00000009996
1	39694817	39695023	207	0.32	Intron (ENSOART00000010884/ENSOARG00000009996, intron 2 of 26)	+	CG	ENSOARG00000009996
1	39720497	39720575	79	0.372	Intron (ENSOART00000010884/ENSOARG00000009996, intron 3 of 26)	+	CG	ENSOARG00000009996
1	39747764	39747947	184	0.333	Exon (ENSOART00000010884/ENSOARG00000009996, exon 5 of 27)	+	CG	ENSOARG00000010030
1	39756909	39756974	66	0.338	Intron (ENSOART00000010884/ENSOARG00000009996, intron 7 of 26)	+	CG	ENSOARG00000010030
1	39802875	39803002	128	-0.577	Exon (ENSOART00000010884/ENSOARG00000009996, exon 23 of 27)	+	CG	ENSOARG00000010030
1	39813301	39813752	452	-0.311	Intron (ENSOART00000010884/ENSOARG00000009996, intron 26 of 26)	+	CG	ENSOARG00000010030
1	39814455	39814531	77	-0.469	Intron (ENSOART00000010884/ENSOARG00000009996, intron 26 of 26)	+	CG	ENSOARG00000010030
1	39815048	39815140	93	-0.393	Distal Intergenic	+	CG	ENSOARG00000010030
1	39834120	39834303	184	-0.477	Distal Intergenic	+	CG	ENSOARG00000010030
1	40044778	40044900	123	-0.43	Intron (ENSOART00000011009/ENSOARG00000010117, intron 14 of 23)	-	CG	ENSOARG00000010117
1	40058130	40058397	268	-0.376	Intron (ENSOART00000011009/ENSOARG00000010117, intron 19 of 23)	-	CG	ENSOARG00000010117
1	40128177	40128303	127	0.303	Distal Intergenic	-	CG	ENSOARG00000010117
1	40160115	40160414	300	0.353	Distal Intergenic	-	CG	ENSOARG00000010117
1	40161603	40161839	237	0.386	Distal Intergenic	-	CG	ENSOARG00000010117
1	40182991	40183457	467	0.511	Distal Intergenic	-	CG	ENSOARG00000010117
1	40188584	40188614	31	0.479	Distal Intergenic	-	CG	ENSOARG00000010117
1	40196047	40196151	105	0.453	Distal Intergenic	-	CG	ENSOARG00000010117
1	40372518	40372701	184	-0.359	Intron (ENSOART00000011080/ENSOARG00000010184, intron 1 of 5)	+	CG	ENSOARG00000010184
1	40428421	40428721	301	0.454	Intron (ENSOART00000011080/ENSOARG00000010184, intron 2 of 5)	+	CG	ENSOARG00000010184
1	40770113	40770282	170	-0.529	Intron (ENSOART00000011315/ENSOARG00000010394, intron 1 of 18)	+	CG	ENSOARG00000010394
1	41039138	41039149	12	-0.427	Distal Intergenic	+	CG	ENSOARG00000010499
1	41062516	41062533	18	-0.446	Distal Intergenic	+	CG	ENSOARG00000010499
1	41089258	41089264	7	-0.423	Distal Intergenic	+	CG	ENSOARG00000010499
1	41089757	41089803	47	-0.388	Distal Intergenic	+	CG	ENSOARG00000010499
1	41119221	41119403	183	-0.346	Distal Intergenic	+	CG	ENSOARG00000010499
1	41121055	41121448	394	-0.311	Distal Intergenic	+	CG	ENSOARG00000010499
1	41158301	41158352	52	-0.478	Distal Intergenic	+	CG	ENSOARG00000010499
1	41167559	41167663	105	-0.407	Distal Intergenic	+	CG	ENSOARG00000010058
1	41206725	41206762	38	0.397	Exon (ENSOART00000010946/ENSOARG00000010058, exon 1 of 1)	+	CG	ENSOARG00000010058
1	41217019	41217124	106	0.648	Distal Intergenic	+	CG	ENSOARG00000010058
1	41326796	41326828	33	0.408	Distal Intergenic	+	CG	ENSOARG00000010058
1	41469616	41469805	190	-0.411	Distal Intergenic	+	CG	ENSOARG00000010521
1	41492189	41492293	105	-0.311	Distal Intergenic	+	CG	ENSOARG00000010521
1	41532336	41532352	17	-0.353	Distal Intergenic	+	CG	ENSOARG00000010521
1	41547518	41547633	116	0.341	Distal Intergenic	+	CG	ENSOARG00000010521
1	41560813	41560921	109	-0.348	Distal Intergenic	+	CG	ENSOARG00000010521
1	41592508	41592642	135	-0.323	Distal Intergenic	+	CG	ENSOARG00000010521
1	41632287	41632342	56	0.358	Intron (ENSOART00000011453/ENSOARG00000010521, intron 1 of 9)	+	CG	ENSOARG00000010521
1	41667343	41667545	203	-0.399	Distal Intergenic	+	CG	ENSOARG00000010521
1	41714244	41714386	143	0.332	Distal Intergenic	+	CG	ENSOARG00000010521
1	41737519	41737692	174	-0.387	Distal Intergenic	+	CG	ENSOARG00000010091
1	41778620	41778778	159	0.542	Distal Intergenic	+	CG	ENSOARG00000010091
1	41921220	41921357	138	-0.499	Intron (ENSOART00000011555/ENSOARG00000010617, intron 6 of 23)	+	CG	ENSOARG00000010617
1	42126479	42126568	90	-0.432	Intron (ENSOART00000011743/ENSOARG00000010792, intron 4 of 16)	-	CG	ENSOARG00000010717
1	42223828	42224140	313	-0.513	Intron (ENSOART00000011858/ENSOARG00000010903, intron 2 of 13)	+	CG	ENSOARG00000010903
1	42526745	42526791	47	-0.394	Distal Intergenic	+	CG	ENSOARG00000011173
1	42566713	42566736	24	-0.323	Distal Intergenic	+	CG	ENSOARG00000011173
1	42617191	42617327	137	0.415	Intron (ENSOART00000012158/ENSOARG00000011173, intron 7 of 17)	+	CG	ENSOARG00000011173
1	42697742	42697928	187	0.307	Distal Intergenic	-	CG	ENSOARG00000011282
1	42775190	42775287	98	-0.307	Distal Intergenic	-	CG	ENSOARG00000011282
1	42785132	42785160	29	-0.327	Distal Intergenic	-	CG	ENSOARG00000011282
1	42792053	42792152	100	-0.441	Distal Intergenic	-	CG	ENSOARG00000011282
1	42828153	42828242	90	-0.304	Distal Intergenic	+	CG	ENSOARG00000011356
1	42886427	42886599	173	0.476	Distal Intergenic	+	CG	ENSOARG00000011356
1	42900988	42901025	38	-0.503	Distal Intergenic	+	CG	ENSOARG00000011356
1	42965506	42965823	318	0.327	Distal Intergenic	-	CG	ENSOARG00000011369
1	42974583	42974657	75	0.333	Distal Intergenic	-	CG	ENSOARG00000011369
1	43004372	43004427	56	0.405	Distal Intergenic	-	CG	ENSOARG00000011369
1	43007433	43007535	103	0.32	Distal Intergenic	-	CG	ENSOARG00000011369
1	43028393	43028429	37	0.333	Distal Intergenic	-	CG	ENSOARG00000011369
1	43070883	43070905	23	-0.304	Distal Intergenic	-	CG	ENSOARG00000011369
1	43082048	43082146	99	0.324	Distal Intergenic	-	CG	ENSOARG00000011369
1	43083863	43083911	49	0.333	Distal Intergenic	-	CG	ENSOARG00000011369
1	43100632	43100680	49	0.358	Distal Intergenic	-	CG	ENSOARG00000011369
1	43149276	43149529	254	-0.408	Distal Intergenic	-	CG	ENSOARG00000010122
1	43261327	43261423	97	0.364	Distal Intergenic	-	CG	ENSOARG00000010122
1	43460526	43460590	65	-0.401	Intron (ENSOART00000012376/ENSOARG00000011383, intron 11 of 11)	-	CG	ENSOARG00000011383
1	43474407	43474435	29	0.544	Intron (ENSOART00000012376/ENSOARG00000011383, intron 11 of 11)	-	CG	ENSOARG00000011383
1	43474803	43474863	61	0.322	Intron (ENSOART00000012376/ENSOARG00000011383, intron 11 of 11)	-	CG	ENSOARG00000011383
1	43595316	43595354	39	-0.46	Distal Intergenic	-	CG	ENSOARG00000011383
1	43625263	43625383	121	-0.361	Distal Intergenic	-	CG	ENSOARG00000011470
1	43858109	43858321	213	0.318	Distal Intergenic	-	CG	ENSOARG00000011569
1	44147246	44147419	174	-0.313	Distal Intergenic	-	CG	ENSOARG00000011569
1	44426231	44426269	39	0.334	Distal Intergenic	+	CG	ENSOARG00000011719
1	45177618	45177653	36	-0.364	Intron (ENSOART00000012751/ENSOARG00000011719, intron 3 of 26)	+	CG	ENSOARG00000011719
1	45182566	45182827	262	-0.379	Intron (ENSOART00000012751/ENSOARG00000011719, intron 3 of 26)	+	CG	ENSOARG00000011719
1	45235505	45235515	11	-0.415	Intron (ENSOART00000012751/ENSOARG00000011719, intron 4 of 26)	+	CG	ENSOARG00000011719
1	45301153	45301222	70	-0.327	Intron (ENSOART00000012751/ENSOARG00000011719, intron 7 of 26)	-	CG	ENSOARG00000011814
1	45319435	45319519	85	-0.321	Intron (ENSOART00000012751/ENSOARG00000011719, intron 7 of 26)	-	CG	ENSOARG00000011814
1	45367476	45367495	20	0.32	Intron (ENSOART00000012751/ENSOARG00000011719, intron 8 of 26)	-	CG	ENSOARG00000011814
1	45702104	45702151	48	0.41	Intron (ENSOART00000012955/ENSOARG00000011906, intron 6 of 13)	-	CG	ENSOARG00000011906
1	45708107	45708433	327	0.346	Intron (ENSOART00000012955/ENSOARG00000011906, intron 7 of 13)	-	CG	ENSOARG00000011906
1	45812686	45812845	160	0.401	Intron (ENSOART00000013049/ENSOARG00000011995, intron 9 of 10)	+	CG	ENSOARG00000011995
1	45813209	45813319	111	0.585	Intron (ENSOART00000013049/ENSOARG00000011995, intron 9 of 10)	+	CG	ENSOARG00000011995
1	45970331	45970403	73	0.313	Distal Intergenic	+	CG	ENSOARG00000011995
1	46040810	46041123	314	-0.338	Distal Intergenic	+	CG	ENSOARG00000011995
1	46054310	46054392	83	-0.416	Distal Intergenic	+	CG	ENSOARG00000011995
1	46090917	46091001	85	-0.381	Distal Intergenic	+	CG	ENSOARG00000011995
1	46117135	46117383	249	-0.41	Distal Intergenic	-	CG	ENSOARG00000012024
1	46155569	46155855	287	-0.302	Distal Intergenic	-	CG	ENSOARG00000012024
1	46609936	46610028	93	-0.319	Distal Intergenic	-	CG	ENSOARG00000012093
1	46635891	46636065	175	-0.683	Distal Intergenic	-	CG	ENSOARG00000012093
1	47073616	47073631	16	0.402	Distal Intergenic	-	CG	ENSOARG00000012107
1	47126911	47127079	169	0.357	Distal Intergenic	-	CG	ENSOARG00000012107
1	47220110	47220204	95	-0.363	Distal Intergenic	-	CG	ENSOARG00000012107
1	47258279	47258615	337	-0.395	Distal Intergenic	-	CG	ENSOARG00000012107
1	47467440	47467594	155	0.457	Distal Intergenic	-	CG	ENSOARG00000012107
1	47496001	47496068	68	-0.391	Distal Intergenic	-	CG	ENSOARG00000012107
1	47528318	47528326	9	-0.397	Distal Intergenic	-	CG	ENSOARG00000012107
1	47531406	47531655	250	-0.382	Distal Intergenic	-	CG	ENSOARG00000012107
1	47612835	47612926	92	-0.319	Distal Intergenic	-	CG	ENSOARG00000012107
1	47727752	47727898	147	-0.326	Distal Intergenic	-	CG	ENSOARG00000012107
1	48329902	48329968	67	0.338	Distal Intergenic	+	CG	ENSOARG00000012123
1	48462776	48462807	32	-0.397	Distal Intergenic	+	CG	ENSOARG00000012123
1	48827261	48827433	173	-0.398	Distal Intergenic	+	CG	ENSOARG00000012123
1	48886019	48886241	223	-0.33	Distal Intergenic	+	CG	ENSOARG00000012123
1	49055277	49055393	117	0.417	Distal Intergenic	+	CG	ENSOARG00000012123
1	49056596	49056720	125	0.343	Distal Intergenic	+	CG	ENSOARG00000012123
1	49315631	49315705	75	-0.351	Distal Intergenic	-	CG	ENSOARG00000012214
1	49853535	49853745	211	-0.313	Intron (ENSOART00000013279/ENSOARG00000012214, intron 3 of 6)	-	CG	ENSOARG00000012214
1	49882992	49883427	436	-0.301	Intron (ENSOART00000013279/ENSOARG00000012214, intron 3 of 6)	-	CG	ENSOARG00000012214
1	49937394	49937674	281	-0.362	Distal Intergenic	-	CG	ENSOARG00000012214
1	49970707	49970724	18	-0.409	Distal Intergenic	+	CG	ENSOARG00000012231
1	50124480	50124568	89	-0.605	Intron (ENSOART00000013397/ENSOARG00000012319, intron 9 of 23)	+	CG	ENSOARG00000012319
1	50139266	50139315	50	-0.313	Intron (ENSOART00000013397/ENSOARG00000012319, intron 11 of 23)	+	CG	ENSOARG00000012319
1	50142371	50142488	118	-0.311	Intron (ENSOART00000013397/ENSOARG00000012319, intron 13 of 23)	+	CG	ENSOARG00000012319
1	50375551	50375770	220	-0.309	Distal Intergenic	-	CG	ENSOARG00000012407
1	50409635	50409713	79	-0.419	Intron (ENSOART00000013491/ENSOARG00000012407, intron 3 of 13)	-	CG	ENSOARG00000012407
1	50486577	50486603	27	0.422	Intron (ENSOART00000013491/ENSOARG00000012407, intron 13 of 13)	-	CG	ENSOARG00000012407
1	50487685	50487702	18	-0.405	Intron (ENSOART00000013491/ENSOARG00000012407, intron 13 of 13)	-	CG	ENSOARG00000012407
1	50518280	50518365	86	-0.512	Distal Intergenic	-	CG	ENSOARG00000012407
1	50551653	50551805	153	0.341	Distal Intergenic	-	CG	ENSOARG00000012491
1	51240274	51240280	7	0.383	Distal Intergenic	-	CG	ENSOARG00000012612
1	51322040	51322052	13	0.598	Distal Intergenic	+	CG	ENSOARG00000012635
1	51797911	51798102	192	0.388	Distal Intergenic	-	CG	ENSOARG00000012800
1	51966403	51966505	103	0.39	Distal Intergenic	+	CG	ENSOARG00000012813
1	52030268	52030339	72	-0.389	Distal Intergenic	+	CG	ENSOARG00000012813
1	52049373	52049525	153	0.42	Distal Intergenic	+	CG	ENSOARG00000012813
1	52055206	52055401	196	-0.385	Distal Intergenic	+	CG	ENSOARG00000012813
1	52093870	52093945	76	-0.329	Distal Intergenic	+	CG	ENSOARG00000012813
1	52131086	52131247	162	0.402	Distal Intergenic	+	CG	ENSOARG00000012813
1	52457535	52457618	84	-0.411	Distal Intergenic	+	CG	ENSOARG00000012823
1	52514729	52515031	303	-0.452	Distal Intergenic	+	CG	ENSOARG00000012823
1	52629247	52629361	115	-0.432	Distal Intergenic	+	CG	ENSOARG00000012837
1	52695185	52695270	86	-0.586	Distal Intergenic	+	CG	ENSOARG00000012837
1	52699244	52699472	229	-0.404	Distal Intergenic	+	CG	ENSOARG00000012837
1	53157729	53157830	102	0.593	Intron (ENSOART00000014057/ENSOARG00000012935, intron 4 of 12)	+	CG	ENSOARG00000012935
1	53211582	53211645	64	-0.325	Intron (ENSOART00000014057/ENSOARG00000012935, intron 5 of 12)	+	CG	ENSOARG00000012935
1	53214417	53214508	92	0.393	Intron (ENSOART00000014057/ENSOARG00000012935, intron 5 of 12)	+	CG	ENSOARG00000012935
1	53250641	53250852	212	-0.302	Intron (ENSOART00000014057/ENSOARG00000012935, intron 5 of 12)	+	CG	ENSOARG00000012935
1	53302888	53302967	80	-0.504	Intron (ENSOART00000014057/ENSOARG00000012935, intron 7 of 12)	-	CG	ENSOARG00000013012
1	53322504	53322695	192	0.343	Intron (ENSOART00000014057/ENSOARG00000012935, intron 9 of 12)	-	CG	ENSOARG00000013012
1	53350820	53350884	65	-0.433	Intron (ENSOART00000014057/ENSOARG00000012935, intron 9 of 12)	-	CG	ENSOARG00000013012
1	53351699	53351919	221	0.527	Intron (ENSOART00000014057/ENSOARG00000012935, intron 9 of 12)	-	CG	ENSOARG00000013012
1	53606152	53606159	8	0.373	Distal Intergenic	+	CG	ENSOARG00000013097
1	53655797	53655854	58	-0.537	Intron (ENSOART00000014240/ENSOARG00000013097, intron 7 of 15)	+	CG	ENSOARG00000013097
1	53707548	53707567	20	-0.365	Distal Intergenic	+	CG	ENSOARG00000013187
1	53710152	53710417	266	-0.385	Distal Intergenic	+	CG	ENSOARG00000013187
1	53712221	53712289	69	-0.318	Distal Intergenic	+	CG	ENSOARG00000013187
1	53716933	53716942	10	-0.336	Distal Intergenic	+	CG	ENSOARG00000013187
1	53720825	53720865	41	-0.555	Distal Intergenic	+	CG	ENSOARG00000013187
1	53721354	53721553	200	-0.449	Distal Intergenic	+	CG	ENSOARG00000013187
1	53721883	53721925	43	-0.344	Distal Intergenic	+	CG	ENSOARG00000013187
1	53738792	53738876	85	-0.345	Intron (ENSOART00000014338/ENSOARG00000013187, intron 8 of 12)	+	CG	ENSOARG00000013187
1	53794069	53794132	64	-0.341	Promoter (2-3kb)	-	CG	ENSOARG00000013259
1	53827459	53827789	331	-0.325	Intron (ENSOART00000014493/ENSOARG00000013326, intron 2 of 3)	+	CG	ENSOARG00000013326
1	53880974	53881009	36	-0.41	Intron (ENSOART00000014563/ENSOARG00000013390, intron 1 of 5)	+	CG	ENSOARG00000013390
1	53888765	53888971	207	0.348	Intron (ENSOART00000014563/ENSOARG00000013390, intron 1 of 5)	+	CG	ENSOARG00000013390
1	54216709	54216718	10	0.387	Distal Intergenic	+	CG	ENSOARG00000013402
1	54376451	54376472	22	-0.318	Distal Intergenic	+	CG	ENSOARG00000010274
1	54592619	54592627	9	0.388	Distal Intergenic	+	CG	ENSOARG00000013440
1	54613184	54613268	85	0.475	Distal Intergenic	+	CG	ENSOARG00000013440
1	54819894	54820010	117	-0.47	Intron (ENSOART00000014715/ENSOARG00000013529, intron 15 of 16)	-	CG	ENSOARG00000013529
1	54856977	54857010	34	-0.414	Distal Intergenic	-	CG	ENSOARG00000013529
1	55231076	55231157	82	-0.462	Distal Intergenic	-	CG	ENSOARG00000013529
1	55282802	55282922	121	0.329	Distal Intergenic	-	CG	ENSOARG00000013529
1	55287385	55287497	113	0.378	Distal Intergenic	-	CG	ENSOARG00000013529
1	55370421	55370608	188	-0.399	Distal Intergenic	-	CG	ENSOARG00000013529
1	55397006	55397126	121	-0.356	Distal Intergenic	-	CG	ENSOARG00000013529
1	55415659	55415846	188	-0.531	Distal Intergenic	-	CG	ENSOARG00000013529
1	55426332	55426348	17	-0.496	Distal Intergenic	-	CG	ENSOARG00000013529
1	55563154	55563247	94	-0.329	Distal Intergenic	-	CG	ENSOARG00000013529
1	55600330	55600351	22	0.314	Distal Intergenic	-	CG	ENSOARG00000013529
1	55693325	55693544	220	0.328	Distal Intergenic	-	CG	ENSOARG00000013529
1	55813118	55813144	27	-0.4	Distal Intergenic	-	CG	ENSOARG00000013529
1	55842662	55842685	24	-0.316	Distal Intergenic	-	CG	ENSOARG00000013529
1	55909779	55909958	180	-0.764	Distal Intergenic	-	CG	ENSOARG00000013529
1	55919378	55919605	228	-0.354	Distal Intergenic	-	CG	ENSOARG00000013529
1	55925457	55925771	315	0.598	Distal Intergenic	-	CG	ENSOARG00000013529
1	56159950	56159995	46	-0.347	Distal Intergenic	-	CG	ENSOARG00000013529
1	56273914	56273965	52	0.636	Distal Intergenic	-	CG	ENSOARG00000013529
1	56365116	56365247	132	-0.332	Distal Intergenic	+	CG	ENSOARG00000013620
1	56451464	56451657	194	-0.44	Distal Intergenic	+	CG	ENSOARG00000013620
1	56510169	56510406	238	-0.48	Distal Intergenic	+	CG	ENSOARG00000013620
1	57305569	57305816	248	-0.443	Distal Intergenic	+	CG	ENSOARG00000013620
1	57317524	57317596	73	0.323	Distal Intergenic	+	CG	ENSOARG00000013620
1	57351479	57351665	187	-0.312	Distal Intergenic	+	CG	ENSOARG00000013620
1	57353135	57353375	241	-0.398	Distal Intergenic	+	CG	ENSOARG00000013620
1	57432970	57433036	67	0.464	Distal Intergenic	+	CG	ENSOARG00000013620
1	57622934	57623068	135	0.372	Distal Intergenic	+	CG	ENSOARG00000013620
1	57743877	57744105	229	-0.39	Distal Intergenic	+	CG	ENSOARG00000013620
1	57857959	57858213	255	0.433	Intron (ENSOART00000014827/ENSOARG00000013620, intron 2 of 23)	+	CG	ENSOARG00000013620
1	57858820	57859110	291	0.395	Intron (ENSOART00000014827/ENSOARG00000013620, intron 2 of 23)	+	CG	ENSOARG00000013620
1	57959598	57959667	70	-0.334	Intron (ENSOART00000014827/ENSOARG00000013620, intron 3 of 23)	+	CG	ENSOARG00000013620
1	58018995	58019046	52	0.328	Exon (ENSOART00000014827/ENSOARG00000013620, exon 7 of 24)	+	CG	ENSOARG00000013620
1	58019496	58019625	130	0.372	Exon (ENSOART00000014827/ENSOARG00000013620, exon 8 of 24)	+	CG	ENSOARG00000013620
1	58272554	58272752	199	-0.328	Distal Intergenic	+	CG	ENSOARG00000013620
1	58303908	58304016	109	0.407	Distal Intergenic	+	CG	ENSOARG00000013620
1	58357098	58357135	38	0.413	Distal Intergenic	+	CG	ENSOARG00000013620
1	58584595	58584650	56	0.436	Distal Intergenic	+	CG	ENSOARG00000013620
1	58610744	58611025	282	-0.438	Distal Intergenic	+	CG	ENSOARG00000013620
1	58727722	58727881	160	0.665	Distal Intergenic	+	CG	ENSOARG00000013620
1	58774828	58775232	405	-0.354	Distal Intergenic	+	CG	ENSOARG00000013620
1	58940567	58940831	265	-0.428	Distal Intergenic	+	CG	ENSOARG00000013620
1	58961888	58961951	64	-0.491	Distal Intergenic	+	CG	ENSOARG00000013620
1	59083992	59084106	115	-0.385	Distal Intergenic	-	CG	ENSOARG00000013727
1	59310893	59310938	46	-0.329	Distal Intergenic	-	CG	ENSOARG00000013727
1	59371111	59371124	14	-0.416	Distal Intergenic	-	CG	ENSOARG00000013727
1	59448163	59448221	59	0.441	Distal Intergenic	-	CG	ENSOARG00000013727
1	59465258	59465483	226	-0.413	Distal Intergenic	-	CG	ENSOARG00000013727
1	59466625	59466662	38	0.38	Distal Intergenic	-	CG	ENSOARG00000013727
1	59472019	59472214	196	0.542	Distal Intergenic	-	CG	ENSOARG00000013727
1	59640270	59640511	242	-0.311	Distal Intergenic	-	CG	ENSOARG00000013727
1	59826159	59826247	89	0.391	Distal Intergenic	-	CG	ENSOARG00000013727
1	59827729	59827927	199	0.496	Distal Intergenic	-	CG	ENSOARG00000013727
1	59850862	59851260	399	0.37	Distal Intergenic	-	CG	ENSOARG00000013727
1	59853195	59853210	16	0.413	Distal Intergenic	-	CG	ENSOARG00000013727
1	59962980	59962992	13	0.39	Distal Intergenic	-	CG	ENSOARG00000013727
1	60272843	60272859	17	-0.565	Intron (ENSOART00000014947/ENSOARG00000013727, intron 7 of 19)	-	CG	ENSOARG00000013727
1	60291736	60291783	48	-0.402	Intron (ENSOART00000014947/ENSOARG00000013727, intron 8 of 19)	-	CG	ENSOARG00000013727
1	60303178	60303249	72	0.395	Intron (ENSOART00000014947/ENSOARG00000013727, intron 12 of 19)	-	CG	ENSOARG00000013727
1	60354331	60354341	11	-0.516	Distal Intergenic	-	CG	ENSOARG00000013727
1	60386374	60386398	25	-0.484	Distal Intergenic	-	CG	ENSOARG00000013727
1	60527864	60528001	138	-0.301	Promoter (2-3kb)	+	CG	ENSOARG00000013816
1	60634798	60634895	98	-0.385	Distal Intergenic	+	CG	ENSOARG00000013816
1	60641235	60641294	60	0.378	Distal Intergenic	+	CG	ENSOARG00000013828
1	60650608	60650924	317	0.307	Distal Intergenic	+	CG	ENSOARG00000013828
1	60690920	60690941	22	0.438	Distal Intergenic	+	CG	ENSOARG00000013828
1	60713294	60713322	29	0.326	Distal Intergenic	+	CG	ENSOARG00000013828
1	60777880	60777929	50	0.406	Intron (ENSOART00000015064/ENSOARG00000013841, intron 4 of 7)	-	CG	ENSOARG00000013841
1	60922536	60922609	74	-0.351	Intron (ENSOART00000015180/ENSOARG00000013942, intron 3 of 12)	+	CG	ENSOARG00000013942
1	60933209	60933356	148	-0.307	Intron (ENSOART00000015180/ENSOARG00000013942, intron 5 of 12)	+	CG	ENSOARG00000013942
1	60973203	60973240	38	-0.333	Intron (ENSOART00000015199/ENSOARG00000013959, intron 3 of 6)	-	CG	ENSOARG00000013959
1	61003193	61003201	9	0.359	Distal Intergenic	-	CG	ENSOARG00000013959
1	61058694	61058807	114	0.356	Exon (ENSOART00000015220/ENSOARG00000013977, exon 5 of 13)	-	CG	ENSOARG00000013977
1	61172246	61172308	63	-0.409	Distal Intergenic	-	CG	ENSOARG00000013977
1	61249049	61249153	105	0.3	Intron (ENSOART00000015306/ENSOARG00000014058, intron 1 of 2)	-	CG	ENSOARG00000014058
1	61297072	61297088	17	0.643	Distal Intergenic	-	CG	ENSOARG00000014058
1	61299825	61300027	203	-0.336	Distal Intergenic	-	CG	ENSOARG00000014058
1	61325524	61325656	133	-0.379	Distal Intergenic	-	CG	ENSOARG00000014058
1	61348634	61348698	65	-0.427	Intron (ENSOART00000015335/ENSOARG00000014086, intron 6 of 13)	-	CG	ENSOARG00000014086
1	61443591	61443747	157	-0.461	Distal Intergenic	-	CG	ENSOARG00000014101
1	61654994	61655117	124	0.56	Distal Intergenic	-	CG	ENSOARG00000014278
1	61688942	61689258	317	-0.354	Distal Intergenic	-	CG	ENSOARG00000014293
1	61698670	61698785	116	0.364	Distal Intergenic	-	CG	ENSOARG00000014293
1	61720262	61720711	450	-0.379	Distal Intergenic	-	CG	ENSOARG00000014293
1	61731284	61731553	270	0.31	Intron (ENSOART00000015593/ENSOARG00000014319, intron 2 of 5)	-	CG	ENSOARG00000014293
1	61735790	61736005	216	0.411	Intron (ENSOART00000015593/ENSOARG00000014319, intron 2 of 5)	-	CG	ENSOARG00000014293
1	61760065	61760130	66	0.396	Exon (ENSOART00000015593/ENSOARG00000014319, exon 4 of 6)	-	CG	ENSOARG00000014293
1	61774945	61775093	149	0.395	Intron (ENSOART00000015593/ENSOARG00000014319, intron 5 of 5)	-	CG	ENSOARG00000014293
1	61782034	61782336	303	0.391	Intron (ENSOART00000015593/ENSOARG00000014319, intron 5 of 5)	-	CG	ENSOARG00000014319
1	61792983	61792990	8	-0.699	Intron (ENSOART00000015593/ENSOARG00000014319, intron 5 of 5)	-	CG	ENSOARG00000014319
1	61803039	61803175	137	0.391	Intron (ENSOART00000015593/ENSOARG00000014319, intron 5 of 5)	-	CG	ENSOARG00000014319
1	61818895	61819077	183	0.546	Intron (ENSOART00000015593/ENSOARG00000014319, intron 5 of 5)	-	CG	ENSOARG00000014319
1	61836927	61837268	342	-0.422	Intron (ENSOART00000015593/ENSOARG00000014319, intron 5 of 5)	-	CG	ENSOARG00000014319
1	61932463	61932475	13	0.418	Distal Intergenic	-	CG	ENSOARG00000014319
1	61947860	61947968	109	0.521	Distal Intergenic	+	CG	ENSOARG00000014336
1	61951274	61951328	55	0.449	Distal Intergenic	+	CG	ENSOARG00000014336
1	62002676	62002843	168	0.379	Promoter (2-3kb)	+	CG	ENSOARG00000014336
1	62019095	62019540	446	-0.351	Distal Intergenic	+	CG	ENSOARG00000014336
1	62021084	62021234	151	-0.323	Distal Intergenic	+	CG	ENSOARG00000014336
1	62031925	62032031	107	-0.314	Distal Intergenic	+	CG	ENSOARG00000014336
1	62035639	62035819	181	0.508	Distal Intergenic	+	CG	ENSOARG00000014336
1	62042351	62042368	18	-0.408	Distal Intergenic	+	CG	ENSOARG00000014336
1	62078794	62078811	18	0.363	Intron (ENSOART00000015625/ENSOARG00000014350, intron 2 of 9)	-	CG	ENSOARG00000014350
1	62313297	62313458	162	-0.306	Intron (ENSOART00000015762/ENSOARG00000014461, intron 19 of 57)	-	CG	ENSOARG00000014350
1	62526078	62526154	77	0.307	Intron (ENSOART00000015762/ENSOARG00000014461, intron 52 of 57)	-	CG	ENSOARG00000014461
1	62657569	62657828	260	-0.308	Distal Intergenic	-	CG	ENSOARG00000014461
1	62681599	62681643	45	-0.511	Distal Intergenic	-	CG	ENSOARG00000014461
1	62705901	62705917	17	0.561	Distal Intergenic	-	CG	ENSOARG00000014461
1	62729773	62729829	57	0.406	Distal Intergenic	-	CG	ENSOARG00000014549
1	62733607	62733768	162	0.643	Distal Intergenic	-	CG	ENSOARG00000014549
1	62758240	62758307	68	0.367	Distal Intergenic	-	CG	ENSOARG00000014549
1	62896585	62896834	250	-0.429	Exon (ENSOART00000015925/ENSOARG00000014621, exon 2 of 14)	+	CG	ENSOARG00000014621
1	62967385	62967427	43	-0.448	Intron (ENSOART00000015959/ENSOARG00000014659, intron 4 of 14)	+	CG	ENSOARG00000014659
1	63243539	63243975	437	-0.302	Intron (ENSOART00000016176/ENSOARG00000014861, intron 1 of 10)	+	CG	ENSOARG00000014861
1	63265652	63266010	359	-0.323	Intron (ENSOART00000016176/ENSOARG00000014861, intron 7 of 10)	+	CG	ENSOARG00000014861
1	63304435	63304650	216	-0.338	Distal Intergenic	+	CG	ENSOARG00000014881
1	63315275	63315281	7	0.338	Distal Intergenic	+	CG	ENSOARG00000014881
1	63369501	63369835	335	-0.386	Intron (ENSOART00000016210/ENSOARG00000014893, intron 1 of 2)	+	CG	ENSOARG00000014881
1	63371566	63371715	150	-0.646	Intron (ENSOART00000016210/ENSOARG00000014893, intron 1 of 2)	+	CG	ENSOARG00000014881
1	63376163	63376405	243	-0.321	Intron (ENSOART00000016210/ENSOARG00000014893, intron 1 of 2)	-	CG	ENSOARG00000014893
1	63444581	63444750	170	-0.627	Intron (ENSOART00000016224/ENSOARG00000014907, intron 1 of 6)	+	CG	ENSOARG00000014907
1	63447178	63447341	164	-0.379	Intron (ENSOART00000016224/ENSOARG00000014907, intron 1 of 6)	+	CG	ENSOARG00000014907
1	63707922	63707948	27	-0.351	Distal Intergenic	+	CG	ENSOARG00000014936
1	63727886	63727919	34	0.428	Distal Intergenic	+	CG	ENSOARG00000014936
1	63944658	63944820	163	-0.382	Distal Intergenic	+	CG	ENSOARG00000014936
1	64407984	64408309	326	-0.357	Distal Intergenic	+	CG	ENSOARG00000014936
1	64415913	64416014	102	0.479	Distal Intergenic	+	CG	ENSOARG00000014936
1	64435158	64435213	56	0.553	Distal Intergenic	+	CG	ENSOARG00000014936
1	64500870	64501056	187	-0.384	Distal Intergenic	+	CG	ENSOARG00000014936
1	64555630	64555927	298	-0.414	Distal Intergenic	+	CG	ENSOARG00000014936
1	64626253	64626513	261	0.4	Distal Intergenic	+	CG	ENSOARG00000014959
1	64715067	64715155	89	0.322	Distal Intergenic	+	CG	ENSOARG00000014959
1	64715513	64715703	191	0.31	Distal Intergenic	+	CG	ENSOARG00000014959
1	64718665	64718728	64	0.462	Distal Intergenic	+	CG	ENSOARG00000014959
1	64724327	64724385	59	0.462	Distal Intergenic	+	CG	ENSOARG00000014959
1	64743003	64743051	49	0.38	Distal Intergenic	+	CG	ENSOARG00000014959
1	64801292	64801314	23	-0.396	Distal Intergenic	+	CG	ENSOARG00000014959
1	64879916	64879939	24	-0.381	Distal Intergenic	+	CG	ENSOARG00000014959
1	64894974	64895075	102	-0.462	Distal Intergenic	+	CG	ENSOARG00000014959
1	64938168	64938396	229	-0.52	Distal Intergenic	+	CG	ENSOARG00000014959
1	64942427	64942566	140	-0.348	Distal Intergenic	+	CG	ENSOARG00000014959
1	64962264	64962303	40	-0.394	Distal Intergenic	+	CG	ENSOARG00000014959
1	64964364	64964586	223	-0.41	Distal Intergenic	+	CG	ENSOARG00000014959
1	65103944	65103964	21	-0.538	Distal Intergenic	+	CG	ENSOARG00000014959
1	65382536	65382629	94	0.418	Intron (ENSOART00000016288/ENSOARG00000014959, intron 2 of 21)	+	CG	ENSOARG00000014959
1	65508227	65508280	54	-0.478	Exon (ENSOART00000016297/ENSOARG00000014979, exon 3 of 8)	-	CG	ENSOARG00000014979
1	65573523	65573532	10	-0.476	Intron (ENSOART00000016384/ENSOARG00000015053, intron 9 of 13)	-	CG	ENSOARG00000015053
1	65591675	65591740	66	-0.426	Distal Intergenic	-	CG	ENSOARG00000015053
1	65612977	65613003	27	0.31	Distal Intergenic	-	CG	ENSOARG00000015072
1	65898103	65898154	52	0.451	Distal Intergenic	-	CG	ENSOARG00000015399
1	66129169	66129213	45	-0.34	Distal Intergenic	+	CG	ENSOARG00000015498
1	66183973	66184070	98	-0.415	Intron (ENSOART00000016934/ENSOARG00000015564, intron 1 of 3)	+	CG	ENSOARG00000015564
1	66243251	66243332	82	0.309	Intron (ENSOART00000016949/ENSOARG00000015578, intron 1 of 2)	+	CG	ENSOARG00000015578
1	66353614	66353739	126	0.502	Distal Intergenic	+	CG	ENSOARG00000015578
1	66432973	66433048	76	0.314	Distal Intergenic	+	CG	ENSOARG00000010354
1	66458826	66459252	427	-0.321	Distal Intergenic	+	CG	ENSOARG00000010354
1	66464629	66464693	65	-0.409	Distal Intergenic	+	CG	ENSOARG00000010354
1	66819579	66819617	39	0.672	Distal Intergenic	+	CG	ENSOARG00000015643
1	66840098	66840293	196	-0.33	Distal Intergenic	+	CG	ENSOARG00000015643
1	66935966	66936168	203	-0.392	Distal Intergenic	+	CG	ENSOARG00000015643
1	66991916	66991949	34	-0.503	Distal Intergenic	-	CG	ENSOARG00000015662
1	67000128	67000366	239	-0.427	Distal Intergenic	-	CG	ENSOARG00000015662
1	67008362	67008394	33	-0.627	Distal Intergenic	-	CG	ENSOARG00000015662
1	67029837	67029845	9	0.364	Distal Intergenic	-	CG	ENSOARG00000015662
1	67039907	67040032	126	-0.363	Distal Intergenic	-	CG	ENSOARG00000015662
1	67045143	67045163	21	-0.466	Distal Intergenic	-	CG	ENSOARG00000015662
1	67048069	67048295	227	-0.386	Distal Intergenic	-	CG	ENSOARG00000015662
1	67149094	67149690	597	-0.304	Distal Intergenic	-	CG	ENSOARG00000015662
1	67191638	67191656	19	-0.467	Distal Intergenic	-	CG	ENSOARG00000015662
1	67338257	67338375	119	0.385	Distal Intergenic	-	CG	ENSOARG00000015662
1	67370758	67370769	12	-0.569	Distal Intergenic	-	CG	ENSOARG00000015662
1	67384250	67384364	115	-0.31	Distal Intergenic	-	CG	ENSOARG00000015662
1	67405351	67405489	139	0.306	Distal Intergenic	-	CG	ENSOARG00000015662
1	67470678	67470934	257	0.509	Distal Intergenic	-	CG	ENSOARG00000015740
1	67597019	67597097	79	-0.331	Intron (ENSOART00000017133/ENSOARG00000015740, intron 6 of 6)	-	CG	ENSOARG00000015740
1	67888728	67888946	219	0.382	Distal Intergenic	-	CG	ENSOARG00000015812
1	68032539	68032635	97	-0.34	Distal Intergenic	+	CG	ENSOARG00000015943
1	68130569	68130637	69	0.341	Distal Intergenic	+	CG	ENSOARG00000015943
1	68170509	68170576	68	0.45	Intron (ENSOART00000017481/ENSOARG00000016047, intron 1 of 15)	-	CG	ENSOARG00000016047
1	68183862	68184137	276	0.322	Intron (ENSOART00000017481/ENSOARG00000016047, intron 3 of 15)	-	CG	ENSOARG00000016047
1	68186361	68186435	75	0.301	Intron (ENSOART00000017481/ENSOARG00000016047, intron 3 of 15)	-	CG	ENSOARG00000016047
1	68261369	68261883	515	-0.327	Intron (ENSOART00000017481/ENSOARG00000016047, intron 14 of 15)	-	CG	ENSOARG00000016047
1	68270498	68270514	17	0.561	Intron (ENSOART00000017481/ENSOARG00000016047, intron 14 of 15)	-	CG	ENSOARG00000016047
1	68276847	68276881	35	0.306	Intron (ENSOART00000017481/ENSOARG00000016047, intron 14 of 15)	-	CG	ENSOARG00000016047
1	68278409	68278673	265	0.308	Intron (ENSOART00000017481/ENSOARG00000016047, intron 14 of 15)	-	CG	ENSOARG00000016047
1	68293883	68294467	585	0.371	Intron (ENSOART00000017481/ENSOARG00000016047, intron 15 of 15)	-	CG	ENSOARG00000016047
1	68311701	68311757	57	-0.471	Intron (ENSOART00000017481/ENSOARG00000016047, intron 15 of 15)	-	CG	ENSOARG00000016047
1	68333157	68333266	110	-0.376	Intron (ENSOART00000017481/ENSOARG00000016047, intron 15 of 15)	-	CG	ENSOARG00000016047
1	68344120	68344141	22	-0.366	Distal Intergenic	-	CG	ENSOARG00000016047
1	68385499	68385512	14	0.428	Distal Intergenic	-	CG	ENSOARG00000016047
1	68398023	68398092	70	-0.307	Distal Intergenic	+	CG	ENSOARG00000016076
1	68505348	68505582	235	0.319	Intron (ENSOART00000017526/ENSOARG00000016094, intron 2 of 6)	+	CG	ENSOARG00000016094
1	68522373	68522390	18	0.324	Intron (ENSOART00000017526/ENSOARG00000016094, intron 6 of 6)	+	CG	ENSOARG00000010385
1	68599873	68599956	84	0.422	Intron (ENSOART00000017555/ENSOARG00000016117, intron 5 of 17)	+	CG	ENSOARG00000016117
1	68646334	68646473	140	-0.451	Distal Intergenic	+	CG	ENSOARG00000016198
1	68711408	68711421	14	0.396	Intron (ENSOART00000017666/ENSOARG00000016209, intron 3 of 17)	+	CG	ENSOARG00000016198
1	68716432	68716692	261	0.375	Intron (ENSOART00000017666/ENSOARG00000016209, intron 5 of 17)	+	CG	ENSOARG00000016198
1	68814935	68815118	184	0.336	Intron (ENSOART00000017764/ENSOARG00000016310, intron 11 of 12)	+	CG	ENSOARG00000016310
1	68864576	68864762	187	-0.705	Distal Intergenic	-	CG	ENSOARG00000016329
1	68882642	68882689	48	-0.406	Distal Intergenic	-	CG	ENSOARG00000016329
1	68933660	68933711	52	0.469	Distal Intergenic	-	CG	ENSOARG00000016329
1	68960993	68961094	102	-0.555	Intron (ENSOART00000017892/ENSOARG00000016422, intron 1 of 19)	-	CG	ENSOARG00000016329
1	69002199	69002277	79	-0.3	Intron (ENSOART00000017892/ENSOARG00000016422, intron 2 of 19)	-	CG	ENSOARG00000016329
1	69123824	69124113	290	-0.455	Intron (ENSOART00000017892/ENSOARG00000016422, intron 19 of 19)	-	CG	ENSOARG00000016422
1	69125084	69125144	61	-0.544	Intron (ENSOART00000017892/ENSOARG00000016422, intron 19 of 19)	-	CG	ENSOARG00000016422
1	69125743	69125873	131	-0.552	Promoter (<=1kb)	-	CG	ENSOARG00000016422
1	69127199	69127243	45	0.408	Promoter (1-2kb)	-	CG	ENSOARG00000016422
1	69140032	69140109	78	-0.53	Distal Intergenic	-	CG	ENSOARG00000016422
1	69147541	69147583	43	-0.466	Distal Intergenic	-	CG	ENSOARG00000016422
1	69160684	69160791	108	-0.581	Distal Intergenic	-	CG	ENSOARG00000016422
1	69161251	69161275	25	-0.347	Distal Intergenic	-	CG	ENSOARG00000016422
1	69178520	69178633	114	0.345	Distal Intergenic	+	CG	ENSOARG00000016489
1	69248745	69248871	127	-0.598	Intron (ENSOART00000018045/ENSOARG00000016569, intron 3 of 3)	+	CG	ENSOARG00000016489
1	69257745	69257763	19	-0.504	Intron (ENSOART00000018045/ENSOARG00000016569, intron 3 of 3)	-	CG	ENSOARG00000016569
1	69346986	69347043	58	-0.424	Distal Intergenic	-	CG	ENSOARG00000016569
1	69374642	69374718	77	-0.378	Distal Intergenic	+	CG	ENSOARG00000016589
1	69392150	69392158	9	0.381	Distal Intergenic	+	CG	ENSOARG00000016589
1	69432309	69432411	103	-0.345	Distal Intergenic	+	CG	ENSOARG00000016589
1	69464667	69465007	341	-0.308	Intron (ENSOART00000018072/ENSOARG00000016589, intron 1 of 14)	+	CG	ENSOARG00000016589
1	69474088	69474400	313	-0.315	Intron (ENSOART00000018072/ENSOARG00000016589, intron 1 of 14)	+	CG	ENSOARG00000016589
1	69567893	69568068	176	-0.376	Intron (ENSOART00000018089/ENSOARG00000016606, intron 3 of 3)	-	CG	ENSOARG00000016606
1	69807006	69807143	138	0.301	Intron (ENSOART00000018359/ENSOARG00000016857, intron 1 of 14)	+	CG	ENSOARG00000016857
1	69968645	69968710	66	0.428	Intron (ENSOART00000018447/ENSOARG00000016935, intron 9 of 10)	-	CG	ENSOARG00000016935
1	69972465	69972542	78	-0.431	Intron (ENSOART00000018447/ENSOARG00000016935, intron 9 of 10)	-	CG	ENSOARG00000016935
1	69983677	69983819	143	0.349	Intron (ENSOART00000018447/ENSOARG00000016935, intron 9 of 10)	-	CG	ENSOARG00000016935
1	70002093	70002169	77	-0.385	Intron (ENSOART00000018447/ENSOARG00000016935, intron 9 of 10)	-	CG	ENSOARG00000016935
1	70030795	70030847	53	-0.353	Intron (ENSOART00000018447/ENSOARG00000016935, intron 10 of 10)	-	CG	ENSOARG00000016935
1	70045249	70045610	362	0.395	Intron (ENSOART00000018447/ENSOARG00000016935, intron 10 of 10)	-	CG	ENSOARG00000016935
1	70052880	70052961	82	0.339	Promoter (1-2kb)	-	CG	ENSOARG00000016935
1	70060572	70060793	222	-0.324	Distal Intergenic	-	CG	ENSOARG00000016935
1	70109684	70109828	145	-0.328	Distal Intergenic	-	CG	ENSOARG00000016935
1	70183510	70183614	105	0.408	Distal Intergenic	-	CG	ENSOARG00000016999
1	70192646	70192710	65	-0.349	Distal Intergenic	-	CG	ENSOARG00000016999
1	70275797	70276006	210	-0.362	Distal Intergenic	-	CG	ENSOARG00000017012
1	70348721	70348937	217	0.365	Intron (ENSOART00000018641/ENSOARG00000017114, intron 24 of 49)	+	CG	ENSOARG00000010559
1	70425784	70426008	225	0.375	Intron (ENSOART00000018641/ENSOARG00000017114, intron 44 of 49)	-	CG	ENSOARG00000017114
1	70457639	70457757	119	0.413	Promoter (1-2kb)	-	CG	ENSOARG00000017114
1	70561312	70561419	108	0.384	Intron (ENSOART00000018715/ENSOARG00000017193, intron 21 of 22)	-	CG	ENSOARG00000017193
1	70809927	70810155	229	0.539	Intron (ENSOART00000018794/ENSOARG00000017266, intron 21 of 23)	-	CG	ENSOARG00000017328
1	70854980	70855003	24	0.433	Distal Intergenic	-	CG	ENSOARG00000017328
1	70856024	70856178	155	0.513	Distal Intergenic	-	CG	ENSOARG00000017328
1	70887459	70887646	188	0.309	Distal Intergenic	-	CG	ENSOARG00000017328
1	70922797	70922931	135	0.301	Distal Intergenic	-	CG	ENSOARG00000017328
1	70980359	70980490	132	0.427	Distal Intergenic	+	CG	ENSOARG00000017408
1	70985353	70985414	62	-0.451	Distal Intergenic	+	CG	ENSOARG00000017408
1	70992133	70992189	57	0.357	Distal Intergenic	+	CG	ENSOARG00000017408
1	71018031	71018426	396	-0.314	Distal Intergenic	+	CG	ENSOARG00000017408
1	71113126	71113139	14	-0.547	Intron (ENSOART00000018950/ENSOARG00000017408, intron 2 of 14)	+	CG	ENSOARG00000017408
1	71191916	71191978	63	0.359	Intron (ENSOART00000018950/ENSOARG00000017408, intron 13 of 14)	-	CG	ENSOARG00000017424
1	71202146	71202204	59	0.388	Intron (ENSOART00000018966/ENSOARG00000017424, intron 3 of 5)	-	CG	ENSOARG00000017424
1	71266068	71266137	70	0.555	Distal Intergenic	-	CG	ENSOARG00000017424
1	71311509	71311946	438	-0.338	Intron (ENSOART00000019039/ENSOARG00000017495, intron 1 of 2)	-	CG	ENSOARG00000017495
1	71332590	71332668	79	-0.316	Intron (ENSOART00000019039/ENSOARG00000017495, intron 1 of 2)	-	CG	ENSOARG00000017495
1	71484664	71484722	59	-0.405	Intron (ENSOART00000019058/ENSOARG00000017506, intron 5 of 6)	+	CG	ENSOARG00000017506
1	71556618	71556659	42	-0.354	Intron (ENSOART00000019067/ENSOARG00000017518, intron 2 of 4)	+	CG	ENSOARG00000017518
1	71635550	71635562	13	-0.5	Distal Intergenic	+	CG	ENSOARG00000017518
1	71821364	71821804	441	-0.305	Distal Intergenic	+	CG	ENSOARG00000017518
1	71966262	71966272	11	-0.359	Distal Intergenic	+	CG	ENSOARG00000017518
1	71992948	71993110	163	0.396	Distal Intergenic	+	CG	ENSOARG00000017518
1	72006603	72006634	32	0.432	Distal Intergenic	+	CG	ENSOARG00000017518
1	72083879	72084111	233	0.358	Distal Intergenic	+	CG	ENSOARG00000017518
1	72095722	72095875	154	-0.389	Distal Intergenic	+	CG	ENSOARG00000017518
1	72187482	72187491	10	0.488	Distal Intergenic	+	CG	ENSOARG00000017518
1	72252789	72253077	289	-0.321	Distal Intergenic	+	CG	ENSOARG00000017518
1	72368218	72368432	215	0.406	Distal Intergenic	+	CG	ENSOARG00000017531
1	72512194	72512274	81	-0.385	Distal Intergenic	+	CG	ENSOARG00000017531
1	72604959	72605062	104	0.519	Distal Intergenic	+	CG	ENSOARG00000017531
1	72916897	72916905	9	0.323	Distal Intergenic	+	CG	ENSOARG00000017531
1	73083462	73083545	84	-0.446	Intron (ENSOART00000019082/ENSOARG00000017531, intron 7 of 13)	+	CG	ENSOARG00000017531
1	73373034	73373172	139	-0.51	Distal Intergenic	+	CG	ENSOARG00000017531
1	73426758	73426790	33	-0.417	Distal Intergenic	+	CG	ENSOARG00000017531
1	73438219	73438241	23	0.447	Intron (ENSOART00000019097/ENSOARG00000017549, intron 2 of 22)	+	CG	ENSOARG00000017531
1	73447499	73447525	27	0.469	Intron (ENSOART00000019097/ENSOARG00000017549, intron 2 of 22)	+	CG	ENSOARG00000017531
1	73493030	73493121	92	0.353	Intron (ENSOART00000019097/ENSOARG00000017549, intron 3 of 22)	+	CG	ENSOARG00000017531
1	73515262	73515412	151	-0.328	Intron (ENSOART00000019097/ENSOARG00000017549, intron 3 of 22)	+	CG	ENSOARG00000017531
1	73614932	73615175	244	0.496	Intron (ENSOART00000019097/ENSOARG00000017549, intron 5 of 22)	+	CG	ENSOARG00000017531
1	73677867	73678018	152	0.302	Intron (ENSOART00000019097/ENSOARG00000017549, intron 5 of 22)	+	CG	ENSOARG00000017531
1	73678371	73678442	72	0.317	Intron (ENSOART00000019097/ENSOARG00000017549, intron 5 of 22)	+	CG	ENSOARG00000017531
1	73745989	73746266	278	-0.45	Intron (ENSOART00000019097/ENSOARG00000017549, intron 7 of 22)	-	CG	ENSOARG00000017549
1	73794263	73794323	61	0.353	Intron (ENSOART00000019097/ENSOARG00000017549, intron 9 of 22)	-	CG	ENSOARG00000017549
1	73964051	73964351	301	0.352	Intron (ENSOART00000019097/ENSOARG00000017549, intron 12 of 22)	-	CG	ENSOARG00000017549
1	74035799	74036022	224	-0.499	Intron (ENSOART00000019097/ENSOARG00000017549, intron 15 of 22)	-	CG	ENSOARG00000017549
1	74190312	74190531	220	0.333	Intron (ENSOART00000019097/ENSOARG00000017549, intron 20 of 22)	-	CG	ENSOARG00000017549
1	74305292	74305487	196	-0.372	Intron (ENSOART00000019097/ENSOARG00000017549, intron 21 of 22)	-	CG	ENSOARG00000017549
1	74410684	74410819	136	-0.514	Distal Intergenic	-	CG	ENSOARG00000017549
1	74807548	74807636	89	-0.373	Distal Intergenic	+	CG	ENSOARG00000017563
1	75051271	75051327	57	-0.573	Distal Intergenic	+	CG	ENSOARG00000017578
1	75276654	75276680	27	0.361	Intron (ENSOART00000019129/ENSOARG00000017578, intron 7 of 7)	+	CG	ENSOARG00000017578
1	75405262	75405266	5	-0.574	Distal Intergenic	-	CG	ENSOARG00000017654
1	75468304	75468374	71	-0.367	Intron (ENSOART00000019208/ENSOARG00000017654, intron 1 of 6)	-	CG	ENSOARG00000017654
1	75599201	75599211	11	-0.389	Intron (ENSOART00000019208/ENSOARG00000017654, intron 6 of 6)	-	CG	ENSOARG00000017654
1	75639324	75639639	316	-0.412	Intron (ENSOART00000019208/ENSOARG00000017654, intron 6 of 6)	-	CG	ENSOARG00000017654
1	75712653	75712784	132	-0.337	Distal Intergenic	-	CG	ENSOARG00000017654
1	75735918	75736081	164	-0.386	Distal Intergenic	-	CG	ENSOARG00000017654
1	75757256	75757341	86	-0.644	Distal Intergenic	+	CG	ENSOARG00000017670
1	75759360	75759819	460	-0.453	Distal Intergenic	+	CG	ENSOARG00000017670
1	75841964	75842113	150	-0.302	Intron (ENSOART00000019225/ENSOARG00000017670, intron 2 of 7)	+	CG	ENSOARG00000017670
1	75846136	75846193	58	-0.367	Intron (ENSOART00000019225/ENSOARG00000017670, intron 2 of 7)	+	CG	ENSOARG00000017670
1	76091494	76091576	83	-0.519	Distal Intergenic	+	CG	ENSOARG00000017683
1	76115907	76115936	30	-0.388	Distal Intergenic	+	CG	ENSOARG00000017683
1	76287899	76288013	115	-0.328	Distal Intergenic	+	CG	ENSOARG00000017683
1	76349493	76349550	58	0.439	Distal Intergenic	-	CG	ENSOARG00000017700
1	76357412	76357421	10	0.383	Distal Intergenic	-	CG	ENSOARG00000017700
1	76375082	76375157	76	-0.333	Distal Intergenic	+	CG	ENSOARG00000017762
1	76389130	76389136	7	-0.497	Distal Intergenic	+	CG	ENSOARG00000017762
1	76394145	76394292	148	-0.341	Intron (ENSOART00000019333/ENSOARG00000017762, intron 2 of 33)	+	CG	ENSOARG00000017762
1	76394665	76394731	67	-0.41	Intron (ENSOART00000019333/ENSOARG00000017762, intron 2 of 33)	+	CG	ENSOARG00000017762
1	76411081	76411370	290	-0.495	Intron (ENSOART00000019333/ENSOARG00000017762, intron 5 of 33)	+	CG	ENSOARG00000017762
1	76431683	76431792	110	-0.438	Intron (ENSOART00000019333/ENSOARG00000017762, intron 20 of 33)	+	CG	ENSOARG00000017762
1	76449750	76449783	34	-0.382	Exon (ENSOART00000019333/ENSOARG00000017762, exon 27 of 34)	+	CG	ENSOARG00000017762
1	76543390	76543401	12	-0.383	Promoter (2-3kb)	+	CG	ENSOARG00000017849
1	76579738	76579767	30	-0.334	Intron (ENSOART00000019434/ENSOARG00000017862, intron 1 of 12)	+	CG	ENSOARG00000017862
1	76580279	76580788	510	-0.37	Intron (ENSOART00000019434/ENSOARG00000017862, intron 1 of 12)	+	CG	ENSOARG00000017862
1	76660868	76661020	153	-0.375	Intron (ENSOART00000019504/ENSOARG00000017921, intron 16 of 16)	-	CG	ENSOARG00000017921
1	76661401	76661613	213	-0.394	Intron (ENSOART00000019504/ENSOARG00000017921, intron 16 of 16)	-	CG	ENSOARG00000017921
1	76699080	76699455	376	-0.326	Intron (ENSOART00000019635/ENSOARG00000018041, intron 7 of 7)	-	CG	ENSOARG00000018041
1	76699943	76700042	100	-0.35	Intron (ENSOART00000019635/ENSOARG00000018041, intron 7 of 7)	-	CG	ENSOARG00000018041
1	76700407	76701164	758	-0.317	Promoter (<=1kb)	-	CG	ENSOARG00000018041
1	76711387	76711453	67	0.377	Promoter (<=1kb)	+	CG	ENSOARG00000018054
1	76783678	76783688	11	0.601	Intron (ENSOART00000019724/ENSOARG00000018122, intron 6 of 8)	+	CG	ENSOARG00000018122
1	76793503	76793515	13	-0.355	Intron (ENSOART00000019724/ENSOARG00000018122, intron 7 of 8)	+	CG	ENSOARG00000018122
1	76835450	76835592	143	0.398	Distal Intergenic	+	CG	ENSOARG00000018190
1	76850855	76851054	200	-0.317	Intron (ENSOART00000019795/ENSOARG00000018190, intron 1 of 16)	+	CG	ENSOARG00000018190
1	76865653	76865668	16	-0.706	Intron (ENSOART00000019795/ENSOARG00000018190, intron 1 of 16)	+	CG	ENSOARG00000018190
1	76880730	76880764	35	-0.361	Exon (ENSOART00000019795/ENSOARG00000018190, exon 3 of 17)	+	CG	ENSOARG00000018190
1	76880971	76881168	198	0.4	Intron (ENSOART00000019795/ENSOARG00000018190, intron 3 of 16)	+	CG	ENSOARG00000018190
1	76906599	76906644	46	-0.419	Intron (ENSOART00000019795/ENSOARG00000018190, intron 3 of 16)	+	CG	ENSOARG00000018190
1	76959501	76959575	75	-0.404	Intron (ENSOART00000019795/ENSOARG00000018190, intron 7 of 16)	+	CG	ENSOARG00000018190
1	76972428	76972518	91	-0.346	Exon (ENSOART00000019795/ENSOARG00000018190, exon 9 of 17)	+	CG	ENSOARG00000018190
1	77005831	77005970	140	0.363	Intron (ENSOART00000019795/ENSOARG00000018190, intron 11 of 16)	+	CG	ENSOARG00000018190
1	77065956	77065992	37	0.371	Distal Intergenic	+	CG	ENSOARG00000018242
1	77108348	77108394	47	0.414	Distal Intergenic	+	CG	ENSOARG00000018242
1	77119785	77120080	296	-0.355	Distal Intergenic	+	CG	ENSOARG00000018242
1	77123004	77123289	286	0.365	Distal Intergenic	+	CG	ENSOARG00000018242
1	77129283	77129787	505	-0.348	Distal Intergenic	+	CG	ENSOARG00000018242
1	77155118	77155373	256	-0.51	Distal Intergenic	+	CG	ENSOARG00000018242
1	77299210	77299613	404	-0.343	Distal Intergenic	+	CG	ENSOARG00000018303
1	77593922	77593974	53	0.549	Distal Intergenic	-	CG	ENSOARG00000018406
1	77649234	77649257	24	-0.648	Distal Intergenic	+	CG	ENSOARG00000010691
1	77650638	77650680	43	-0.637	Distal Intergenic	+	CG	ENSOARG00000010691
1	77885602	77885853	252	-0.368	Distal Intergenic	+	CG	ENSOARG00000010691
1	77887443	77887587	145	0.328	Distal Intergenic	+	CG	ENSOARG00000010691
1	77891704	77891974	271	0.479	Distal Intergenic	+	CG	ENSOARG00000010691
1	77892264	77892536	273	-0.411	Distal Intergenic	+	CG	ENSOARG00000010691
1	78069802	78069811	10	-0.382	Distal Intergenic	-	CG	ENSOARG00000018455
1	78103494	78103556	63	-0.347	Distal Intergenic	-	CG	ENSOARG00000018455
1	78171073	78171215	143	-0.362	Distal Intergenic	-	CG	ENSOARG00000018455
1	78326575	78326626	52	-0.422	Intron (ENSOART00000020086/ENSOARG00000018455, intron 3 of 5)	-	CG	ENSOARG00000018455
1	78402159	78402215	57	-0.342	Distal Intergenic	-	CG	ENSOARG00000018455
1	78410332	78410488	157	-0.31	Distal Intergenic	-	CG	ENSOARG00000018455
1	78483186	78483287	102	-0.31	Distal Intergenic	-	CG	ENSOARG00000018455
1	78573213	78573409	197	-0.34	Distal Intergenic	-	CG	ENSOARG00000018455
1	78621621	78621647	27	-0.303	Distal Intergenic	-	CG	ENSOARG00000018499
1	78631370	78631446	77	-0.631	Distal Intergenic	-	CG	ENSOARG00000018499
1	78637792	78637840	49	-0.369	Distal Intergenic	-	CG	ENSOARG00000018499
1	79032045	79032077	33	-0.427	Promoter (<=1kb)	+	CG	ENSOARG00000010720
1	79092843	79093131	289	0.349	Distal Intergenic	+	CG	ENSOARG00000010720
1	79297672	79297782	111	-0.387	Intron (ENSOART00000020259/ENSOARG00000018591, intron 3 of 66)	-	CG	ENSOARG00000018591
1	79405105	79405409	305	-0.338	Intron (ENSOART00000020259/ENSOARG00000018591, intron 43 of 66)	-	CG	ENSOARG00000018591
1	79556976	79557088	113	-0.336	Distal Intergenic	-	CG	ENSOARG00000018591
1	79685489	79685689	201	0.546	Distal Intergenic	-	CG	ENSOARG00000018591
1	79869463	79869506	44	-0.36	Distal Intergenic	+	CG	ENSOARG00000018719
1	80008752	80009015	264	0.455	Distal Intergenic	+	CG	ENSOARG00000018719
1	80078386	80078582	197	0.39	Intron (ENSOART00000020394/ENSOARG00000018733, intron 5 of 9)	+	CG	ENSOARG00000018733
1	80629415	80630148	734	0.348	Distal Intergenic	-	CG	ENSOARG00000010977
1	80675108	80675134	27	0.311	Distal Intergenic	-	CG	ENSOARG00000010977
1	80679151	80679207	57	0.413	Distal Intergenic	-	CG	ENSOARG00000010977
1	80680833	80680894	62	0.448	Distal Intergenic	-	CG	ENSOARG00000010977
1	80902098	80902341	244	0.333	Distal Intergenic	+	CG	ENSOARG00000011145
1	80968415	80968550	136	-0.381	Distal Intergenic	+	CG	ENSOARG00000011145
1	81278570	81278634	65	-0.302	Distal Intergenic	+	CG	ENSOARG00000011145
1	81283777	81283862	86	-0.337	Distal Intergenic	+	CG	ENSOARG00000011145
1	81358508	81358961	454	-0.324	Distal Intergenic	+	CG	ENSOARG00000011145
1	81379838	81379952	115	-0.463	Distal Intergenic	+	CG	ENSOARG00000011145
1	81386855	81386864	10	-0.392	Distal Intergenic	+	CG	ENSOARG00000011145
1	81553240	81553305	66	0.496	Distal Intergenic	-	CG	ENSOARG00000018785
1	81572380	81572384	5	-0.447	Distal Intergenic	-	CG	ENSOARG00000018785
1	81578506	81578716	211	0.315	Distal Intergenic	-	CG	ENSOARG00000018785
1	81632785	81632801	17	-0.457	Distal Intergenic	-	CG	ENSOARG00000018785
1	82076151	82076168	18	0.383	Distal Intergenic	-	CG	ENSOARG00000018785
1	82258615	82258912	298	-0.609	Distal Intergenic	-	CG	ENSOARG00000018785
1	82397945	82397962	18	-0.3	Distal Intergenic	-	CG	ENSOARG00000018785
1	82440531	82440542	12	-0.388	Distal Intergenic	-	CG	ENSOARG00000018785
1	82447939	82447944	6	-0.407	Distal Intergenic	-	CG	ENSOARG00000018785
1	82746412	82746490	79	0.321	Distal Intergenic	+	CG	ENSOARG00000011289
1	83022987	83023178	192	0.309	Distal Intergenic	+	CG	ENSOARG00000011289
1	83065882	83065982	101	-0.368	Distal Intergenic	+	CG	ENSOARG00000011289
1	83270507	83270583	77	0.406	Distal Intergenic	+	CG	ENSOARG00000011289
1	83919018	83919173	156	0.35	Intron (ENSOART00000020468/ENSOARG00000018795, intron 2 of 7)	+	CG	ENSOARG00000018795
1	83936871	83937100	230	0.476	Intron (ENSOART00000020468/ENSOARG00000018795, intron 3 of 7)	+	CG	ENSOARG00000018795
1	83941434	83941706	273	-0.361	Intron (ENSOART00000020468/ENSOARG00000018795, intron 3 of 7)	+	CG	ENSOARG00000018795
1	83983059	83983189	131	-0.612	Intron (ENSOART00000020468/ENSOARG00000018795, intron 7 of 7)	+	CG	ENSOARG00000018795
1	83984573	83984586	14	-0.514	Intron (ENSOART00000020468/ENSOARG00000018795, intron 7 of 7)	+	CG	ENSOARG00000018795
1	84082838	84082921	84	-0.333	Distal Intergenic	+	CG	ENSOARG00000018795
1	84083625	84083785	161	0.414	Distal Intergenic	+	CG	ENSOARG00000018795
1	84084654	84084909	256	-0.424	Distal Intergenic	+	CG	ENSOARG00000018795
1	84127893	84128031	139	-0.36	Distal Intergenic	+	CG	ENSOARG00000018795
1	84178669	84178693	25	0.452	Intron (ENSOART00000020491/ENSOARG00000018811, intron 6 of 26)	+	CG	ENSOARG00000018795
1	84200400	84200476	77	-0.353	Intron (ENSOART00000020491/ENSOARG00000018811, intron 7 of 26)	+	CG	ENSOARG00000018795
1	84323304	84323324	21	-0.386	Intron (ENSOART00000020491/ENSOARG00000018811, intron 12 of 26)	-	CG	ENSOARG00000018811
1	84323796	84324135	340	-0.301	Intron (ENSOART00000020491/ENSOARG00000018811, intron 12 of 26)	-	CG	ENSOARG00000018811
1	84380117	84380205	89	-0.414	Intron (ENSOART00000020491/ENSOARG00000018811, intron 25 of 26)	-	CG	ENSOARG00000018811
1	84389233	84389604	372	-0.343	Intron (ENSOART00000020491/ENSOARG00000018811, intron 25 of 26)	-	CG	ENSOARG00000018811
1	84469769	84469887	119	-0.318	Intron (ENSOART00000020491/ENSOARG00000018811, intron 25 of 26)	-	CG	ENSOARG00000018811
1	84556651	84556699	49	0.338	Intron (ENSOART00000020491/ENSOARG00000018811, intron 26 of 26)	-	CG	ENSOARG00000018811
1	84717675	84718253	579	-0.452	Distal Intergenic	-	CG	ENSOARG00000018823
1	84753382	84753420	39	-0.557	Distal Intergenic	-	CG	ENSOARG00000018823
1	84863316	84863488	173	-0.415	Intron (ENSOART00000020501/ENSOARG00000018823, intron 9 of 10)	-	CG	ENSOARG00000018823
1	85426389	85426622	234	0.511	Intron (ENSOART00000020665/ENSOARG00000018981, intron 9 of 13)	+	CG	ENSOARG00000018981
1	85519543	85519765	223	-0.393	Intron (ENSOART00000020703/ENSOARG00000019016, intron 14 of 14)	-	CG	ENSOARG00000019016
1	85636493	85636498	6	-0.403	Intron (ENSOART00000020779/ENSOARG00000019083, intron 3 of 21)	+	CG	ENSOARG00000019083
1	85681032	85681234	203	-0.368	Intron (ENSOART00000020805/ENSOARG00000019108, intron 1 of 10)	+	CG	ENSOARG00000019108
1	85752485	85752546	62	-0.37	Intron (ENSOART00000020859/ENSOARG00000019153, intron 2 of 7)	-	CG	ENSOARG00000019138
1	85795567	85795589	23	0.328	Intron (ENSOART00000020891/ENSOARG00000019184, intron 15 of 20)	-	CG	ENSOARG00000019153
1	85803519	85803571	53	-0.431	Intron (ENSOART00000020891/ENSOARG00000019184, intron 18 of 20)	-	CG	ENSOARG00000019184
1	85812693	85812754	62	-0.388	Intron (ENSOART00000020891/ENSOARG00000019184, intron 20 of 20)	-	CG	ENSOARG00000019184
1	85818074	85818080	7	-0.328	Intron (ENSOART00000020891/ENSOARG00000019184, intron 20 of 20)	-	CG	ENSOARG00000019184
1	85820840	85821992	1153	-0.306	Intron (ENSOART00000020891/ENSOARG00000019184, intron 20 of 20)	-	CG	ENSOARG00000019184
1	85828145	85828250	106	-0.44	Intron (ENSOART00000020891/ENSOARG00000019184, intron 20 of 20)	-	CG	ENSOARG00000019184
1	85854113	85854217	105	-0.389	Intron (ENSOART00000020911/ENSOARG00000019203, intron 8 of 8)	-	CG	ENSOARG00000019203
1	85870599	85870604	6	-0.461	Distal Intergenic	-	CG	ENSOARG00000019203
1	85879939	85880111	173	-0.427	Distal Intergenic	+	CG	ENSOARG00000019213
1	85888574	85889059	486	-0.304	Intron (ENSOART00000020920/ENSOARG00000019213, intron 2 of 8)	+	CG	ENSOARG00000019213
1	85929772	85929780	9	0.38	Promoter (1-2kb)	-	CG	ENSOARG00000011418
1	85932696	85932790	95	-0.391	Distal Intergenic	-	CG	ENSOARG00000011418
1	86121376	86121407	32	0.31	Distal Intergenic	+	CG	ENSOARG00000019281
1	86198172	86198184	13	-0.541	Promoter (<=1kb)	+	CG	ENSOARG00000019307
1	86205681	86205733	53	-0.378	Distal Intergenic	+	CG	ENSOARG00000019307
1	86210743	86210751	9	-0.414	Distal Intergenic	+	CG	ENSOARG00000019307
1	86274198	86274333	136	-0.318	Distal Intergenic	-	CG	ENSOARG00000019334
1	86348679	86348737	59	0.501	Distal Intergenic	+	CG	ENSOARG00000019349
1	86351024	86351092	69	0.374	Distal Intergenic	+	CG	ENSOARG00000019349
1	86441103	86441210	108	-0.332	Promoter (2-3kb)	+	CG	ENSOARG00000019369
1	86464633	86464836	204	-0.384	Intron (ENSOART00000021093/ENSOARG00000019369, intron 1 of 16)	+	CG	ENSOARG00000019369
1	86465154	86465543	390	-0.321	Intron (ENSOART00000021093/ENSOARG00000019369, intron 1 of 16)	+	CG	ENSOARG00000019369
1	86466216	86466312	97	-0.488	Intron (ENSOART00000021093/ENSOARG00000019369, intron 1 of 16)	+	CG	ENSOARG00000019369
1	86466788	86467142	355	-0.382	Intron (ENSOART00000021093/ENSOARG00000019369, intron 1 of 16)	+	CG	ENSOARG00000019369
1	86506894	86507290	397	-0.326	Intron (ENSOART00000021110/ENSOARG00000019384, intron 17 of 22)	+	CG	ENSOARG00000019384
1	86509557	86509623	67	-0.438	Exon (ENSOART00000021110/ENSOARG00000019384, exon 21 of 23)	+	CG	ENSOARG00000019384
1	86555572	86555670	99	0.319	Distal Intergenic	-	CG	ENSOARG00000019395
1	86560299	86560527	229	0.365	Distal Intergenic	-	CG	ENSOARG00000019395
1	86564777	86564847	71	-0.616	Distal Intergenic	-	CG	ENSOARG00000019395
1	86593233	86593374	142	0.451	Distal Intergenic	+	CG	ENSOARG00000019409
1	86594058	86594079	22	0.381	Distal Intergenic	+	CG	ENSOARG00000019409
1	86652057	86652206	150	0.348	Intron (ENSOART00000021137/ENSOARG00000019409, intron 5 of 10)	+	CG	ENSOARG00000019428
1	86769399	86769638	240	0.411	Distal Intergenic	+	CG	ENSOARG00000019430
1	86942467	86942705	239	0.387	Distal Intergenic	+	CG	ENSOARG00000019460
1	87055834	87055914	81	0.317	Distal Intergenic	-	CG	ENSOARG00000011730
1	87092934	87092959	26	-0.351	Distal Intergenic	-	CG	ENSOARG00000011730
1	87126607	87126640	34	0.351	Distal Intergenic	-	CG	ENSOARG00000011730
1	87143397	87143402	6	0.377	Distal Intergenic	-	CG	ENSOARG00000011730
1	87695242	87695284	43	0.844	Distal Intergenic	+	CG	ENSOARG00000019517
1	87709211	87709453	243	-0.336	Promoter (<=1kb)	+	CG	ENSOARG00000019517
1	87709497	87709633	137	0.522	Promoter (<=1kb)	+	CG	ENSOARG00000019517
1	87726978	87727064	87	0.443	3' UTR	+	CG	ENSOARG00000019522
1	87734011	87734189	179	0.305	Promoter (<=1kb)	+	CG	ENSOARG00000019522
1	87734584	87734614	31	0.488	Exon (ENSOART00000021262/ENSOARG00000019522, exon 3 of 16)	+	CG	ENSOARG00000019522
1	87737655	87737904	250	0.36	Intron (ENSOART00000021262/ENSOARG00000019522, intron 6 of 15)	+	CG	ENSOARG00000019522
1	87749508	87749592	85	-0.3	Distal Intergenic	+	CG	ENSOARG00000019522
1	87758338	87758475	138	0.33	Distal Intergenic	+	CG	ENSOARG00000019522
1	87813025	87813033	9	-0.536	Distal Intergenic	+	CG	ENSOARG00000019549
1	87830088	87830109	22	0.457	Intron (ENSOART00000021291/ENSOARG00000019549, intron 5 of 5)	+	CG	ENSOARG00000019549
1	87867963	87868173	211	-0.34	Distal Intergenic	-	CG	ENSOARG00000019552
1	88005061	88005086	26	0.649	Promoter (1-2kb)	+	CG	ENSOARG00000019607
1	88005592	88005616	25	-0.42	Promoter (<=1kb)	+	CG	ENSOARG00000019607
1	88031315	88031455	141	0.316	Promoter (<=1kb)	+	CG	ENSOARG00000019610
1	88047502	88047527	26	-0.378	Intron (ENSOART00000021359/ENSOARG00000019615, intron 5 of 5)	-	CG	ENSOARG00000019615
1	88067737	88067852	116	-0.351	Distal Intergenic	-	CG	ENSOARG00000019630
1	88136452	88136607	156	-0.313	Distal Intergenic	+	CG	ENSOARG00000019632
1	88225602	88225816	215	-0.339	Intron (ENSOART00000021380/ENSOARG00000019632, intron 1 of 7)	+	CG	ENSOARG00000019632
1	88288693	88288966	274	0.326	Intron (ENSOART00000021397/ENSOARG00000019648, intron 2 of 2)	-	CG	ENSOARG00000019648
1	88401887	88402086	200	0.35	Intron (ENSOART00000021405/ENSOARG00000019656, intron 6 of 6)	+	CG	ENSOARG00000019651
1	88405387	88405415	29	-0.346	Intron (ENSOART00000021405/ENSOARG00000019656, intron 6 of 6)	+	CG	ENSOARG00000019651
1	88426243	88426421	179	-0.429	Intron (ENSOART00000021405/ENSOARG00000019656, intron 6 of 6)	+	CG	ENSOARG00000019651
1	88485413	88485484	72	-0.318	Intron (ENSOART00000021405/ENSOARG00000019656, intron 6 of 6)	-	CG	ENSOARG00000019656
1	88591974	88592052	79	0.372	Distal Intergenic	-	CG	ENSOARG00000019656
1	88714185	88714495	311	0.303	Distal Intergenic	-	CG	ENSOARG00000019656
1	88786306	88786425	120	-0.386	Distal Intergenic	+	CG	ENSOARG00000019670
1	88908430	88908468	39	-0.539	Distal Intergenic	+	CG	ENSOARG00000019670
1	89081914	89082438	525	0.32	Distal Intergenic	+	CG	ENSOARG00000019683
1	89157770	89157852	83	-0.301	Distal Intergenic	-	CG	ENSOARG00000019695
1	89172166	89172271	106	-0.407	Intron (ENSOART00000021468/ENSOARG00000019712, intron 2 of 10)	+	CG	ENSOARG00000019712
1	89229244	89229281	38	0.497	Intron (ENSOART00000021505/ENSOARG00000019749, intron 4 of 4)	-	CG	ENSOARG00000019749
1	89434788	89434957	170	-0.422	Distal Intergenic	-	CG	ENSOARG00000019772
1	89614508	89614687	180	-0.343	Intron (ENSOART00000021551/ENSOARG00000019791, intron 1 of 17)	+	CG	ENSOARG00000019791
1	89623566	89623631	66	0.602	Intron (ENSOART00000021551/ENSOARG00000019791, intron 1 of 17)	+	CG	ENSOARG00000019791
1	89645236	89645479	244	-0.328	Intron (ENSOART00000021551/ENSOARG00000019791, intron 16 of 17)	+	CG	ENSOARG00000019791
1	89776095	89776106	12	-0.369	Distal Intergenic	+	CG	ENSOARG00000019818
1	89928068	89928141	74	-0.377	Intron (ENSOART00000021578/ENSOARG00000019818, intron 1 of 20)	+	CG	ENSOARG00000019818
1	89938483	89938965	483	0.304	Intron (ENSOART00000021578/ENSOARG00000019818, intron 1 of 20)	-	CG	ENSOARG00000019837
1	89951621	89951742	122	0.471	Intron (ENSOART00000021578/ENSOARG00000019818, intron 1 of 20)	-	CG	ENSOARG00000019837
1	89958084	89958306	223	0.388	Intron (ENSOART00000021578/ENSOARG00000019818, intron 1 of 20)	-	CG	ENSOARG00000019837
1	90088918	90088939	22	0.364	Intron (ENSOART00000021578/ENSOARG00000019818, intron 13 of 20)	-	CG	ENSOARG00000019837
1	90106278	90106302	25	-0.424	Intron (ENSOART00000021578/ENSOARG00000019818, intron 15 of 20)	-	CG	ENSOARG00000019841
1	90244859	90244897	39	-0.355	Intron (ENSOART00000021633/ENSOARG00000019870, intron 5 of 7)	-	CG	ENSOARG00000019870
1	90246376	90246399	24	-0.448	Intron (ENSOART00000021633/ENSOARG00000019870, intron 5 of 7)	-	CG	ENSOARG00000019870
1	90289388	90289455	68	0.311	Exon (ENSOART00000021655/ENSOARG00000019888, exon 11 of 22)	-	CG	ENSOARG00000019888
1	90348891	90349037	147	-0.567	Intron (ENSOART00000021696/ENSOARG00000019928, intron 3 of 9)	-	CG	ENSOARG00000019928
1	90374529	90374694	166	0.315	Distal Intergenic	+	CG	ENSOARG00000019933
1	90394376	90394498	123	-0.528	Promoter (1-2kb)	+	CG	ENSOARG00000019936
1	90395882	90396049	168	-0.343	Promoter (<=1kb)	+	CG	ENSOARG00000019936
1	90400725	90400793	69	-0.43	Intron (ENSOART00000021704/ENSOARG00000019936, intron 1 of 16)	+	CG	ENSOARG00000019936
1	90443407	90443815	409	0.405	Intron (ENSOART00000021710/ENSOARG00000019942, intron 1 of 2)	+	CG	ENSOARG00000019942
1	90444453	90445460	1008	0.302	Exon (ENSOART00000021710/ENSOARG00000019942, exon 2 of 3)	+	CG	ENSOARG00000019942
1	90449035	90449168	134	0.331	Distal Intergenic	+	CG	ENSOARG00000019942
1	90455763	90455838	76	0.32	Distal Intergenic	+	CG	ENSOARG00000019942
1	90460155	90460315	161	0.398	Distal Intergenic	+	CG	ENSOARG00000019942
1	90494082	90494142	61	0.319	Distal Intergenic	+	CG	ENSOARG00000019942
1	90499716	90500142	427	-0.381	Distal Intergenic	+	CG	ENSOARG00000019942
1	90509465	90509539	75	-0.349	Distal Intergenic	+	CG	ENSOARG00000019942
1	90555143	90555429	287	0.375	Intron (ENSOART00000021711/ENSOARG00000019944, intron 3 of 6)	-	CG	ENSOARG00000019944
1	90733871	90733952	82	0.348	Distal Intergenic	-	CG	ENSOARG00000019944
1	90801683	90801812	130	0.328	Distal Intergenic	-	CG	ENSOARG00000019944
1	90827361	90827434	74	0.359	Distal Intergenic	-	CG	ENSOARG00000019960
1	90855380	90855491	112	-0.429	Distal Intergenic	-	CG	ENSOARG00000019960
1	90927784	90928057	274	0.396	Intron (ENSOART00000021730/ENSOARG00000019960, intron 16 of 19)	-	CG	ENSOARG00000019960
1	90992490	90992506	17	0.304	Intron (ENSOART00000021730/ENSOARG00000019960, intron 19 of 19)	-	CG	ENSOARG00000019960
1	91213417	91213554	138	-0.335	Intron (ENSOART00000021790/ENSOARG00000020013, intron 14 of 15)	-	CG	ENSOARG00000020013
1	91216660	91216795	136	-0.411	Intron (ENSOART00000021790/ENSOARG00000020013, intron 14 of 15)	-	CG	ENSOARG00000020013
1	91226425	91226549	125	-0.331	Distal Intergenic	-	CG	ENSOARG00000020013
1	91229214	91229230	17	-0.381	Distal Intergenic	-	CG	ENSOARG00000020013
1	91252950	91252996	47	-0.404	Exon (ENSOART00000021814/ENSOARG00000020034, exon 9 of 19)	-	CG	ENSOARG00000020027
1	91264118	91264360	243	-0.404	Intron (ENSOART00000021814/ENSOARG00000020034, intron 18 of 18)	-	CG	ENSOARG00000020034
1	91266306	91266429	124	-0.384	Intron (ENSOART00000021814/ENSOARG00000020034, intron 18 of 18)	-	CG	ENSOARG00000020034
1	91268625	91268772	148	-0.349	5' UTR	-	CG	ENSOARG00000020034
1	91270666	91270783	118	-0.359	Promoter (1-2kb)	-	CG	ENSOARG00000020034
1	91273065	91273133	69	-0.361	Distal Intergenic	-	CG	ENSOARG00000020034
1	91277668	91277718	51	-0.324	Distal Intergenic	-	CG	ENSOARG00000020034
1	91284790	91284859	70	-0.411	Distal Intergenic	-	CG	ENSOARG00000020056
1	91572295	91572531	237	-0.378	Distal Intergenic	-	CG	ENSOARG00000020131
1	91588850	91588855	6	-0.405	Distal Intergenic	-	CG	ENSOARG00000020131
1	91593494	91593691	198	0.365	Distal Intergenic	-	CG	ENSOARG00000020131
1	91657193	91657200	8	0.495	Distal Intergenic	-	CG	ENSOARG00000020131
1	91814820	91814877	58	0.398	Intron (ENSOART00000021926/ENSOARG00000020138, intron 2 of 2)	-	CG	ENSOARG00000020138
1	91835383	91835537	155	0.466	Intron (ENSOART00000021926/ENSOARG00000020138, intron 2 of 2)	-	CG	ENSOARG00000020138
1	91838183	91838474	292	-0.311	Intron (ENSOART00000021926/ENSOARG00000020138, intron 2 of 2)	-	CG	ENSOARG00000020138
1	91874537	91874621	85	-0.335	Distal Intergenic	-	CG	ENSOARG00000020138
1	91957111	91957126	16	-0.345	Distal Intergenic	-	CG	ENSOARG00000020138
1	91980248	91980461	214	0.321	Distal Intergenic	+	CG	ENSOARG00000020144
1	91997616	91997660	45	0.541	Distal Intergenic	+	CG	ENSOARG00000020144
1	92049249	92049434	186	0.336	Distal Intergenic	+	CG	ENSOARG00000020144
1	92125332	92125351	20	0.381	Intron (ENSOART00000021932/ENSOARG00000020144, intron 2 of 6)	+	CG	ENSOARG00000020144
1	92128751	92128789	39	0.495	Intron (ENSOART00000021932/ENSOARG00000020144, intron 2 of 6)	+	CG	ENSOARG00000020144
1	92346633	92346768	136	0.349	Distal Intergenic	+	CG	ENSOARG00000020166
1	92501037	92501165	129	-0.312	Intron (ENSOART00000021962/ENSOARG00000020171, intron 8 of 11)	+	CG	ENSOARG00000020194
1	92581257	92581437	181	-0.312	Exon (ENSOART00000021987/ENSOARG00000020194, exon 6 of 9)	+	CG	ENSOARG00000020194
1	92745891	92746001	111	-0.349	Distal Intergenic	+	CG	ENSOARG00000020213
1	92853369	92853410	42	0.536	Intron (ENSOART00000022009/ENSOARG00000020213, intron 1 of 22)	+	CG	ENSOARG00000020213
1	92854708	92854718	11	0.422	Intron (ENSOART00000022009/ENSOARG00000020213, intron 1 of 22)	+	CG	ENSOARG00000020213
1	93047808	93047903	96	0.35	Distal Intergenic	-	CG	ENSOARG00000020234
1	93198448	93198576	129	0.351	Distal Intergenic	-	CG	ENSOARG00000020245
1	93263551	93263645	95	-0.356	Distal Intergenic	-	CG	ENSOARG00000020245
1	93275905	93276392	488	-0.399	Distal Intergenic	+	CG	ENSOARG00000020249
1	93277346	93277357	12	0.716	Distal Intergenic	+	CG	ENSOARG00000020249
1	93418918	93419017	100	0.366	Distal Intergenic	+	CG	ENSOARG00000020252
1	93468213	93468479	267	-0.353	Distal Intergenic	+	CG	ENSOARG00000020252
1	93470634	93471120	487	-0.332	Distal Intergenic	+	CG	ENSOARG00000020252
1	93473515	93473520	6	0.594	Distal Intergenic	+	CG	ENSOARG00000020252
1	93524971	93525261	291	-0.312	Promoter (<=1kb)	+	CG	ENSOARG00000020258
1	93557670	93557911	242	0.344	Intron (ENSOART00000022058/ENSOARG00000020258, intron 7 of 9)	+	CG	ENSOARG00000020258
1	93619795	93619980	186	0.321	Intron (ENSOART00000022070/ENSOARG00000020266, intron 8 of 23)	+	CG	ENSOARG00000020266
1	93653016	93653106	91	0.38	Distal Intergenic	-	CG	ENSOARG00000020290
1	93795278	93795358	81	0.378	Distal Intergenic	-	CG	ENSOARG00000020295
1	93804875	93804989	115	0.342	Distal Intergenic	-	CG	ENSOARG00000020295
1	93938130	93938562	433	-0.31	Intron (ENSOART00000022121/ENSOARG00000020315, intron 1 of 17)	+	CG	ENSOARG00000020315
1	93939531	93939746	216	0.354	Intron (ENSOART00000022121/ENSOARG00000020315, intron 1 of 17)	+	CG	ENSOARG00000020315
1	93993458	93993630	173	-0.456	Intron (ENSOART00000022121/ENSOARG00000020315, intron 8 of 17)	+	CG	ENSOARG00000020315
1	93997619	93997711	93	-0.335	Intron (ENSOART00000022121/ENSOARG00000020315, intron 8 of 17)	+	CG	ENSOARG00000020315
1	94146854	94146871	18	-0.318	Distal Intergenic	+	CG	ENSOARG00000020315
1	94182004	94182206	203	-0.324	Distal Intergenic	+	CG	ENSOARG00000020315
1	94225607	94225714	108	-0.336	Distal Intergenic	-	CG	ENSOARG00000020319
1	94580387	94580420	34	-0.39	Intron (ENSOART00000022167/ENSOARG00000020356, intron 9 of 46)	+	CG	ENSOARG00000020325
1	94789552	94789600	49	-0.358	Intron (ENSOART00000022167/ENSOARG00000020356, intron 46 of 46)	-	CG	ENSOARG00000020356
1	94807865	94807909	45	-0.503	Distal Intergenic	-	CG	ENSOARG00000020356
1	94834136	94834598	463	0.322	Distal Intergenic	-	CG	ENSOARG00000020356
1	94840602	94840741	140	0.38	Distal Intergenic	-	CG	ENSOARG00000020356
1	94853501	94853517	17	-0.373	Distal Intergenic	-	CG	ENSOARG00000020356
1	94855911	94855928	18	0.424	Distal Intergenic	-	CG	ENSOARG00000020356
1	94856931	94857005	75	0.361	Distal Intergenic	-	CG	ENSOARG00000020356
1	94860377	94860483	107	0.329	Distal Intergenic	-	CG	ENSOARG00000020356
1	94869803	94870286	484	0.307	Distal Intergenic	-	CG	ENSOARG00000020356
1	94892459	94892680	222	-0.335	Distal Intergenic	-	CG	ENSOARG00000020356
1	94897984	94898027	44	-0.438	Distal Intergenic	-	CG	ENSOARG00000020356
1	94942125	94942162	38	-0.364	Distal Intergenic	-	CG	ENSOARG00000020356
1	94952512	94952564	53	-0.33	Distal Intergenic	-	CG	ENSOARG00000020356
1	95306545	95306784	240	-0.339	Distal Intergenic	-	CG	ENSOARG00000020376
1	95369575	95369888	314	-0.35	Distal Intergenic	-	CG	ENSOARG00000020376
1	95373083	95373361	279	-0.358	Distal Intergenic	-	CG	ENSOARG00000020376
1	95382111	95382182	72	0.372	Distal Intergenic	-	CG	ENSOARG00000020376
1	95384332	95384340	9	0.502	Distal Intergenic	-	CG	ENSOARG00000020376
1	95462486	95462556	71	-0.341	Distal Intergenic	-	CG	ENSOARG00000020376
1	95475296	95475517	222	-0.31	Distal Intergenic	-	CG	ENSOARG00000020376
1	95518251	95518358	108	0.438	Distal Intergenic	-	CG	ENSOARG00000020376
1	95523931	95524113	183	0.315	Distal Intergenic	-	CG	ENSOARG00000020376
1	95573958	95574617	660	-0.305	Exon (ENSOART00000022187/ENSOARG00000020376, exon 7 of 8)	-	CG	ENSOARG00000020376
1	95603905	95604304	400	0.403	Exon (ENSOART00000022187/ENSOARG00000020376, exon 4 of 8)	-	CG	ENSOARG00000020376
1	95612702	95612739	38	-0.375	Intron (ENSOART00000022187/ENSOARG00000020376, intron 7 of 7)	-	CG	ENSOARG00000020376
1	95622434	95622486	53	-0.471	Intron (ENSOART00000022187/ENSOARG00000020376, intron 7 of 7)	-	CG	ENSOARG00000020376
1	95625790	95626267	478	-0.358	Intron (ENSOART00000022187/ENSOARG00000020376, intron 7 of 7)	-	CG	ENSOARG00000020376
1	95652186	95652456	271	-0.327	Intron (ENSOART00000022187/ENSOARG00000020376, intron 7 of 7)	-	CG	ENSOARG00000020376
1	95667264	95667345	82	-0.397	Intron (ENSOART00000022187/ENSOARG00000020376, intron 7 of 7)	-	CG	ENSOARG00000020376
1	95668625	95668754	130	0.378	Intron (ENSOART00000022187/ENSOARG00000020376, intron 7 of 7)	-	CG	ENSOARG00000020376
1	95669070	95669654	585	0.318	Intron (ENSOART00000022187/ENSOARG00000020376, intron 7 of 7)	-	CG	ENSOARG00000020376
1	95670186	95670202	17	0.409	Intron (ENSOART00000022187/ENSOARG00000020376, intron 7 of 7)	-	CG	ENSOARG00000020376
1	95675421	95675597	177	0.447	Intron (ENSOART00000022187/ENSOARG00000020376, intron 7 of 7)	-	CG	ENSOARG00000020376
1	95679300	95679474	175	0.32	Intron (ENSOART00000022187/ENSOARG00000020376, intron 7 of 7)	-	CG	ENSOARG00000020376
1	95680844	95681022	179	0.339	Intron (ENSOART00000022187/ENSOARG00000020376, intron 7 of 7)	-	CG	ENSOARG00000020376
1	95738838	95738993	156	-0.32	Intron (ENSOART00000022194/ENSOARG00000020381, intron 3 of 5)	-	CG	ENSOARG00000020381
1	95749389	95749413	25	0.335	Intron (ENSOART00000022194/ENSOARG00000020381, intron 4 of 5)	-	CG	ENSOARG00000020381
1	95791903	95791934	32	0.351	Intron (ENSOART00000022193/ENSOARG00000020381, intron 5 of 5)	-	CG	ENSOARG00000020381
1	95847517	95847743	227	-0.486	Distal Intergenic	-	CG	ENSOARG00000020381
1	95874616	95874638	23	-0.328	Distal Intergenic	-	CG	ENSOARG00000020381
1	95961360	95961380	21	0.396	Distal Intergenic	+	CG	ENSOARG00000020398
1	96071202	96071219	18	-0.434	Intron (ENSOART00000022213/ENSOARG00000020398, intron 6 of 6)	+	CG	ENSOARG00000020398
1	96127859	96127932	74	0.331	Distal Intergenic	-	CG	ENSOARG00000020408
1	96128731	96128825	95	0.345	Distal Intergenic	-	CG	ENSOARG00000020408
1	96210220	96210583	364	0.302	Intron (ENSOART00000022228/ENSOARG00000020412, intron 2 of 13)	+	CG	ENSOARG00000020412
1	96214021	96214270	250	0.322	Intron (ENSOART00000022228/ENSOARG00000020412, intron 3 of 13)	+	CG	ENSOARG00000020412
1	96310741	96310906	166	-0.316	Intron (ENSOART00000022242/ENSOARG00000020425, intron 1 of 1)	-	CG	ENSOARG00000020431
1	96453755	96453761	7	-0.551	Intron (ENSOART00000022263/ENSOARG00000020442, intron 18 of 33)	-	CG	ENSOARG00000012004
1	96497489	96497515	27	0.359	Intron (ENSOART00000022263/ENSOARG00000020442, intron 29 of 33)	-	CG	ENSOARG00000012004
1	96554917	96554973	57	-0.38	Exon (ENSOART00000022263/ENSOARG00000020442, exon 2 of 34)	-	CG	ENSOARG00000020442
1	96711525	96711645	121	-0.456	Intron (ENSOART00000022283/ENSOARG00000020460, intron 3 of 4)	-	CG	ENSOARG00000020460
1	96755475	96755571	97	0.339	Distal Intergenic	+	CG	ENSOARG00000020482
1	96786401	96786733	333	-0.3	Intron (ENSOART00000022309/ENSOARG00000020482, intron 1 of 46)	+	CG	ENSOARG00000020482
1	96791669	96791814	146	-0.4	Intron (ENSOART00000022309/ENSOARG00000020482, intron 1 of 46)	+	CG	ENSOARG00000020482
1	96793737	96794020	284	0.436	Intron (ENSOART00000022309/ENSOARG00000020482, intron 1 of 46)	+	CG	ENSOARG00000020482
1	96829115	96829127	13	-0.434	Intron (ENSOART00000022309/ENSOARG00000020482, intron 3 of 46)	+	CG	ENSOARG00000020482
1	96831409	96831435	27	-0.4	Intron (ENSOART00000022309/ENSOARG00000020482, intron 4 of 46)	+	CG	ENSOARG00000020482
1	96834008	96834256	249	-0.306	Intron (ENSOART00000022309/ENSOARG00000020482, intron 4 of 46)	+	CG	ENSOARG00000020482
1	96834862	96835200	339	-0.366	Intron (ENSOART00000022309/ENSOARG00000020482, intron 4 of 46)	+	CG	ENSOARG00000020482
1	96835870	96836134	265	-0.337	Intron (ENSOART00000022309/ENSOARG00000020482, intron 4 of 46)	+	CG	ENSOARG00000020482
1	96845159	96845241	83	-0.349	Intron (ENSOART00000022309/ENSOARG00000020482, intron 4 of 46)	+	CG	ENSOARG00000020482
1	96857574	96857625	52	0.508	Intron (ENSOART00000022309/ENSOARG00000020482, intron 4 of 46)	+	CG	ENSOARG00000020482
1	96869666	96869834	169	-0.402	Intron (ENSOART00000022309/ENSOARG00000020482, intron 7 of 46)	+	CG	ENSOARG00000020482
1	96875011	96875090	80	-0.454	Intron (ENSOART00000022309/ENSOARG00000020482, intron 8 of 46)	+	CG	ENSOARG00000020482
1	96937148	96937158	11	0.41	Intron (ENSOART00000022309/ENSOARG00000020482, intron 25 of 46)	+	CG	ENSOARG00000020507
1	96943864	96944194	331	-0.332	Exon (ENSOART00000022309/ENSOARG00000020482, exon 28 of 47)	+	CG	ENSOARG00000020507
1	97221740	97221895	156	0.568	Intron (ENSOART00000022358/ENSOARG00000020524, intron 6 of 8)	-	CG	ENSOARG00000020524
1	97300590	97300770	181	-0.309	Exon (ENSOART00000022383/ENSOARG00000020547, exon 2 of 24)	+	CG	ENSOARG00000020547
1	97302130	97302262	133	-0.348	Intron (ENSOART00000022383/ENSOARG00000020547, intron 2 of 23)	+	CG	ENSOARG00000020547
1	97304822	97304949	128	0.378	Intron (ENSOART00000022383/ENSOARG00000020547, intron 5 of 23)	+	CG	ENSOARG00000020547
1	97332370	97332556	187	-0.335	Intron (ENSOART00000022383/ENSOARG00000020547, intron 15 of 23)	+	CG	ENSOARG00000020547
1	97338201	97338282	82	-0.351	Intron (ENSOART00000022383/ENSOARG00000020547, intron 17 of 23)	+	CG	ENSOARG00000020547
1	97338919	97338951	33	0.337	Intron (ENSOART00000022383/ENSOARG00000020547, intron 18 of 23)	+	CG	ENSOARG00000020547
1	97418728	97418755	28	-0.445	Distal Intergenic	+	CG	ENSOARG00000020547
1	97583423	97583480	58	0.366	Distal Intergenic	-	CG	ENSOARG00000020550
1	97607684	97607752	69	0.311	Distal Intergenic	-	CG	ENSOARG00000020550
1	97634219	97634516	298	-0.539	Distal Intergenic	-	CG	ENSOARG00000020550
1	97668574	97668865	292	-0.542	Distal Intergenic	+	CG	ENSOARG00000020553
1	97707661	97707815	155	-0.313	Intron (ENSOART00000022390/ENSOARG00000020553, intron 4 of 8)	+	CG	ENSOARG00000020553
1	97709420	97709608	189	0.47	Exon (ENSOART00000022390/ENSOARG00000020553, exon 6 of 9)	+	CG	ENSOARG00000020553
1	97717731	97717781	51	0.34	Distal Intergenic	+	CG	ENSOARG00000020553
1	97718916	97718983	68	0.389	Distal Intergenic	+	CG	ENSOARG00000020553
1	97878944	97878993	50	-0.487	Distal Intergenic	-	CG	ENSOARG00000012149
1	97884596	97884668	73	0.358	Distal Intergenic	-	CG	ENSOARG00000012149
1	97944972	97945146	175	0.38	Distal Intergenic	+	CG	ENSOARG00000012301
1	98068638	98068744	107	0.433	Intron (ENSOART00000022408/ENSOARG00000020568, intron 8 of 8)	-	CG	ENSOARG00000020568
1	98113488	98113592	105	-0.417	Distal Intergenic	-	CG	ENSOARG00000020568
1	98122584	98122618	35	0.4	Distal Intergenic	-	CG	ENSOARG00000020568
1	98123107	98123139	33	0.333	Exon (ENSOART00000022418/ENSOARG00000020577, exon 9 of 9)	-	CG	ENSOARG00000020568
1	98138662	98138924	263	-0.381	Intron (ENSOART00000022418/ENSOARG00000020577, intron 5 of 8)	-	CG	ENSOARG00000020568
1	98311004	98311016	13	0.483	Promoter (<=1kb)	-	CG	ENSOARG00000020641
1	98312081	98312284	204	0.349	Promoter (<=1kb)	+	CG	ENSOARG00000020644
1	98335554	98336014	461	-0.403	Distal Intergenic	-	CG	ENSOARG00000020658
1	98343832	98344040	209	-0.431	Distal Intergenic	-	CG	ENSOARG00000020658
1	98359010	98359209	200	-0.391	Promoter (<=1kb)	-	CG	ENSOARG00000020659
1	98361117	98361165	49	-0.325	Promoter (2-3kb)	-	CG	ENSOARG00000020659
1	98368279	98368307	29	0.339	Distal Intergenic	-	CG	ENSOARG00000020659
1	98556926	98556996	71	0.433	Distal Intergenic	-	CG	ENSOARG00000020661
1	98574487	98574532	46	0.381	Distal Intergenic	-	CG	ENSOARG00000020661
1	98576629	98576854	226	0.32	Distal Intergenic	-	CG	ENSOARG00000020661
1	98579493	98579873	381	-0.36	Distal Intergenic	-	CG	ENSOARG00000020661
1	98596930	98597147	218	0.383	Distal Intergenic	+	CG	ENSOARG00000020663
1	98614538	98614564	27	0.358	Distal Intergenic	+	CG	ENSOARG00000020663
1	98616996	98617017	22	0.306	Distal Intergenic	+	CG	ENSOARG00000020663
1	98677767	98677807	41	-0.329	Distal Intergenic	+	CG	ENSOARG00000020663
1	98687925	98687966	42	0.397	Distal Intergenic	+	CG	ENSOARG00000020663
1	98760099	98760325	227	0.345	Distal Intergenic	-	CG	ENSOARG00000020666
1	98841549	98841611	63	0.332	Distal Intergenic	-	CG	ENSOARG00000020669
1	98854018	98854181	164	-0.346	Distal Intergenic	-	CG	ENSOARG00000012430
1	99146128	99146325	198	0.403	Promoter (1-2kb)	+	CG	ENSOARG00000020769
1	99148212	99148367	156	0.319	Intron (ENSOART00000022628/ENSOARG00000020769, intron 2 of 5)	+	CG	ENSOARG00000020769
1	99274848	99274913	66	0.501	Promoter (<=1kb)	+	CG	ENSOARG00000020795
1	99366360	99366576	217	-0.43	Intron (ENSOART00000022669/ENSOARG00000020805, intron 1 of 11)	+	CG	ENSOARG00000020805
1	99427090	99427148	59	-0.317	Promoter (1-2kb)	+	CG	ENSOARG00000020814
1	99435198	99435332	135	-0.677	Intron (ENSOART00000022676/ENSOARG00000020814, intron 11 of 17)	+	CG	ENSOARG00000020820
1	99439124	99439182	59	0.386	Promoter (2-3kb)	+	CG	ENSOARG00000020820
1	99462852	99462921	70	0.335	Distal Intergenic	+	CG	ENSOARG00000020825
1	99466278	99466425	148	0.337	Distal Intergenic	+	CG	ENSOARG00000020825
1	99476244	99476596	353	-0.33	Distal Intergenic	+	CG	ENSOARG00000020825
1	99485012	99485073	62	-0.391	Intron (ENSOART00000022689/ENSOARG00000020825, intron 5 of 16)	+	CG	ENSOARG00000020825
1	99500202	99500337	136	-0.344	Distal Intergenic	-	CG	ENSOARG00000020834
1	99501694	99502080	387	-0.301	3' UTR	-	CG	ENSOARG00000020834
1	99509572	99509652	81	-0.424	Distal Intergenic	-	CG	ENSOARG00000020834
1	99517088	99517580	493	-0.321	Distal Intergenic	-	CG	ENSOARG00000020834
1	99525068	99525120	53	-0.432	Distal Intergenic	-	CG	ENSOARG00000020841
1	99528423	99528524	102	-0.354	Distal Intergenic	-	CG	ENSOARG00000020841
1	99586190	99586213	24	0.334	Intron (ENSOART00000022706/ENSOARG00000020842, intron 4 of 4)	-	CG	ENSOARG00000020842
1	99614452	99614476	25	0.4	Promoter (1-2kb)	-	CG	ENSOARG00000020849
1	99640272	99640805	534	0.351	Exon (ENSOART00000022727/ENSOARG00000020861, exon 7 of 8)	-	CG	ENSOARG00000020861
1	99688761	99688916	156	0.341	Intron (ENSOART00000022737/ENSOARG00000020870, intron 8 of 21)	-	CG	ENSOARG00000020869
1	99689283	99689304	22	-0.427	Exon (ENSOART00000022737/ENSOARG00000020870, exon 14 of 22)	-	CG	ENSOARG00000020869
1	99774226	99774326	101	0.357	Distal Intergenic	+	CG	ENSOARG00000020880
1	99821606	99821633	28	-0.489	Intron (ENSOART00000022750/ENSOARG00000020880, intron 15 of 22)	-	CG	ENSOARG00000020883
1	99870990	99871209	220	-0.338	Intron (ENSOART00000022784/ENSOARG00000020913, intron 2 of 8)	+	CG	ENSOARG00000020913
1	99903931	99904216	286	0.477	Distal Intergenic	+	CG	ENSOARG00000013543
1	99915777	99915826	50	-0.461	Intron (ENSOART00000022799/ENSOARG00000020927, intron 1 of 7)	+	CG	ENSOARG00000020927
1	99950224	99951023	800	-0.402	Intron (ENSOART00000022807/ENSOARG00000020935, intron 17 of 18)	-	CG	ENSOARG00000020935
1	99977567	99977623	57	-0.445	Exon (ENSOART00000022812/ENSOARG00000020940, exon 5 of 7)	+	CG	ENSOARG00000020940
1	99980976	99981416	441	-0.319	Exon (ENSOART00000022821/ENSOARG00000020946, exon 5 of 9)	-	CG	ENSOARG00000020946
1	99981947	99982027	81	-0.414	Exon (ENSOART00000022821/ENSOARG00000020946, exon 3 of 9)	-	CG	ENSOARG00000020946
1	99982721	99982759	39	-0.359	Intron (ENSOART00000022821/ENSOARG00000020946, intron 8 of 8)	-	CG	ENSOARG00000020946
1	99986148	99986271	124	-0.372	Intron (ENSOART00000022828/ENSOARG00000020953, intron 2 of 5)	-	CG	ENSOARG00000020946
1	99994502	99994886	385	-0.318	Intron (ENSOART00000022828/ENSOARG00000020953, intron 5 of 5)	-	CG	ENSOARG00000020953
1	100081744	100081817	74	0.331	Distal Intergenic	-	CG	ENSOARG00000020969
1	100125101	100125509	409	0.516	Intron (ENSOART00000022860/ENSOARG00000020982, intron 8 of 11)	-	CG	ENSOARG00000020982
1	100128707	100129405	699	0.313	Intron (ENSOART00000022860/ENSOARG00000020982, intron 10 of 11)	-	CG	ENSOARG00000020982
1	100132155	100132275	121	0.356	Intron (ENSOART00000022860/ENSOARG00000020982, intron 10 of 11)	-	CG	ENSOARG00000020982
1	100182257	100182390	134	-0.594	Distal Intergenic	-	CG	ENSOARG00000020993
1	100186700	100186776	77	-0.386	Distal Intergenic	-	CG	ENSOARG00000020993
1	100227862	100227868	7	0.379	Distal Intergenic	+	CG	ENSOARG00000020997
1	100233961	100234004	44	-0.388	Distal Intergenic	+	CG	ENSOARG00000020997
1	100252916	100253344	429	-0.341	Exon (ENSOART00000022886/ENSOARG00000021007, exon 18 of 18)	+	CG	ENSOARG00000020997
1	100259996	100260123	128	-0.321	Exon (ENSOART00000022886/ENSOARG00000021007, exon 10 of 18)	+	CG	ENSOARG00000020997
1	100273168	100273313	146	-0.532	Intron (ENSOART00000022886/ENSOARG00000021007, intron 16 of 17)	-	CG	ENSOARG00000021007
1	100276059	100276112	54	-0.4	Intron (ENSOART00000022886/ENSOARG00000021007, intron 16 of 17)	-	CG	ENSOARG00000021007
1	100283568	100283633	66	0.354	Promoter (<=1kb)	-	CG	ENSOARG00000021007
1	100315557	100315566	10	-0.631	Distal Intergenic	-	CG	ENSOARG00000021007
1	100325519	100325956	438	0.311	Distal Intergenic	+	CG	ENSOARG00000021013
1	100332026	100332474	449	-0.394	Distal Intergenic	+	CG	ENSOARG00000021013
1	100347558	100347824	267	0.381	Distal Intergenic	+	CG	ENSOARG00000021013
1	100359186	100359228	43	0.619	Exon (ENSOART00000022892/ENSOARG00000021013, exon 7 of 21)	+	CG	ENSOARG00000021013
1	100365862	100365941	80	0.331	Exon (ENSOART00000022892/ENSOARG00000021013, exon 14 of 21)	+	CG	ENSOARG00000021013
1	100372010	100372197	188	0.308	Exon (ENSOART00000022892/ENSOARG00000021013, exon 20 of 21)	+	CG	ENSOARG00000021013
1	100492844	100492875	32	-0.322	Intron (ENSOART00000022903/ENSOARG00000021022, intron 3 of 12)	+	CG	ENSOARG00000021022
1	100657419	100657635	217	0.302	Intron (ENSOART00000022945/ENSOARG00000021060, intron 9 of 10)	-	CG	ENSOARG00000021060
1	100664033	100664066	34	-0.534	Intron (ENSOART00000022945/ENSOARG00000021060, intron 9 of 10)	-	CG	ENSOARG00000021060
1	100782717	100782799	83	-0.373	Intron (ENSOART00000022949/ENSOARG00000021065, intron 1 of 1)	-	CG	ENSOARG00000021072
1	100832502	100833019	518	-0.309	Promoter (1-2kb)	-	CG	ENSOARG00000021065
1	100862371	100862385	15	0.387	Distal Intergenic	-	CG	ENSOARG00000021077
1	101162894	101162918	25	0.36	Distal Intergenic	-	CG	ENSOARG00000021087
1	101455102	101455121	20	0.467	Distal Intergenic	+	CG	ENSOARG00000000245
1	101468879	101469076	198	-0.358	Distal Intergenic	-	CG	ENSOARG00000006463
1	101478803	101478845	43	-0.365	Distal Intergenic	-	CG	ENSOARG00000006463
1	101479182	101479191	10	-0.524	Distal Intergenic	-	CG	ENSOARG00000006463
1	101506899	101506918	20	0.596	Distal Intergenic	-	CG	ENSOARG00000006463
1	101795157	101795174	18	0.525	Distal Intergenic	+	CG	ENSOARG00000000330
1	101870371	101870535	165	0.331	Intron (ENSOART00000000357/ENSOARG00000000342, intron 1 of 2)	+	CG	ENSOARG00000000342
1	101957305	101957526	222	-0.486	Distal Intergenic	-	CG	ENSOARG00000025195
1	102276049	102276427	379	0.334	Intron (ENSOART00000000415/ENSOARG00000000389, intron 8 of 9)	-	CG	ENSOARG00000000406
1	102319165	102319330	166	0.507	Distal Intergenic	-	CG	ENSOARG00000000432
1	102586322	102586610	289	-0.38	Distal Intergenic	-	CG	ENSOARG00000000674
1	102588789	102589126	338	-0.457	Intron (ENSOART00000000724/ENSOARG00000000674, intron 1 of 1)	-	CG	ENSOARG00000000674
1	102772921	102772933	13	-0.36	Distal Intergenic	+	CG	ENSOARG00000001265
1	102868639	102868720	82	-0.465	Distal Intergenic	-	CG	ENSOARG00000001584
1	102901029	102901140	112	-0.414	Distal Intergenic	-	CG	ENSOARG00000001584
1	102923898	102924009	112	-0.457	Exon (ENSOART00000001875/ENSOARG00000001743, exon 10 of 10)	-	CG	ENSOARG00000001762
1	103088067	103088099	33	-0.302	Promoter (1-2kb)	-	CG	ENSOARG00000002028
1	103108248	103108348	101	-0.37	Intron (ENSOART00000002350/ENSOARG00000002170, intron 9 of 25)	+	CG	ENSOARG00000002170
1	103364621	103364702	82	-0.394	Intron (ENSOART00000003031/ENSOARG00000002800, intron 9 of 13)	-	CG	ENSOARG00000002800
1	103397057	103397140	84	0.499	Distal Intergenic	+	CG	ENSOARG00000002921
1	103415428	103415595	168	0.344	Intron (ENSOART00000003197/ENSOARG00000002952, intron 13 of 13)	-	CG	ENSOARG00000002952
1	103464455	103464512	58	0.305	Distal Intergenic	-	CG	ENSOARG00000002952
1	103470904	103471036	133	0.383	Distal Intergenic	-	CG	ENSOARG00000002952
1	103487911	103488005	95	-0.34	Distal Intergenic	-	CG	ENSOARG00000002952
1	103504235	103504360	126	0.353	Intron (ENSOART00000003221/ENSOARG00000002973, intron 1 of 7)	-	CG	ENSOARG00000002952
1	103511008	103511258	251	0.302	Intron (ENSOART00000003221/ENSOARG00000002973, intron 3 of 7)	-	CG	ENSOARG00000002952
1	103513774	103513921	148	0.431	Intron (ENSOART00000003221/ENSOARG00000002973, intron 3 of 7)	-	CG	ENSOARG00000002952
1	103531767	103532023	257	0.44	Intron (ENSOART00000003221/ENSOARG00000002973, intron 5 of 7)	-	CG	ENSOARG00000002952
1	103535824	103536229	406	0.318	Intron (ENSOART00000003221/ENSOARG00000002973, intron 5 of 7)	-	CG	ENSOARG00000002952
1	103564125	103564234	110	0.308	Intron (ENSOART00000003221/ENSOARG00000002973, intron 6 of 7)	-	CG	ENSOARG00000002973
1	103567675	103567915	241	-0.339	Intron (ENSOART00000003221/ENSOARG00000002973, intron 6 of 7)	-	CG	ENSOARG00000002973
1	103568931	103568972	42	0.405	Intron (ENSOART00000003221/ENSOARG00000002973, intron 6 of 7)	-	CG	ENSOARG00000002973
1	103577839	103577980	142	0.375	Intron (ENSOART00000003221/ENSOARG00000002973, intron 6 of 7)	-	CG	ENSOARG00000002973
1	103584073	103584194	122	-0.441	Intron (ENSOART00000003221/ENSOARG00000002973, intron 6 of 7)	-	CG	ENSOARG00000002973
1	103593651	103593879	229	0.341	Intron (ENSOART00000003221/ENSOARG00000002973, intron 6 of 7)	-	CG	ENSOARG00000002973
1	103631889	103631974	86	0.368	Intron (ENSOART00000003221/ENSOARG00000002973, intron 7 of 7)	-	CG	ENSOARG00000002973
1	103638156	103638282	127	0.521	Intron (ENSOART00000003221/ENSOARG00000002973, intron 7 of 7)	-	CG	ENSOARG00000002973
1	103643799	103644130	332	0.423	Intron (ENSOART00000003221/ENSOARG00000002973, intron 7 of 7)	-	CG	ENSOARG00000002973
1	103729144	103729401	258	-0.348	Promoter (1-2kb)	-	CG	ENSOARG00000003056
1	103732385	103732407	23	0.359	Distal Intergenic	-	CG	ENSOARG00000003056
1	103877451	103877696	246	0.468	Distal Intergenic	+	CG	ENSOARG00000003579
1	103878408	103878608	201	0.313	Distal Intergenic	+	CG	ENSOARG00000003579
1	103924162	103924170	9	-0.344	Promoter (<=1kb)	-	CG	ENSOARG00000006665
1	103960160	103960182	23	0.337	Promoter (2-3kb)	-	CG	ENSOARG00000003788
1	103988327	103988481	155	-0.453	Distal Intergenic	-	CG	ENSOARG00000003937
1	104140544	104140626	83	0.42	Intron (ENSOART00000004848/ENSOARG00000004448, intron 22 of 28)	+	CG	ENSOARG00000004341
1	104233484	104233604	121	-0.421	Intron (ENSOART00000004848/ENSOARG00000004448, intron 26 of 28)	+	CG	ENSOARG00000004570
1	104253211	104253265	55	-0.315	Intron (ENSOART00000004848/ENSOARG00000004448, intron 26 of 28)	+	CG	ENSOARG00000004570
1	104462358	104462586	229	-0.529	Distal Intergenic	+	CG	ENSOARG00000004864
1	104503234	104503335	102	-0.465	Distal Intergenic	-	CG	ENSOARG00000004885
1	104570594	104570677	84	0.463	Intron (ENSOART00000005552/ENSOARG00000005093, intron 21 of 22)	-	CG	ENSOARG00000005093
1	104585079	104585252	174	0.5	Intron (ENSOART00000005554/ENSOARG00000005093, intron 20 of 25)	-	CG	ENSOARG00000005093
1	104668924	104669036	113	0.353	Intron (ENSOART00000005862/ENSOARG00000005379, intron 2 of 4)	+	CG	ENSOARG00000005379
1	104670342	104670398	57	0.403	Intron (ENSOART00000005862/ENSOARG00000005379, intron 3 of 4)	+	CG	ENSOARG00000005379
1	104693542	104693709	168	-0.37	Distal Intergenic	-	CG	ENSOARG00000005471
1	104696489	104696555	67	-0.308	Distal Intergenic	+	CG	ENSOARG00000005489
1	104838962	104839047	86	-0.381	Intron (ENSOART00000006296/ENSOARG00000005778, intron 6 of 21)	-	CG	ENSOARG00000005692
1	104858168	104858422	255	-0.321	Intron (ENSOART00000006296/ENSOARG00000005778, intron 21 of 21)	-	CG	ENSOARG00000005778
1	104882250	104882372	123	-0.396	Intron (ENSOART00000006364/ENSOARG00000005845, intron 6 of 13)	-	CG	ENSOARG00000005827
1	104905190	104905584	395	-0.502	Distal Intergenic	+	CG	ENSOARG00000005936
1	104968918	104968982	65	0.363	Distal Intergenic	+	CG	ENSOARG00000005951
1	105019847	105019905	59	-0.302	Intron (ENSOART00000006496/ENSOARG00000005974, intron 3 of 11)	-	CG	ENSOARG00000005974
1	105033011	105033347	337	-0.304	Distal Intergenic	-	CG	ENSOARG00000005974
1	105038762	105038843	82	-0.426	Distal Intergenic	-	CG	ENSOARG00000005974
1	105043040	105043200	161	-0.385	Distal Intergenic	-	CG	ENSOARG00000005974
1	105052343	105052561	219	-0.35	Distal Intergenic	-	CG	ENSOARG00000005974
1	105072628	105072711	84	-0.346	Distal Intergenic	-	CG	ENSOARG00000006003
1	105074737	105074893	157	0.306	Distal Intergenic	-	CG	ENSOARG00000006003
1	105091495	105091609	115	0.323	Intron (ENSOART00000006538/ENSOARG00000006003, intron 19 of 38)	-	CG	ENSOARG00000006003
1	105093836	105094148	313	-0.303	Exon (ENSOART00000006538/ENSOARG00000006003, exon 18 of 39)	-	CG	ENSOARG00000006003
1	105106294	105106335	42	-0.515	Intron (ENSOART00000006538/ENSOARG00000006003, intron 35 of 38)	-	CG	ENSOARG00000006003
1	105152532	105152630	99	-0.393	Distal Intergenic	+	CG	ENSOARG00000006152
1	105200617	105200703	87	0.412	Distal Intergenic	-	CG	ENSOARG00000006200
1	105210841	105211217	377	0.325	Exon (ENSOART00000006739/ENSOARG00000006200, exon 2 of 6)	-	CG	ENSOARG00000006200
1	105222216	105222445	230	-0.403	Distal Intergenic	-	CG	ENSOARG00000006200
1	105315853	105315951	99	-0.381	Intron (ENSOART00000006942/ENSOARG00000006384, intron 2 of 7)	+	CG	ENSOARG00000006384
1	105351933	105352004	72	-0.46	Distal Intergenic	-	CG	ENSOARG00000006400
1	105352692	105352910	219	-0.378	Distal Intergenic	-	CG	ENSOARG00000006400
1	105452067	105452203	137	-0.444	Distal Intergenic	+	CG	ENSOARG00000006577
1	105499073	105499235	163	-0.314	Intron (ENSOART00000007268/ENSOARG00000006679, intron 42 of 42)	-	CG	ENSOARG00000006679
1	105521936	105521950	15	-0.434	Distal Intergenic	-	CG	ENSOARG00000006679
1	105522766	105522817	52	-0.535	Distal Intergenic	-	CG	ENSOARG00000006679
1	105525281	105525791	511	-0.442	Distal Intergenic	-	CG	ENSOARG00000006679
1	105540115	105540125	11	-0.417	Distal Intergenic	-	CG	ENSOARG00000006679
1	105560041	105560527	487	-0.31	Distal Intergenic	-	CG	ENSOARG00000006679
1	105580627	105580681	55	0.428	Distal Intergenic	-	CG	ENSOARG00000006704
1	105696546	105696693	148	0.341	Distal Intergenic	-	CG	ENSOARG00000006718
1	105723715	105723754	40	0.455	Distal Intergenic	-	CG	ENSOARG00000006718
1	106379718	106379780	63	0.365	Distal Intergenic	+	CG	ENSOARG00000006809
1	106591746	106591755	10	0.463	Distal Intergenic	-	CG	ENSOARG00000006866
1	106933503	106933910	408	-0.328	Distal Intergenic	+	CG	ENSOARG00000007174
1	106965232	106966110	879	0.388	Distal Intergenic	+	CG	ENSOARG00000007174
1	106971474	106971530	57	0.456	Distal Intergenic	+	CG	ENSOARG00000007174
1	106971745	106971776	32	-0.427	Distal Intergenic	+	CG	ENSOARG00000007174
1	106995053	106995119	67	-0.321	Intron (ENSOART00000007812/ENSOARG00000007174, intron 4 of 14)	+	CG	ENSOARG00000007174
1	107493597	107494084	488	0.432	Distal Intergenic	+	CG	ENSOARG00000007322
1	107578666	107578775	110	-0.498	Distal Intergenic	+	CG	ENSOARG00000007336
1	108001934	108002073	140	-0.337	Intron (ENSOART00000008217/ENSOARG00000007551, intron 6 of 6)	-	CG	ENSOARG00000007551
1	108019927	108019939	13	0.434	Distal Intergenic	-	CG	ENSOARG00000007551
1	108165520	108165715	196	0.441	Intron (ENSOART00000008258/ENSOARG00000007584, intron 1 of 22)	+	CG	ENSOARG00000007584
1	108270414	108270473	60	0.473	Intron (ENSOART00000008276/ENSOARG00000007603, intron 3 of 5)	-	CG	ENSOARG00000007603
1	108320038	108320255	218	0.333	Distal Intergenic	-	CG	ENSOARG00000007603
1	109002886	109003177	292	-0.399	Distal Intergenic	-	CG	ENSOARG00000007817
1	109123791	109123853	63	0.338	Distal Intergenic	+	CG	ENSOARG00000007833
1	109167457	109167648	192	-0.474	Intron (ENSOART00000008647/ENSOARG00000007944, intron 2 of 4)	+	CG	ENSOARG00000007944
1	109169642	109169683	42	0.354	Intron (ENSOART00000008647/ENSOARG00000007944, intron 2 of 4)	+	CG	ENSOARG00000007944
1	109192579	109192618	40	0.319	Distal Intergenic	-	CG	ENSOARG00000007958
1	109228797	109228815	19	0.352	Intron (ENSOART00000008691/ENSOARG00000007983, intron 5 of 11)	-	CG	ENSOARG00000007983
1	109240171	109240513	343	0.333	Intron (ENSOART00000008691/ENSOARG00000007983, intron 11 of 11)	-	CG	ENSOARG00000007983
1	109270780	109270990	211	0.334	Intron (ENSOART00000008810/ENSOARG00000008097, intron 8 of 8)	-	CG	ENSOARG00000008097
1	109303472	109303532	61	0.361	Distal Intergenic	-	CG	ENSOARG00000008123
1	109447313	109447580	268	-0.455	Intron (ENSOART00000008929/ENSOARG00000008205, intron 5 of 7)	-	CG	ENSOARG00000008205
1	109454185	109454194	10	0.367	Distal Intergenic	-	CG	ENSOARG00000008205
1	109465577	109465612	36	0.588	Distal Intergenic	+	CG	ENSOARG00000008297
1	109488307	109489180	874	-0.324	Exon (ENSOART00000009034/ENSOARG00000008297, exon 8 of 23)	+	CG	ENSOARG00000008297
1	109492785	109493018	234	-0.337	Intron (ENSOART00000009034/ENSOARG00000008297, intron 13 of 22)	+	CG	ENSOARG00000008386
1	109520025	109520311	287	0.421	Intron (ENSOART00000009129/ENSOARG00000008386, intron 10 of 21)	+	CG	ENSOARG00000008386
1	109525966	109526196	231	0.355	Intron (ENSOART00000009129/ENSOARG00000008386, intron 12 of 21)	+	CG	ENSOARG00000008386
1	109545266	109545456	191	-0.423	Exon (ENSOART00000009146/ENSOARG00000008405, exon 1 of 11)	+	CG	ENSOARG00000008405
1	109547586	109547830	245	-0.326	Exon (ENSOART00000009146/ENSOARG00000008405, exon 2 of 11)	+	CG	ENSOARG00000008405
1	109553648	109553654	7	-0.434	Exon (ENSOART00000009146/ENSOARG00000008405, exon 11 of 11)	+	CG	ENSOARG00000008405
1	109554296	109554382	87	-0.426	3' UTR	+	CG	ENSOARG00000008483
1	109564279	109564370	92	-0.465	Intron (ENSOART00000009232/ENSOARG00000008483, intron 1 of 2)	+	CG	ENSOARG00000008483
1	109602695	109602727	33	-0.43	Distal Intergenic	-	CG	ENSOARG00000008569
1	109616477	109616530	54	-0.357	Distal Intergenic	-	CG	ENSOARG00000008654
1	109617695	109617851	157	0.562	Distal Intergenic	-	CG	ENSOARG00000008654
1	109630011	109630413	403	-0.306	Distal Intergenic	-	CG	ENSOARG00000008654
1	109669185	109669802	618	-0.444	Exon (ENSOART00000009459/ENSOARG00000008680, exon 6 of 33)	-	CG	ENSOARG00000008680
1	110001504	110001513	10	0.475	Distal Intergenic	-	CG	ENSOARG00000008878
1	110207202	110207234	33	0.337	Distal Intergenic	-	CG	ENSOARG00000008981
1	110388883	110389076	194	-0.439	Distal Intergenic	-	CG	ENSOARG00000009086
1	110414443	110414493	51	0.312	Distal Intergenic	-	CG	ENSOARG00000009086
1	110659592	110659615	24	0.538	Promoter (<=1kb)	+	CG	ENSOARG00000009489
1	110684697	110684734	38	-0.385	Distal Intergenic	-	CG	ENSOARG00000009591
1	110709653	110709692	40	-0.349	Intron (ENSOART00000010481/ENSOARG00000009628, intron 1 of 12)	+	CG	ENSOARG00000009628
1	110741721	110742137	417	0.318	Intron (ENSOART00000010544/ENSOARG00000009686, intron 8 of 8)	-	CG	ENSOARG00000009686
1	110751083	110751342	260	-0.442	Intron (ENSOART00000010649/ENSOARG00000009782, intron 2 of 12)	+	CG	ENSOARG00000009782
1	110806571	110806788	218	0.315	Distal Intergenic	+	CG	ENSOARG00000009980
1	110826394	110826535	142	0.355	Distal Intergenic	-	CG	ENSOARG00000009995
1	110839630	110839649	20	-0.417	Intron (ENSOART00000010889/ENSOARG00000010008, intron 1 of 5)	-	CG	ENSOARG00000007407
1	110850090	110850629	540	-0.361	Intron (ENSOART00000010889/ENSOARG00000010008, intron 3 of 5)	-	CG	ENSOARG00000007407
1	110867669	110867730	62	-0.302	Distal Intergenic	-	CG	ENSOARG00000010023
1	110868172	110868408	237	-0.384	Distal Intergenic	-	CG	ENSOARG00000010023
1	110920314	110920357	44	0.405	Distal Intergenic	-	CG	ENSOARG00000010037
1	110923951	110924155	205	-0.351	Distal Intergenic	-	CG	ENSOARG00000010037
1	110926064	110926073	10	-0.438	Distal Intergenic	-	CG	ENSOARG00000010037
1	111036082	111036217	136	0.313	Distal Intergenic	-	CG	ENSOARG00000010070
1	111266141	111266235	95	-0.471	Exon (ENSOART00000011338/ENSOARG00000010418, exon 7 of 16)	+	CG	ENSOARG00000010418
1	111301143	111301345	203	-0.432	Intron (ENSOART00000011338/ENSOARG00000010418, intron 9 of 15)	+	CG	ENSOARG00000010418
1	111362978	111363002	25	0.361	Intron (ENSOART00000011338/ENSOARG00000010418, intron 14 of 15)	+	CG	ENSOARG00000010418
1	111429319	111429400	82	0.348	Intron (ENSOART00000011338/ENSOARG00000010418, intron 15 of 15)	-	CG	ENSOARG00000010519
1	111439059	111439570	512	0.35	Intron (ENSOART00000011338/ENSOARG00000010418, intron 15 of 15)	-	CG	ENSOARG00000010519
1	111445238	111445249	12	-0.308	Intron (ENSOART00000011338/ENSOARG00000010418, intron 15 of 15)	-	CG	ENSOARG00000010519
1	111476496	111476580	85	0.435	Distal Intergenic	-	CG	ENSOARG00000010519
1	111476921	111477286	366	-0.313	Distal Intergenic	-	CG	ENSOARG00000010519
1	111496186	111496274	89	0.353	Distal Intergenic	-	CG	ENSOARG00000010519
1	111500607	111500668	62	0.329	Intron (ENSOART00000011446/ENSOARG00000010519, intron 2 of 7)	-	CG	ENSOARG00000010519
1	111508848	111508906	59	-0.507	Intron (ENSOART00000011446/ENSOARG00000010519, intron 2 of 7)	-	CG	ENSOARG00000010519
1	111522323	111522426	104	-0.301	Intron (ENSOART00000011446/ENSOARG00000010519, intron 5 of 7)	-	CG	ENSOARG00000010519
1	111524830	111524910	81	-0.359	Intron (ENSOART00000011446/ENSOARG00000010519, intron 5 of 7)	-	CG	ENSOARG00000010519
1	111531270	111531313	44	0.379	Intron (ENSOART00000011446/ENSOARG00000010519, intron 5 of 7)	-	CG	ENSOARG00000010519
1	111543342	111543416	75	0.358	Intron (ENSOART00000011446/ENSOARG00000010519, intron 7 of 7)	-	CG	ENSOARG00000010519
1	111744145	111744208	64	-0.304	Distal Intergenic	+	CG	ENSOARG00000010597
1	111747988	111748093	106	-0.393	Distal Intergenic	+	CG	ENSOARG00000010597
1	111771682	111771736	55	0.375	Distal Intergenic	+	CG	ENSOARG00000010597
1	111894139	111894171	33	-0.385	Distal Intergenic	+	CG	ENSOARG00000010597
1	111904381	111904387	7	-0.596	Intron (ENSOART00000011527/ENSOARG00000010597, intron 1 of 8)	+	CG	ENSOARG00000010597
1	111917389	111917611	223	-0.448	Intron (ENSOART00000011527/ENSOARG00000010597, intron 2 of 8)	+	CG	ENSOARG00000010597
1	111966977	111967002	26	-0.512	Distal Intergenic	+	CG	ENSOARG00000010597
1	112083638	112083881	244	-0.341	Exon (ENSOART00000011691/ENSOARG00000010744, exon 4 of 9)	+	CG	ENSOARG00000010744
1	112150070	112150095	26	-0.381	Intron (ENSOART00000011711/ENSOARG00000010765, intron 1 of 9)	+	CG	ENSOARG00000010765
1	112165373	112165393	21	0.352	Intron (ENSOART00000011711/ENSOARG00000010765, intron 4 of 9)	+	CG	ENSOARG00000010765
1	112224289	112224593	305	0.302	Distal Intergenic	+	CG	ENSOARG00000010852
1	112228276	112228862	587	0.342	Distal Intergenic	+	CG	ENSOARG00000010852
1	112232987	112233046	60	0.379	Distal Intergenic	+	CG	ENSOARG00000010852
1	112233495	112233662	168	0.369	Distal Intergenic	+	CG	ENSOARG00000010852
1	112240990	112241273	284	-0.42	Distal Intergenic	+	CG	ENSOARG00000010852
1	112327765	112327856	92	-0.368	Intron (ENSOART00000011809/ENSOARG00000010852, intron 1 of 17)	+	CG	ENSOARG00000010852
1	112342111	112342177	67	-0.515	Intron (ENSOART00000011809/ENSOARG00000010852, intron 2 of 17)	+	CG	ENSOARG00000010935
1	112497296	112497314	19	0.477	Distal Intergenic	-	CG	ENSOARG00000010949
1	112698554	112698688	135	-0.346	Distal Intergenic	+	CG	ENSOARG00000011014
1	112778552	112778751	200	-0.409	Distal Intergenic	+	CG	ENSOARG00000011014
1	112793999	112794041	43	-0.454	Intron (ENSOART00000011982/ENSOARG00000011014, intron 3 of 4)	+	CG	ENSOARG00000011014
1	112814960	112815524	565	-0.313	Distal Intergenic	+	CG	ENSOARG00000011014
1	112889541	112889701	161	-0.367	Intron (ENSOART00000012081/ENSOARG00000011110, intron 2 of 4)	+	CG	ENSOARG00000007518
1	113072304	113072331	28	-0.429	Distal Intergenic	+	CG	ENSOARG00000011189
1	113719405	113719666	262	-0.3	Promoter (<=1kb)	-	CG	ENSOARG00000011208
1	113999232	113999604	373	-0.328	Distal Intergenic	-	CG	ENSOARG00000011208
1	114230235	114230397	163	-0.307	Distal Intergenic	-	CG	ENSOARG00000011208
1	114288356	114288421	66	-0.387	Distal Intergenic	+	CG	ENSOARG00000011306
1	114296367	114296638	272	-0.422	Distal Intergenic	+	CG	ENSOARG00000011306
1	114412465	114412489	25	0.391	Distal Intergenic	+	CG	ENSOARG00000011306
1	114505695	114505801	107	-0.416	Distal Intergenic	+	CG	ENSOARG00000011306
1	114529550	114529642	93	0.304	Distal Intergenic	+	CG	ENSOARG00000011306
1	114575500	114575683	184	0.319	Distal Intergenic	+	CG	ENSOARG00000011306
1	114590975	114590995	21	-0.488	Distal Intergenic	+	CG	ENSOARG00000011306
1	114600457	114600487	31	0.391	Distal Intergenic	+	CG	ENSOARG00000011306
1	114621633	114621671	39	0.475	Distal Intergenic	+	CG	ENSOARG00000011306
1	114648982	114648998	17	0.456	Distal Intergenic	+	CG	ENSOARG00000011306
1	114653431	114653513	83	-0.343	Distal Intergenic	+	CG	ENSOARG00000011306
1	114674708	114675224	517	0.395	Distal Intergenic	+	CG	ENSOARG00000011306
1	114723432	114723627	196	0.359	Distal Intergenic	+	CG	ENSOARG00000011306
1	114726409	114726469	61	-0.375	Distal Intergenic	+	CG	ENSOARG00000011306
1	114733603	114733789	187	-0.358	Distal Intergenic	+	CG	ENSOARG00000011306
1	114744461	114744570	110	-0.376	Distal Intergenic	+	CG	ENSOARG00000011306
1	114760747	114760858	112	0.562	Distal Intergenic	+	CG	ENSOARG00000011306
1	114767285	114767538	254	-0.317	Distal Intergenic	+	CG	ENSOARG00000011306
1	114777181	114777319	139	0.447	Intron (ENSOART00000012280/ENSOARG00000011294, intron 1 of 1)	+	CG	ENSOARG00000011306
1	114786104	114786322	219	-0.393	Intron (ENSOART00000012280/ENSOARG00000011294, intron 1 of 1)	+	CG	ENSOARG00000011306
1	114789994	114790112	119	-0.347	Intron (ENSOART00000012280/ENSOARG00000011294, intron 1 of 1)	+	CG	ENSOARG00000011306
1	114799245	114799332	88	0.321	Intron (ENSOART00000012280/ENSOARG00000011294, intron 1 of 1)	+	CG	ENSOARG00000011306
1	114803824	114804271	448	-0.307	Intron (ENSOART00000012280/ENSOARG00000011294, intron 1 of 1)	+	CG	ENSOARG00000011306
1	114821097	114821114	18	0.405	Intron (ENSOART00000012292/ENSOARG00000011306, intron 2 of 7)	+	CG	ENSOARG00000011306
1	114822760	114822810	51	0.639	Intron (ENSOART00000012292/ENSOARG00000011306, intron 3 of 7)	+	CG	ENSOARG00000011306
1	114865584	114865822	239	0.348	Intron (ENSOART00000012280/ENSOARG00000011294, intron 1 of 1)	+	CG	ENSOARG00000011306
1	114949999	114950176	178	-0.301	Distal Intergenic	-	CG	ENSOARG00000011294
1	115116053	115116238	186	0.371	Distal Intergenic	-	CG	ENSOARG00000011294
1	115132303	115132551	249	-0.365	Distal Intergenic	-	CG	ENSOARG00000011294
1	115154414	115154527	114	-0.412	Distal Intergenic	-	CG	ENSOARG00000011294
1	115314109	115314149	41	-0.462	Intron (ENSOART00000012313/ENSOARG00000011324, intron 6 of 7)	-	CG	ENSOARG00000011324
1	115489524	115489541	18	0.494	Intron (ENSOART00000012396/ENSOARG00000011401, intron 8 of 9)	-	CG	ENSOARG00000011401
1	115571369	115571713	345	0.414	Distal Intergenic	-	CG	ENSOARG00000011401
1	115579778	115580147	370	0.335	Distal Intergenic	+	CG	ENSOARG00000007572
1	115823247	115823309	63	-0.311	Exon (ENSOART00000012518/ENSOARG00000011512, exon 11 of 12)	-	CG	ENSOARG00000011512
1	115926682	115926711	30	0.353	Intron (ENSOART00000012534/ENSOARG00000011526, intron 4 of 6)	-	CG	ENSOARG00000011526
1	116019181	116019260	80	-0.403	Distal Intergenic	+	CG	ENSOARG00000011602
1	116023377	116023441	65	0.379	Distal Intergenic	+	CG	ENSOARG00000011602
1	116032488	116032680	193	0.332	Distal Intergenic	+	CG	ENSOARG00000011602
1	116041870	116042019	150	-0.307	Distal Intergenic	+	CG	ENSOARG00000011602
1	116074462	116074568	107	-0.371	Distal Intergenic	+	CG	ENSOARG00000011602
1	116086967	116087206	240	0.347	Distal Intergenic	+	CG	ENSOARG00000011602
1	116089820	116089850	31	-0.459	Distal Intergenic	+	CG	ENSOARG00000011602
1	116130000	116130049	50	0.365	Distal Intergenic	+	CG	ENSOARG00000011602
1	116296706	116296832	127	-0.473	Intron (ENSOART00000012642/ENSOARG00000011624, intron 1 of 1)	-	CG	ENSOARG00000011624
1	116320944	116320958	15	0.349	Intron (ENSOART00000012642/ENSOARG00000011624, intron 1 of 1)	-	CG	ENSOARG00000011624
1	116322716	116322743	28	-0.47	Intron (ENSOART00000012642/ENSOARG00000011624, intron 1 of 1)	-	CG	ENSOARG00000011624
1	116323305	116323395	91	-0.442	Intron (ENSOART00000012642/ENSOARG00000011624, intron 1 of 1)	-	CG	ENSOARG00000011624
1	116383447	116383463	17	-0.389	Distal Intergenic	-	CG	ENSOARG00000011624
1	116609845	116609910	66	-0.367	Distal Intergenic	+	CG	ENSOARG00000011714
1	116731008	116731031	24	-0.403	Intron (ENSOART00000012741/ENSOARG00000011714, intron 6 of 8)	+	CG	ENSOARG00000011714
1	116918363	116918750	388	0.312	Distal Intergenic	-	CG	ENSOARG00000011859
1	117037138	117037215	78	-0.385	Intron (ENSOART00000012919/ENSOARG00000011878, intron 8 of 9)	-	CG	ENSOARG00000011878
1	117038076	117038116	41	-0.533	Intron (ENSOART00000012919/ENSOARG00000011878, intron 8 of 9)	-	CG	ENSOARG00000011878
1	117166389	117166451	63	0.325	Distal Intergenic	+	CG	ENSOARG00000011888
1	117250982	117251201	220	0.301	Intron (ENSOART00000013019/ENSOARG00000011969, intron 5 of 6)	-	CG	ENSOARG00000011969
1	117268459	117268704	246	-0.373	Distal Intergenic	-	CG	ENSOARG00000011969
1	117288989	117289001	13	-0.414	Intron (ENSOART00000013042/ENSOARG00000011991, intron 2 of 5)	+	CG	ENSOARG00000011991
1	117307184	117307296	113	-0.35	Intron (ENSOART00000013042/ENSOARG00000011991, intron 2 of 5)	+	CG	ENSOARG00000011991
1	117553412	117553537	126	0.322	Distal Intergenic	+	CG	ENSOARG00000012010
1	117575755	117575941	187	0.344	Distal Intergenic	+	CG	ENSOARG00000012010
1	117689319	117689325	7	-0.501	Distal Intergenic	-	CG	ENSOARG00000012086
1	117730312	117730346	35	0.399	Distal Intergenic	-	CG	ENSOARG00000012086
1	117879157	117879244	88	0.307	Promoter (2-3kb)	+	CG	ENSOARG00000012185
1	117883008	117883109	102	-0.374	Intron (ENSOART00000013250/ENSOARG00000012185, intron 1 of 7)	+	CG	ENSOARG00000012185
1	117884610	117884742	133	-0.351	Intron (ENSOART00000013250/ENSOARG00000012185, intron 1 of 7)	+	CG	ENSOARG00000012185
1	117885153	117885395	243	-0.304	Intron (ENSOART00000013250/ENSOARG00000012185, intron 1 of 7)	+	CG	ENSOARG00000012185
1	117885989	117886235	247	-0.39	Intron (ENSOART00000013250/ENSOARG00000012185, intron 1 of 7)	+	CG	ENSOARG00000012185
1	117889092	117889314	223	-0.4	Intron (ENSOART00000013250/ENSOARG00000012185, intron 1 of 7)	+	CG	ENSOARG00000012185
1	117899553	117899744	192	-0.428	Intron (ENSOART00000013250/ENSOARG00000012185, intron 1 of 7)	+	CG	ENSOARG00000012185
1	117903418	117903616	199	-0.355	Intron (ENSOART00000013250/ENSOARG00000012185, intron 1 of 7)	+	CG	ENSOARG00000012185
1	117928967	117929094	128	-0.316	Intron (ENSOART00000013250/ENSOARG00000012185, intron 1 of 7)	-	CG	ENSOARG00000012173
1	117930189	117930324	136	-0.386	Intron (ENSOART00000013250/ENSOARG00000012185, intron 1 of 7)	-	CG	ENSOARG00000012173
1	117986451	117986575	125	-0.457	Intron (ENSOART00000013270/ENSOARG00000012200, intron 1 of 5)	+	CG	ENSOARG00000012200
1	118034455	118034785	331	-0.337	Intron (ENSOART00000013270/ENSOARG00000012200, intron 4 of 5)	+	CG	ENSOARG00000012200
1	118212800	118212839	40	-0.36	Intron (ENSOART00000013474/ENSOARG00000012394, intron 4 of 4)	-	CG	ENSOARG00000012394
1	118220852	118220996	145	-0.373	Intron (ENSOART00000013517/ENSOARG00000012425, intron 1 of 21)	+	CG	ENSOARG00000012425
1	118225215	118225624	410	-0.369	Intron (ENSOART00000013517/ENSOARG00000012425, intron 1 of 21)	+	CG	ENSOARG00000012425
1	118227683	118227920	238	-0.37	Intron (ENSOART00000013517/ENSOARG00000012425, intron 1 of 21)	+	CG	ENSOARG00000012425
1	118228366	118228549	184	-0.341	Intron (ENSOART00000013517/ENSOARG00000012425, intron 1 of 21)	+	CG	ENSOARG00000012425
1	118245509	118245626	118	-0.322	Intron (ENSOART00000013517/ENSOARG00000012425, intron 1 of 21)	+	CG	ENSOARG00000012425
1	118248618	118248978	361	-0.407	Intron (ENSOART00000013517/ENSOARG00000012425, intron 1 of 21)	+	CG	ENSOARG00000012425
1	118251100	118251174	75	-0.366	Intron (ENSOART00000013517/ENSOARG00000012425, intron 1 of 21)	+	CG	ENSOARG00000012425
1	118253744	118253775	32	-0.303	Intron (ENSOART00000013517/ENSOARG00000012425, intron 1 of 21)	+	CG	ENSOARG00000012425
1	118257421	118257537	117	-0.462	Intron (ENSOART00000013517/ENSOARG00000012425, intron 2 of 21)	+	CG	ENSOARG00000012425
1	118370551	118370561	11	-0.345	Intron (ENSOART00000013517/ENSOARG00000012425, intron 17 of 21)	-	CG	ENSOARG00000012502
1	118376967	118377054	88	-0.42	Intron (ENSOART00000013517/ENSOARG00000012425, intron 17 of 21)	-	CG	ENSOARG00000012502
1	118400148	118400371	224	-0.312	Distal Intergenic	-	CG	ENSOARG00000012502
1	118412653	118413064	412	0.301	Exon (ENSOART00000013593/ENSOARG00000012502, exon 4 of 5)	-	CG	ENSOARG00000012502
1	118465659	118465921	263	0.359	Distal Intergenic	-	CG	ENSOARG00000012502
1	118468081	118468192	112	0.408	Distal Intergenic	-	CG	ENSOARG00000012502
1	118641002	118641070	69	-0.385	Intron (ENSOART00000013621/ENSOARG00000012527, intron 6 of 7)	+	CG	ENSOARG00000012527
1	118986986	118987099	114	-0.326	Intron (ENSOART00000013763/ENSOARG00000012660, intron 5 of 5)	-	CG	ENSOARG00000012660
1	119120772	119120781	10	0.358	Distal Intergenic	+	CG	ENSOARG00000012673
1	119140280	119140332	53	-0.362	Distal Intergenic	+	CG	ENSOARG00000012673
1	119153768	119154098	331	-0.316	Distal Intergenic	+	CG	ENSOARG00000012673
1	119154635	119155233	599	-0.307	Distal Intergenic	+	CG	ENSOARG00000012673
1	119156786	119157080	295	-0.399	Distal Intergenic	+	CG	ENSOARG00000012673
1	119190319	119190355	37	0.308	Distal Intergenic	+	CG	ENSOARG00000012673
1	119191013	119191218	206	0.358	Distal Intergenic	+	CG	ENSOARG00000012673
1	119196625	119196640	16	-0.378	Intron (ENSOART00000013775/ENSOARG00000012673, intron 1 of 3)	+	CG	ENSOARG00000012673
1	119226805	119226900	96	0.311	Distal Intergenic	+	CG	ENSOARG00000007595
1	119331141	119331177	37	-0.424	Distal Intergenic	-	CG	ENSOARG00000007650
1	119392570	119392653	84	0.358	Distal Intergenic	+	CG	ENSOARG00000012696
1	119399374	119399385	12	0.418	Distal Intergenic	+	CG	ENSOARG00000012696
1	119617983	119618049	67	0.325	Intron (ENSOART00000013813/ENSOARG00000012707, intron 1 of 1)	-	CG	ENSOARG00000012707
1	119908500	119908891	392	0.308	Intron (ENSOART00000014030/ENSOARG00000012903, intron 7 of 38)	+	CG	ENSOARG00000012773
1	119910149	119910346	198	0.362	Intron (ENSOART00000014030/ENSOARG00000012903, intron 7 of 38)	+	CG	ENSOARG00000012773
1	119931121	119931145	25	-0.453	Intron (ENSOART00000014030/ENSOARG00000012903, intron 11 of 38)	+	CG	ENSOARG00000012773
1	119953302	119953367	66	0.408	Intron (ENSOART00000014030/ENSOARG00000012903, intron 15 of 38)	+	CG	ENSOARG00000012773
1	119967942	119968020	79	0.331	Exon (ENSOART00000014030/ENSOARG00000012903, exon 20 of 39)	-	CG	ENSOARG00000012903
1	119978264	119978356	93	0.349	Exon (ENSOART00000014030/ENSOARG00000012903, exon 18 of 39)	-	CG	ENSOARG00000012903
1	120061594	120061747	154	0.309	Promoter (1-2kb)	-	CG	ENSOARG00000012903
1	120066447	120066782	336	0.316	Distal Intergenic	-	CG	ENSOARG00000012903
[truncated: 46,644 more rows]
