# Supplementary material for: Analysis of DNA methylation profiles during sheep skeletal muscle development using whole-genome bisulfite sequencing
Source: BMC Genomics. 2020 Apr 29;21:327. doi: 10.1186/s12864-020-6751-5 (PMC7191724; doi:10.1186/s12864-020-6751-5)
Supplement: Supplementary file 5 — Additional file 5. Information about the COG, GO and KEGG analyses of DMGs. DMGs: Differential methylation genes. [file 12864_2020_6751_MOESM5_ESM.xls]

## Sheet: CG_DMR_gene_anno
GeneID	meth_type	COG_class	COG_class_annotation	GO_annotation	KEGG_annotation	nr_annotation
ENSOARG00000000043	CG	--	--	Cellular Component: nucleus (GO:0005634);; Cellular Component: endosome (GO:0005768);; Molecular Function: protein kinase binding (GO:0019901);; Biological Process: establishment of cell polarity (GO:0030010);; Molecular Function: protein homodimerization activity (GO:0042803);;	K12484|0.0|bta:540709|RAB11FIP2	PREDICTED: rab11 family-interacting protein 2 [Ovis aries]
ENSOARG00000000046	CG	[K]	Transcription	Biological Process: ectoderm formation (GO:0001705);; Biological Process: endoderm formation (GO:0001706);; Biological Process: mesonephros development (GO:0001823);; Molecular Function: sequence-specific DNA binding transcription factor activity (GO:0003700);; Molecular Function: transcription corepressor activity (GO:0003714);; Cellular Component: nucleus (GO:0005634);; Biological Process: tran…	K09372|0.0|bta:786041|LHX1, MGC179423	PREDICTED: LIM/homeobox protein Lhx1 [Ovis aries]
ENSOARG00000000049	CG	--	--	--	--	PREDICTED: MAM and LDL-receptor class A domain-containing protein 1 [Bison bison bison]
ENSOARG00000000052	CG	--	--	--	K11322|7e-57|ssc:100521573|enhancer of polycomb homolog 1-like	PREDICTED: zinc finger protein 114 [Bison bison bison]
ENSOARG00000000064	CG	--	--	Cellular Component: nucleus (GO:0005634);; Biological Process: spermatogenesis (GO:0007283);; Molecular Function: recombination hotspot binding (GO:0010844);; Biological Process: positive regulation of reciprocal meiotic recombination (GO:0010845);; Molecular Function: histone methyltransferase activity (H3-K4 specific) (GO:0042800);; Molecular Function: sequence-specific DNA binding (GO:0043565)…	--	PREDICTED: histone-lysine N-methyltransferase PRDM9-like [Mustela putorius furo]
ENSOARG00000000065	CG	[I]	Lipid transport and metabolism	Molecular Function: catalytic activity (GO:0003824);; Cellular Component: nucleus (GO:0005634);; Biological Process: metabolic process (GO:0008152);;	--	chromodomain Y-like protein [Bos taurus]
ENSOARG00000000067	CG	[S]	Function unknown	Cellular Component: endoplasmic reticulum (GO:0005783);; Biological Process: regulation of transcription, DNA-templated (GO:0006355);; Biological Process: nucleocytoplasmic transport (GO:0006913);; Cellular Component: nuclear matrix (GO:0016363);; Cellular Component: perinuclear region of cytoplasm (GO:0048471);;	--	PREDICTED: acidic leucine-rich nuclear phosphoprotein 32 family member A-like [Ovis aries]
ENSOARG00000000075	CG	--	--	Cellular Component: nucleus (GO:0005634);; Biological Process: spermatogenesis (GO:0007283);; Molecular Function: recombination hotspot binding (GO:0010844);; Biological Process: positive regulation of reciprocal meiotic recombination (GO:0010845);; Molecular Function: histone methyltransferase activity (H3-K4 specific) (GO:0042800);; Molecular Function: sequence-specific DNA binding (GO:0043565)…	--	PREDICTED: histone-lysine N-methyltransferase PRDM9-like [Mustela putorius furo]
ENSOARG00000000078	CG	[RTKL]	--	Biological Process: activation of MAPK activity (GO:0000187);; Biological Process: ovarian follicle development (GO:0001541);; Molecular Function: protease binding (GO:0002020);; Biological Process: myeloid progenitor cell differentiation (GO:0002318);; Biological Process: lymphoid progenitor cell differentiation (GO:0002320);; Biological Process: immature B cell differentiation (GO:0002327);; Bi…	K05091|0.0|bta:280832|KIT, c-kit	v-kit Hardy-Zuckerman 4 feline sarcoma viral oncoprotein [Capra hircus]
ENSOARG00000000085	CG	--	--	Cellular Component: nucleus (GO:0005634);; Biological Process: signal transduction (GO:0007165);;	--	PREDICTED: rho GTPase-activating protein 28 [Capra hircus]
ENSOARG00000000089	CG	--	--	Cellular Component: transcription factor TFIIIC complex (GO:0000127);; Cellular Component: nucleolus (GO:0005730);; Cellular Component: ribonucleoprotein complex (GO:0030529);;	--	general transcription factor 3C polypeptide 1 [Bos taurus]
ENSOARG00000000090	CG	--	--	Biological Process: intracellular protein transport (GO:0006886);; Biological Process: vesicle-mediated transport (GO:0016192);; Cellular Component: clathrin adaptor complex (GO:0030131);; Biological Process: melanosome organization (GO:0032438);; Biological Process: endosome to melanosome transport (GO:0035646);;	K12393|0.0|ssc:100511918|AP-1 complex subunit mu-1-like	PREDICTED: AP-1 complex subunit mu-1 isoform X2 [Equus caballus]
ENSOARG00000000094	CG	[RTKL]	--	Molecular Function: protein serine/threonine kinase activity (GO:0004674);; Molecular Function: ATP binding (GO:0005524);; Biological Process: protein phosphorylation (GO:0006468);; Biological Process: intracellular signal transduction (GO:0035556);;	--	PREDICTED: serine/threonine-protein kinase DCLK3 [Ovis aries]
ENSOARG00000000095	CG	[R]	General function prediction only	Molecular Function: nucleotide binding (GO:0000166);; Biological Process: mRNA splicing, via spliceosome (GO:0000398);; Cellular Component: cytosol (GO:0005829);; Biological Process: mRNA polyadenylation (GO:0006378);; Biological Process: translational initiation (GO:0006413);; Molecular Function: protein C-terminus binding (GO:0008022);; Molecular Function: poly(A) binding (GO:0008143);; Molecul…	K13126|0.0|ssc:100153958|PABPC1	PREDICTED: polyadenylate-binding protein 1 [Ovis aries]
ENSOARG00000000096	CG	--	--	Molecular Function: DNA binding (GO:0003677);; Cellular Component: nucleolus (GO:0005730);; Biological Process: apoptotic process (GO:0006917);; Biological Process: regulation of DNA-templated transcription in response to stress (GO:0043620);; Biological Process: negative regulation of transcription, DNA-templated (GO:0045892);; Biological Process: positive regulation of DNA-templated transcripti…	K13087|0.0|ssc:100462726|BCLAF1	PREDICTED: bcl-2-associated transcription factor 1 isoform X2 [Sus scrofa]
ENSOARG00000000103	CG	[T]	Signal transduction mechanisms	Cellular Component: protein phosphatase type 2A complex (GO:0000159);; Cellular Component: chromosome, centromeric region (GO:0000775);; Cellular Component: spindle pole (GO:0000922);; Molecular Function: phosphoprotein phosphatase activity (GO:0004721);; Molecular Function: protein binding (GO:0005515);; Cellular Component: nucleus (GO:0005634);; Cellular Component: cytoplasm (GO:0005737);; Biol…	K04382|0.0|gga:396021|PPP2CB, PPP2CA	PREDICTED: serine/threonine-protein phosphatase 2A catalytic subunit alpha isoform isoform X2 [Bubalus bubalis]
ENSOARG00000000106	CG	[RTKL]	--	Molecular Function: protein serine/threonine kinase activity (GO:0004674);; Molecular Function: ATP binding (GO:0005524);; Cellular Component: nucleolus (GO:0005730);; Cellular Component: Golgi stack (GO:0005795);; Cellular Component: spindle (GO:0005819);; Biological Process: mitosis (GO:0007067);; Molecular Function: identical protein binding (GO:0042802);; Biological Process: protein autophosp…	K08816|0.0|bta:618880|VRK1, MGC128186	PREDICTED: serine/threonine-protein kinase VRK1 [Ovis aries]
ENSOARG00000000109	CG	--	--	--	--	SLAIN motif-containing protein 1, partial [Bos mutus]
ENSOARG00000000110	CG	[O]	Posttranslational modification, protein turnover, chaperones	Molecular Function: ubiquitin-protein ligase activity (GO:0004842);; Biological Process: protein ubiquitination (GO:0016567);;	K04678|0.0|mcc:718616|SMURF1	PREDICTED: E3 ubiquitin-protein ligase SMURF1 [Ovis aries]
ENSOARG00000000111	CG	--	--	--	--	PREDICTED: protein shisa-4 [Echinops telfairi]
ENSOARG00000000113	CG	--	--	--	--	PREDICTED: protein FAM204A [Ovis aries]
ENSOARG00000000115	CG	[R]	General function prediction only	--	--	PREDICTED: zinc finger protein 347-like [Capra hircus]
ENSOARG00000000118	CG	[R]	General function prediction only	Molecular Function: GTP binding (GO:0005525);; Cellular Component: nucleolus (GO:0005730);; Cellular Component: cytoplasm (GO:0005737);; Cellular Component: plasma membrane (GO:0005886);; Biological Process: small GTPase mediated signal transduction (GO:0007264);;	K07948|1e-146|bta:538936|ARL4D, MGC143030	ADP-ribosylation factor-like protein 4D [Bos taurus]
ENSOARG00000000120	CG	--	--	Molecular Function: nucleic acid binding (GO:0003676);; Cellular Component: intracellular (GO:0005622);; Biological Process: regulation of transcription, DNA-templated (GO:0006355);; Molecular Function: metal ion binding (GO:0046872);;	--	PREDICTED: zinc finger protein 160-like [Capra hircus]
ENSOARG00000000130	CG	--	--	Biological Process: activation of MAPK activity (GO:0000187);; Molecular Function: beta-amyloid binding (GO:0001540);; Biological Process: response to hypoxia (GO:0001666);; Biological Process: positive regulation of heart rate involved in baroreceptor response to decreased systemic arterial blood pressure (GO:0001988);; Molecular Function: acetylcholine-activated cation-selective channel activit…	K04809|0.0|bta:282178|CHRNA7	PREDICTED: LOW QUALITY PROTEIN: neuronal acetylcholine receptor subunit alpha-7-like [Ovis aries]
ENSOARG00000000131	CG	--	--	--	--	PREDICTED: LOW QUALITY PROTEIN: testis-expressed sequence 15 protein [Ovis aries]
ENSOARG00000000133	CG	--	--	Biological Process: vasculogenesis (GO:0001570);; Molecular Function: ion channel activity (GO:0005216);; Cellular Component: connexon complex (GO:0005922);; Biological Process: synaptic transmission (GO:0007268);; Biological Process: visual perception (GO:0007601);; Cellular Component: integral component of membrane (GO:0016021);; Biological Process: cell development (GO:0048468);; Biological Pr…	K07616|0.0|bta:511119|GJC1, GJA7, GJD3, MGC138040	PREDICTED: gap junction gamma-1 protein [Ovis aries]
ENSOARG00000000134	CG	[R]	General function prediction only	Molecular Function: binding (GO:0005488);;	--	PREDICTED: zinc finger protein 845-like [Capra hircus]
ENSOARG00000000139	CG	--	--	--	--	PREDICTED: purine-rich element-binding protein gamma isoform 2 [Ovis aries]
ENSOARG00000000140	CG	[J]	Translation, ribosomal structure and biogenesis	Molecular Function: structural constituent of ribosome (GO:0003735);; Cellular Component: ribosome (GO:0005840);; Biological Process: translation (GO:0006412);;	--	PREDICTED: 60S ribosomal protein L21-like [Ovis aries]
ENSOARG00000000146	CG	--	--	--	--	PREDICTED: envelope glycoprotein-like [Ovis aries]
ENSOARG00000000147	CG	--	--	--	K09228|0.0|mcc:710270|ZNF282	PREDICTED: LOW QUALITY PROTEIN: zinc finger protein 282 [Ovis aries]
ENSOARG00000000148	CG	--	--	Molecular Function: protein phosphatase inhibitor activity (GO:0004864);; Cellular Component: cytoplasm (GO:0005737);; Biological Process: regulation of phosphorylation (GO:0042325);;	--	PREDICTED: protein phosphatase 1 regulatory subunit 14B, partial [Eptesicus fuscus]
ENSOARG00000000151	CG	[R]	General function prediction only	Biological Process: blood coagulation (GO:0007596);; Biological Process: regulation of chondrocyte differentiation (GO:0032330);; Biological Process: embryonic forelimb morphogenesis (GO:0035115);; Biological Process: embryonic digit morphogenesis (GO:0042733);;	--	PREDICTED: protein lunapark isoform 1 [Ovis aries]
ENSOARG00000000152	CG	--	--	--	--	PREDICTED: fibronectin type III domain containing protein 3C1-like [Ovis aries]
ENSOARG00000000155	CG	[E]	Amino acid transport and metabolism	Molecular Function: metallocarboxypeptidase activity (GO:0004181);; Cellular Component: nucleus (GO:0005634);; Cellular Component: cytoplasm (GO:0005737);; Cellular Component: plasma membrane (GO:0005886);; Biological Process: proteolysis (GO:0006508);; Molecular Function: zinc ion binding (GO:0008270);;	K01296|0.0|mcc:718315|CPM	PREDICTED: carboxypeptidase M [Ovis aries]
ENSOARG00000000157	CG	[K]	Transcription	Biological Process: negative regulation of transcription from RNA polymerase II promoter (GO:0000122);; Molecular Function: transcription corepressor activity (GO:0003714);; Cellular Component: nucleus (GO:0005634);; Molecular Function: transcription factor binding (GO:0008134);; Molecular Function: sequence-specific DNA binding (GO:0043565);; Molecular Function: protein heterodimerization activi…	--	PREDICTED: dr1-associated corepressor [Ovis aries]
ENSOARG00000000158	CG	--	--	Biological Process: negative regulation of transcription from RNA polymerase II promoter (GO:0000122);; Biological Process: neural crest cell migration (GO:0001755);; Molecular Function: endothelin receptor activity (GO:0004962);; Cellular Component: plasma membrane (GO:0005886);; Biological Process: regulation of pH (GO:0006885);; Biological Process: peripheral nervous system development (GO:000…	K04198|0.0|bta:281750|EDNRB, MGC142327	PREDICTED: endothelin B receptor [Ovis aries]
ENSOARG00000000160	CG	--	--	--	--	PREDICTED: testis-expressed protein 19.2-like [Ovis aries]
ENSOARG00000000161	CG	--	--	Molecular Function: actin binding (GO:0003779);; Cellular Component: F-actin capping protein complex (GO:0008290);; Cellular Component: membrane (GO:0016020);; Cellular Component: cortical cytoskeleton (GO:0030863);; Biological Process: actin filament capping (GO:0051693);; Cellular Component: WASH complex (GO:0071203);;	K10364|0.0|bta:493728|CAPZA2	PREDICTED: F-actin-capping protein subunit alpha-2 [Ovis aries]
ENSOARG00000000163	CG	[L]	Replication, recombination and repair	--	K10900|0.0|bta:505061|WRN	PREDICTED: LOW QUALITY PROTEIN: Werner syndrome ATP-dependent helicase [Ovis aries]
ENSOARG00000000168	CG	--	--	Molecular Function: nucleic acid binding (GO:0003676);; Cellular Component: intracellular (GO:0005622);; Biological Process: regulation of transcription, DNA-templated (GO:0006355);; Molecular Function: metal ion binding (GO:0046872);;	K09228|8e-46|bta:514769|ZNF674, MGC151523	PREDICTED: zinc finger protein with KRAB and SCAN domains 5-like [Ovis aries]
ENSOARG00000000169	CG	--	--	--	--	PREDICTED: centrosomal protein KIAA1731-like [Ovis aries]
ENSOARG00000000170	CG	[C]	Energy production and conversion	Molecular Function: lipid binding (GO:0008289);; Molecular Function: hydrogen ion transmembrane transporter activity (GO:0015078);; Biological Process: ATP synthesis coupled proton transport (GO:0015986);; Biological Process: ATP hydrolysis coupled proton transport (GO:0015991);; Cellular Component: integral component of membrane (GO:0016021);; Cellular Component: mitochondrial membrane (GO:00319…	K02128|3e-95|bta:540176|ATP5G3, MGC128252	PREDICTED: ATP synthase lipid-binding protein, mitochondrial-like [Ovis aries]
ENSOARG00000000174	CG	[S]	Function unknown	--	--	PREDICTED: leucine-rich repeat, immunoglobulin-like domain and transmembrane domain-containing protein 2 [Pantholops hodgsonii]
ENSOARG00000000175	CG	--	--	Biological Process: regulation of protein phosphorylation (GO:0001932);; Biological Process: protein ubiquitination (GO:0016567);; Biological Process: intracellular signal transduction (GO:0035556);; Biological Process: regulation of growth (GO:0040008);; Biological Process: positive regulation of cell differentiation (GO:0045597);; Biological Process: negative regulation of insulin receptor sign…	K04696|1e-153|pon:100446544|suppressor of cytokine signaling 3-like	PREDICTED: suppressor of cytokine signaling 3 [Ovis aries]
ENSOARG00000000176	CG	--	--	Cellular Component: nucleolus (GO:0005730);; Cellular Component: cytoplasm (GO:0005737);; Cellular Component: centrosome (GO:0005813);; Cellular Component: focal adhesion (GO:0005925);; Biological Process: cellular response to DNA damage stimulus (GO:0006974);; Biological Process: cell adhesion (GO:0007155);; Biological Process: regulation of mitotic cell cycle (GO:0007346);; Biological Process: …	--	PREDICTED: protein AATF [Capra hircus]
ENSOARG00000000177	CG	[R]	General function prediction only	Cellular Component: nucleolus (GO:0005730);; Cellular Component: cytoplasm (GO:0005737);; Molecular Function: ubiquitin protein ligase binding (GO:0031625);; Biological Process: dopamine metabolic process (GO:0042417);; Biological Process: regulation of neurotransmitter secretion (GO:0046928);; Biological Process: regulation of inclusion body assembly (GO:0090083);;	K04558|0.0|bta:540156|SNCAIP	PREDICTED: synphilin-1 isoform X1 [Capra hircus]
ENSOARG00000000180	CG	--	--	--	--	hypothetical protein [Bos taurus]
ENSOARG00000000181	CG	--	--	--	--	PREDICTED: beta-defensin 125 [Bos taurus]
ENSOARG00000000182	CG	NA	NA	NA	NA	NA
ENSOARG00000000183	CG	--	--	Biological Process: negative regulation of transcription from RNA polymerase II promoter (GO:0000122);; Cellular Component: nuclear chromatin (GO:0000790);; Molecular Function: RNA polymerase II distal enhancer sequence-specific DNA binding (GO:0000980);; Molecular Function: RNA polymerase II core promoter proximal region sequence-specific DNA binding transcription factor activity involved in pos…	K09366|2e-78|rno:114503|Pou4f1, Brn3a	PREDICTED: POU domain, class 4, transcription factor 1 [Myotis davidii]
ENSOARG00000000185	CG	--	--	Biological Process: nervous system development (GO:0007399);; Molecular Function: zinc ion binding (GO:0008270);; Cellular Component: nBAF complex (GO:0071565);;	--	PREDICTED: zinc finger protein DPF3 isoform X1 [Bos taurus]
ENSOARG00000000187	CG	--	--	Cellular Component: spliceosomal complex (GO:0005681);; Molecular Function: fibroblast growth factor binding (GO:0017134);; Biological Process: negative regulation of apoptotic process (GO:0043066);;	--	PREDICTED: apoptosis inhibitor 5 isoform 1 [Ovis aries]
ENSOARG00000000189	CG	--	--	Biological Process: MAPK cascade (GO:0000165);; Biological Process: cell morphogenesis (GO:0000902);; Biological Process: cardiac conduction system development (GO:0003161);; Biological Process: ventricular trabecula myocardium morphogenesis (GO:0003222);; Molecular Function: transcription cofactor activity (GO:0003712);; Molecular Function: ErbB-2 class receptor binding (GO:0005176);; Cellular C…	K05455|9e-89|bta:281361|NRG1, MGC154949	PREDICTED: pro-neuregulin-1, membrane-bound isoform [Pantholops hodgsonii]
ENSOARG00000000193	CG	--	--	Molecular Function: phospholipid binding (GO:0005543);; Cellular Component: cytoplasmic membrane-bounded vesicle (GO:0016023);; Biological Process: synaptic vesicle priming (GO:0016082);; Cellular Component: presynaptic membrane (GO:0042734);; Cellular Component: postsynaptic membrane (GO:0045211);; Biological Process: positive regulation of exocytosis (GO:0045921);;	--	PREDICTED: calcium-dependent secretion activator 2 isoform 1 [Ovis aries]
ENSOARG00000000195	CG	--	--	--	--	PREDICTED: rhabdoid tumor deletion region protein 1-like [Ovis aries]
ENSOARG00000000197	CG	--	--	--	--	PREDICTED: coiled-coil domain-containing protein 132 isoform 1 [Ovis aries]
ENSOARG00000000200	CG	--	--	Molecular Function: somatostatin receptor activity (GO:0004994);; Cellular Component: plasma membrane (GO:0005886);; Biological Process: adenylate cyclase-inhibiting G-protein coupled receptor signaling pathway (GO:0007193);; Biological Process: neuropeptide signaling pathway (GO:0007218);; Cellular Component: integral component of membrane (GO:0016021);; Molecular Function: PDZ domain binding (G…	K04218|0.0|bta:282083|SSTR2	PREDICTED: somatostatin receptor type 2 [Ovis aries]
ENSOARG00000000201	CG	[KL]	--	Molecular Function: zinc ion binding (GO:0008270);;	--	PREDICTED: RING finger protein 219 [Ovis aries]
ENSOARG00000000206	CG	--	--	Molecular Function: inward rectifier potassium channel activity (GO:0005242);; Cellular Component: plasma membrane (GO:0005886);; Biological Process: potassium ion transport (GO:0006813);; Cellular Component: integral component of membrane (GO:0016021);; Biological Process: regulation of ion transmembrane transport (GO:0034765);;	K05009|0.0|bta:613890|KCNJ16, MGC139474	PREDICTED: inward rectifier potassium channel 16 [Ovis aries]
ENSOARG00000000211	CG	[K]	Transcription	Cellular Component: U7 snRNP (GO:0005683);; Cellular Component: U12-type spliceosomal complex (GO:0005689);; Cellular Component: catalytic step 2 spliceosome (GO:0071013);;	K11099|1e-49|ssc:100525867|small nuclear ribonucleoprotein G-like	PREDICTED: small nuclear ribonucleoprotein G-like [Ovis aries]
ENSOARG00000000215	CG	--	--	Cellular Component: integral component of membrane (GO:0016021);; Molecular Function: oxidoreductase activity, acting on the CH-OH group of donors, NAD or NADP as acceptor (GO:0016616);; Molecular Function: coenzyme binding (GO:0050662);; Biological Process: oxidation-reduction process (GO:0055114);;	--	PREDICTED: uncharacterized protein C1orf43 homolog isoform 1 [Ovis aries]
ENSOARG00000000218	CG	--	--	--	--	PREDICTED: protocadherin Fat 4-like [Elephantulus edwardii]
ENSOARG00000000223	CG	--	--	Cellular Component: extracellular region (GO:0005576);; Biological Process: axon guidance (GO:0007411);; Biological Process: dorsal spinal cord development (GO:0021516);; Biological Process: commissural neuron differentiation in spinal cord (GO:0021528);; Biological Process: forebrain development (GO:0030900);; Biological Process: negative regulation of canonical Wnt signaling pathway (GO:0090090…	--	PREDICTED: LOW QUALITY PROTEIN: draxin [Ovis aries]
ENSOARG00000000224	CG	--	--	Molecular Function: DNA binding (GO:0003677);; Molecular Function: zinc ion binding (GO:0008270);;	K11860|0.0|hsa:161725|OTUD7A, C15orf16, C16ORF15, CEZANNE2, OTUD7	PREDICTED: OTU domain-containing protein 7A isoform X1 [Bos taurus]
ENSOARG00000000227	CG	[R]	General function prediction only	Biological Process: protein ubiquitination (GO:0016567);; Cellular Component: Cul4-RING ubiquitin ligase complex (GO:0080008);;	K11799|0.0|bta:511629|DCAF4, MGC138986, WDR21, WDR21A	PREDICTED: DDB1- and CUL4-associated factor 4 [Ovis aries]
ENSOARG00000000229	CG	--	--	Biological Process: MAPK cascade (GO:0000165);; Biological Process: cell morphogenesis (GO:0000902);; Biological Process: cardiac conduction system development (GO:0003161);; Biological Process: ventricular trabecula myocardium morphogenesis (GO:0003222);; Molecular Function: transcription cofactor activity (GO:0003712);; Molecular Function: ErbB-2 class receptor binding (GO:0005176);; Cellular C…	K05455|0.0|cfa:482861|NRG1	PREDICTED: pro-neuregulin-3, membrane-bound isoform isoform X1 [Bubalus bubalis]
ENSOARG00000000230	CG	--	--	Biological Process: negative regulation of transcription from RNA polymerase II promoter (GO:0000122);; Molecular Function: transcription corepressor activity (GO:0003714);; Biological Process: skeletal muscle tissue development (GO:0007519);; Molecular Function: zinc ion binding (GO:0008270);; Biological Process: negative regulation of cell proliferation (GO:0008285);; Biological Process: cellul…	--	PREDICTED: LOW QUALITY PROTEIN: ski oncogene [Bison bison bison]
ENSOARG00000000233	CG	--	--	Molecular Function: GTPase activator activity (GO:0005096);; Cellular Component: intracellular (GO:0005622);; Biological Process: motor neuron axon guidance (GO:0008045);; Biological Process: regulation of Rac GTPase activity (GO:0032314);; Biological Process: intracellular signal transduction (GO:0035556);; Molecular Function: metal ion binding (GO:0046872);; Molecular Function: ephrin receptor …	--	PREDICTED: N-chimaerin isoform X1 [Bubalus bubalis]
ENSOARG00000000234	CG	--	--	Molecular Function: peptide YY receptor activity (GO:0001601);; Molecular Function: pancreatic polypeptide receptor activity (GO:0001602);; Biological Process: outflow tract morphogenesis (GO:0003151);; Biological Process: cardiac left ventricle morphogenesis (GO:0003214);; Cellular Component: plasma membrane (GO:0005886);; Biological Process: G-protein coupled receptor signaling pathway (GO:0007…	K04207|0.0|bta:786067|NPY5R	PREDICTED: neuropeptide Y receptor type 5 [Ovis aries]
ENSOARG00000000237	CG	--	--	Molecular Function: actin binding (GO:0003779);; Molecular Function: Rho GTPase binding (GO:0017048);; Biological Process: actin cytoskeleton organization (GO:0030036);;	K04512|0.0|bta:783665|DAAM2	PREDICTED: disheveled-associated activator of morphogenesis 2 isoform 1 [Ovis aries]
ENSOARG00000000245	CG	NA	NA	NA	NA	NA
ENSOARG00000000248	CG	[R]	General function prediction only	Molecular Function: neurotransmitter:sodium symporter activity (GO:0005328);; Molecular Function: taurine:sodium symporter activity (GO:0005369);; Cellular Component: integral component of plasma membrane (GO:0005887);; Biological Process: neurotransmitter transport (GO:0006836);; Biological Process: taurine transport (GO:0015734);;	K05039|0.0|bta:282366|SLC6A6	PREDICTED: sodium- and chloride-dependent taurine transporter isoform X1 [Bubalus bubalis]
ENSOARG00000000249	CG	--	--	Biological Process: cell morphogenesis (GO:0000902);; Biological Process: microtubule bundle formation (GO:0001578);; Cellular Component: cytoplasm (GO:0005737);; Cellular Component: plasma membrane (GO:0005886);; Biological Process: glycosphingolipid metabolic process (GO:0006687);; Biological Process: response to osmotic stress (GO:0006970);; Biological Process: nucleus organization (GO:0006997…	K10433|0.0|bta:506766|MAP7, MGC151537	PREDICTED: ensconsin isoform X2 [Bison bison bison]
ENSOARG00000000250	CG	--	--	--	--	PREDICTED: uncharacterized protein C4orf3 homolog [Pantholops hodgsonii]
ENSOARG00000000253	CG	--	--	Biological Process: skeletal muscle contraction (GO:0003009);; Molecular Function: acetylcholine-activated cation-selective channel activity (GO:0004889);; Cellular Component: acetylcholine-gated channel complex (GO:0005892);; Biological Process: ion transport (GO:0006811);; Biological Process: neuromuscular synaptic transmission (GO:0007274);; Biological Process: neuromuscular junction developme…	K04803|0.0|bta:338070|CHRNA1	PREDICTED: acetylcholine receptor subunit alpha [Ovis aries]
ENSOARG00000000257	CG	--	--	Biological Process: negative regulation of transcription from RNA polymerase II promoter (GO:0000122);; Molecular Function: nucleotide binding (GO:0000166);; Biological Process: blastocyst formation (GO:0001825);; Biological Process: lymphocyte homeostasis (GO:0002260);; Molecular Function: chromatin binding (GO:0003682);; Molecular Function: transcription corepressor activity (GO:0003714);; Cell…	--	PREDICTED: ski-like protein isoform 1 [Ovis aries]
ENSOARG00000000258	CG	--	--	Cellular Component: ruffle (GO:0001726);; Cellular Component: nucleus (GO:0005634);; Cellular Component: cytosol (GO:0005829);; Cellular Component: plasma membrane (GO:0005886);; Biological Process: signal transduction (GO:0007165);; Molecular Function: cytoskeletal adaptor activity (GO:0008093);; Biological Process: regulation of cell shape (GO:0008360);; Biological Process: response to bacteriu…	K05627|0.0|bta:507837|BAIAP2, MGC133900	PREDICTED: brain-specific angiogenesis inhibitor 1-associated protein 2 [Ovis aries]
ENSOARG00000000262	CG	--	--	Cellular Component: integral component of membrane (GO:0016021);;	--	PREDICTED: translocating chain-associated membrane protein 1-like 1 [Ovis aries]
ENSOARG00000000265	CG	--	--	Biological Process: negative regulation of transcription from RNA polymerase II promoter (GO:0000122);; Molecular Function: RNA polymerase II transcription factor binding transcription factor activity (GO:0001076);; Molecular Function: chromatin binding (GO:0003682);; Molecular Function: sequence-specific DNA binding transcription factor activity (GO:0003700);; Cellular Component: nucleus (GO:000…	K09069|1e-116|ssc:100519927|twist-related protein 2-like	PREDICTED: twist-related protein 2 [Oryctolagus cuniculus]
ENSOARG00000000266	CG	[R]	General function prediction only	Molecular Function: RNA polymerase II core promoter proximal region sequence-specific DNA binding (GO:0000978);; Molecular Function: RNA polymerase II core promoter proximal region sequence-specific DNA binding transcription factor activity involved in positive regulation of transcription (GO:0001077);; Biological Process: keratinocyte development (GO:0003334);; Biological Process: epithelial cel…	--	PREDICTED: LOW QUALITY PROTEIN: B-cell lymphoma/leukemia 11B [Myotis lucifugus]
ENSOARG00000000269	CG	--	--	Molecular Function: Ras guanyl-nucleotide exchange factor activity (GO:0005088);; Cellular Component: intracellular (GO:0005622);; Biological Process: regulation of small GTPase mediated signal transduction (GO:0051056);;	--	PREDICTED: ras-GEF domain-containing family member 1B isoform X1 [Bubalus bubalis]
ENSOARG00000000270	CG	--	--	Molecular Function: 1-phosphatidylinositol binding (GO:0005545);; Molecular Function: phosphatidylinositol-3,4,5-trisphosphate binding (GO:0005547);; Cellular Component: endoplasmic reticulum (GO:0005783);; Cellular Component: Golgi stack (GO:0005795);; Biological Process: negative regulation of phosphatase activity (GO:0010923);; Molecular Function: phosphatidylinositol-3,4-bisphosphate binding …	--	PREDICTED: zinc finger FYVE domain-containing protein 1 isoform 1 [Ovis aries]
ENSOARG00000000271	CG	--	--	Cellular Component: cytoplasmic microtubule (GO:0005881);;	K06789|0.0|bta:516565|ASAM, MGC154969	PREDICTED: CXADR-like membrane protein [Ovis aries]
ENSOARG00000000274	CG	--	--	Biological Process: microtubule cytoskeleton organization (GO:0000226);; Cellular Component: microtubule (GO:0005874);; Cellular Component: axoneme (GO:0035085);;	--	PREDICTED: tektin-1-like [Ovis aries]
ENSOARG00000000275	CG	--	--	Biological Process: G2/M transition of mitotic cell cycle (GO:0000086);; Biological Process: neuron migration (GO:0001764);; Biological Process: regulation of heart rate by hormone (GO:0003064);; Cellular Component: mitochondrion (GO:0005739);; Cellular Component: cytosol (GO:0005829);; Cellular Component: kinesin complex (GO:0005871);; Biological Process: protein targeting (GO:0006605);; Molecul…	K06630|1e-163|gga:417554|YWHAE	PREDICTED: 14-3-3 protein epsilon [Myotis brandtii]
ENSOARG00000000276	CG	--	--	Molecular Function: actin binding (GO:0003779);; Cellular Component: actin filament (GO:0005884);; Biological Process: actin filament-based movement (GO:0030048);; Biological Process: response to other organism (GO:0051707);;	--	PREDICTED: WAS/WASL-interacting protein family member 1 [Pantholops hodgsonii]
ENSOARG00000000278	CG	--	--	--	--	PREDICTED: protein FAM90A27P-like [Bos taurus]
ENSOARG00000000282	CG	--	--	Molecular Function: nucleic acid binding (GO:0003676);; Molecular Function: metal ion binding (GO:0046872);;	--	PREDICTED: zinc finger protein 726 isoform X4 [Bos taurus]
ENSOARG00000000283	CG	--	--	Molecular Function: RNA binding (GO:0003723);; Molecular Function: RNA-directed DNA polymerase activity (GO:0003964);; Molecular Function: aspartic-type endopeptidase activity (GO:0004190);; Molecular Function: RNA-DNA hybrid ribonuclease activity (GO:0004523);; Biological Process: RNA-dependent DNA replication (GO:0006278);; Biological Process: proteolysis (GO:0006508);; Biological Process: DNA …	--	pol polyprotein, partial [Odocoileus hemionus]
ENSOARG00000000284	CG	[R]	General function prediction only	Molecular Function: nucleic acid binding (GO:0003676);; Cellular Component: intracellular (GO:0005622);; Biological Process: regulation of transcription, DNA-templated (GO:0006355);; Molecular Function: metal ion binding (GO:0046872);;	K09228|0.0|bta:517496|ZNF777	PREDICTED: LOW QUALITY PROTEIN: zinc finger protein 777 [Ovis aries]
ENSOARG00000000285	CG	[RTKL]	--	Biological Process: activation of MAPK activity (GO:0000187);; Biological Process: heart morphogenesis (GO:0003007);; Molecular Function: receptor signaling protein tyrosine kinase activity (GO:0004716);; Molecular Function: insulin-activated receptor activity (GO:0005009);; Molecular Function: insulin-like growth factor receptor binding (GO:0005159);; Molecular Function: ATP binding (GO:0005524)…	K04527|0.0|bta:408017|INSR, ir-A	PREDICTED: insulin receptor isoform 1 [Ovis aries]
ENSOARG00000000288	CG	[I]	Lipid transport and metabolism	Molecular Function: fatty-acyl-CoA binding (GO:0000062);; Molecular Function: catalytic activity (GO:0003824);; Molecular Function: receptor binding (GO:0005102);; Cellular Component: mitochondrion (GO:0005739);; Biological Process: fatty acid catabolic process (GO:0009062);;	K13239|0.0|bta:505355|PECI, MGC128076	PREDICTED: LOW QUALITY PROTEIN: enoyl-CoA delta isomerase 2, mitochondrial [Capra hircus]
ENSOARG00000000292	CG	[R]	General function prediction only	--	--	PREDICTED: zinc finger protein 345 [Bos taurus]
ENSOARG00000000294	CG	--	--	Biological Process: ubiquitin-dependent protein catabolic process (GO:0006511);; Cellular Component: cullin-RING ubiquitin ligase complex (GO:0031461);; Molecular Function: ubiquitin protein ligase binding (GO:0031625);;	--	PREDICTED: CDK2-associated and cullin domain-containing protein 1 [Ovis aries]
ENSOARG00000000298	CG	[R]	General function prediction only	Cellular Component: integral component of membrane (GO:0016021);; Biological Process: intracellular signal transduction (GO:0035556);; Biological Process: transmembrane transport (GO:0055085);;	--	PREDICTED: LOW QUALITY PROTEIN: integral membrane protein GPR155 [Ovis aries]
ENSOARG00000000302	CG	[K]	Transcription	Molecular Function: DNA binding (GO:0003677);; Molecular Function: DNA-directed RNA polymerase activity (GO:0003899);; Cellular Component: DNA-directed RNA polymerase II, core complex (GO:0005665);; Cellular Component: cytoplasm (GO:0005737);; Biological Process: transcription from RNA polymerase II promoter (GO:0006366);; Cellular Component: microtubule cytoskeleton (GO:0015630);; Molecular Func…	K03011|0.0|ecb:100052195|similar to Polymerase (RNA) II (DNA directed) polypeptide C, 33kDa	DNA-directed RNA polymerase II subunit RPB3 [Bos taurus]
ENSOARG00000000304	CG	--	--	Biological Process: angiogenesis (GO:0001525);; Biological Process: vasculogenesis (GO:0001570);; Cellular Component: early endosome (GO:0005769);; Cellular Component: plasma membrane (GO:0005886);; Biological Process: chemotaxis (GO:0006935);; Biological Process: cell adhesion (GO:0007155);; Biological Process: G-protein coupled receptor signaling pathway (GO:0007186);; Molecular Function: corec…	K04304|0.0|bta:509585|CXCR7	PREDICTED: c-X-C chemokine receptor type 7 [Ovis aries]
ENSOARG00000000307	CG	--	--	Cellular Component: cytoplasm (GO:0005737);; Biological Process: spermine catabolic process (GO:0046208);; Molecular Function: polyamine oxidase activity (GO:0046592);; Biological Process: oxidation-reduction process (GO:0055114);;	K12259|0.0|bta:527211|SMOX	PREDICTED: spermine oxidase isoform 1 [Ovis aries]
ENSOARG00000000312	CG	--	--	Molecular Function: metal ion binding (GO:0046872);;	--	PREDICTED: zinc finger protein 474-like [Ovis aries]
ENSOARG00000000317	CG	--	--	Biological Process: blood vessel development (GO:0001568);; Molecular Function: protein-lysine 6-oxidase activity (GO:0004720);; Molecular Function: copper ion binding (GO:0005507);; Cellular Component: collagen (GO:0005581);; Cellular Component: extracellular space (GO:0005615);; Biological Process: collagen fibril organization (GO:0030199);; Biological Process: lung development (GO:0030324);; B…	K00277|1e-173|ecb:100064016|hypothetical LOC100064016	PREDICTED: LOW QUALITY PROTEIN: lysyl oxidase [Equus caballus]
ENSOARG00000000320	CG	[RTKL]	--	Molecular Function: protein serine/threonine kinase activity (GO:0004674);; Molecular Function: ATP binding (GO:0005524);; Molecular Function: phospholipid binding (GO:0005543);; Cellular Component: nucleus (GO:0005634);; Cellular Component: cytosol (GO:0005829);; Biological Process: protein phosphorylation (GO:0006468);; Biological Process: actin filament organization (GO:0007015);; Molecular Fu…	K06069|0.0|pon:100173964|PRKCI, DKFZp459K103	PREDICTED: protein kinase C iota type [Pantholops hodgsonii]
ENSOARG00000000321	CG	--	--	Molecular Function: glycoprotein binding (GO:0001948);; Molecular Function: metalloendopeptidase activity (GO:0004222);; Molecular Function: receptor binding (GO:0005102);; Molecular Function: ATP binding (GO:0005524);; Cellular Component: extracellular space (GO:0005615);; Cellular Component: nucleus (GO:0005634);; Cellular Component: mitochondrion (GO:0005739);; Cellular Component: peroxisome (…	K01408|0.0|bta:523752|IDE	PREDICTED: insulin-degrading enzyme [Ovis aries]
ENSOARG00000000323	CG	--	--	Molecular Function: G-protein coupled receptor activity (GO:0004930);; Molecular Function: olfactory receptor activity (GO:0004984);; Cellular Component: plasma membrane (GO:0005886);; Biological Process: G-protein coupled receptor signaling pathway (GO:0007186);; Cellular Component: integral component of membrane (GO:0016021);; Biological Process: detection of chemical stimulus involved in senso…	--	PREDICTED: olfactory receptor 7A17-like [Ovis aries]
ENSOARG00000000326	CG	--	--	Biological Process: translesion synthesis (GO:0019985);; Biological Process: interstrand cross-link repair (GO:0036297);; Cellular Component: Fanconi anaemia nuclear complex (GO:0043240);; Cellular Component: chromosomal part (GO:0044427);; Molecular Function: metal ion binding (GO:0046872);; Molecular Function: K63-linked polyubiquitin binding (GO:0070530);;	--	PREDICTED: Fanconi anemia-associated protein of 20 kDa-like [Bubalus bubalis]
ENSOARG00000000327	CG	[NT]	--	Biological Process: morphogenesis of an epithelial sheet (GO:0002011);; Molecular Function: receptor binding (GO:0005102);; Molecular Function: extracellular matrix structural constituent (GO:0005201);; Cellular Component: laminin-1 complex (GO:0005606);; Cellular Component: laminin-3 complex (GO:0005608);; Cellular Component: extracellular space (GO:0005615);; Cellular Component: cell-cell junct…	K05637|0.0|bta:506387|LAMA1	PREDICTED: laminin subunit alpha-1 [Ovis aries]
ENSOARG00000000329	CG	--	--	Cellular Component: nucleus (GO:0005634);; Biological Process: regulation of transcription, DNA-templated (GO:0006355);; Cellular Component: perinuclear region of cytoplasm (GO:0048471);;	--	PREDICTED: serum response factor-binding protein 1 [Ovis aries]
ENSOARG00000000330	CG	--	--	Biological Process: negative regulation of transcription from RNA polymerase II promoter (GO:0000122);; Cellular Component: cornified envelope (GO:0001533);; Cellular Component: nucleus (GO:0005634);; Biological Process: keratinocyte differentiation (GO:0030216);;	--	PREDICTED: involucrin [Pantholops hodgsonii]
ENSOARG00000000331	CG	NA	NA	NA	NA	NA
ENSOARG00000000332	CG	[J]	Translation, ribosomal structure and biogenesis	Molecular Function: structural constituent of ribosome (GO:0003735);; Cellular Component: nucleolus (GO:0005730);; Biological Process: translation (GO:0006412);; Cellular Component: cytosolic large ribosomal subunit (GO:0022625);;	K02894|2e-96|xtr:496667|rpl23	PREDICTED: 60S ribosomal protein L23 [Tursiops truncatus]
ENSOARG00000000333	CG	--	--	--	K08622|0.0|hsa:11173|ADAMTS7, ADAM-TS_7, ADAM-TS7, ADAMTS-7, DKFZp434H204	PREDICTED: LOW QUALITY PROTEIN: A disintegrin and metalloproteinase with thrombospondin motifs 7-like [Ovis aries]
ENSOARG00000000335	CG	--	--	Cellular Component: extracellular region (GO:0005576);; Biological Process: defense response to bacterium (GO:0042742);;	--	PREDICTED: beta-defensin 118 [Capra hircus]
ENSOARG00000000337	CG	[RTKL]	--	Biological Process: activation of MAPKK activity (GO:0000186);; Biological Process: activation of MAPK activity (GO:0000187);; Molecular Function: magnesium ion binding (GO:0000287);; Molecular Function: protein serine/threonine kinase activity (GO:0004674);; Molecular Function: ATP binding (GO:0005524);; Biological Process: JNK cascade (GO:0007254);; Biological Process: intrinsic apoptotic signa…	K04426|0.0|bta:537380|MAP3K5, ASK1	PREDICTED: mitogen-activated protein kinase kinase kinase 5, partial [Ovis aries]
ENSOARG00000000342	CG	--	--	Cellular Component: cytoplasm (GO:0005737);; Biological Process: peptide cross-linking (GO:0018149);; Biological Process: keratinization (GO:0031424);;	--	PREDICTED: cornifin alpha isoform X1 [Bison bison bison]
ENSOARG00000000343	CG	--	--	Biological Process: MAPK cascade (GO:0000165);; Molecular Function: receptor signaling protein activity (GO:0005057);; Molecular Function: insulin receptor binding (GO:0005158);; Molecular Function: phospholipid binding (GO:0005543);; Cellular Component: mitochondrion (GO:0005739);; Biological Process: transmembrane receptor protein tyrosine kinase signaling pathway (GO:0007169);; Biological Proc…	--	PREDICTED: docking protein 4 [Ovis aries]
ENSOARG00000000344	CG	--	--	Cellular Component: integral component of membrane (GO:0016021);;	--	PREDICTED: plexin domain-containing protein 2 isoform X2 [Capra hircus]
ENSOARG00000000345	CG	--	--	--	--	PREDICTED: GRAM domain-containing protein 1B isoform X1 [Pantholops hodgsonii]
ENSOARG00000000349	CG	--	--	Biological Process: protein glycosylation (GO:0006486);; Cellular Component: integral component of membrane (GO:0016021);; Cellular Component: Golgi cisterna membrane (GO:0032580);; Molecular Function: alpha-(1->3)-fucosyltransferase activity (GO:0046920);;	K09669|0.0|bta:360195|FUT10	PREDICTED: alpha-(1,3)-fucosyltransferase 10 isoform X1 [Capra hircus]
ENSOARG00000000356	CG	[R]	General function prediction only	Cellular Component: nucleus (GO:0005634);; Cellular Component: cytoplasm (GO:0005737);; Biological Process: regulation of cell death (GO:0010941);; Molecular Function: transcription regulatory region DNA binding (GO:0044212);; Biological Process: negative regulation of transcription, DNA-templated (GO:0045892);; Molecular Function: metal ion binding (GO:0046872);; Biological Process: neuron death…	K09228|0.0|bta:521998|ZNF746, MGC128817	PREDICTED: LOW QUALITY PROTEIN: zinc finger protein 746 [Ovis aries]
ENSOARG00000000357	CG	--	--	Molecular Function: DNA binding (GO:0003677);; Molecular Function: chromatin binding (GO:0003682);; Cellular Component: nucleus (GO:0005634);;	K06065|0.0|hsa:9612|NCOR2, CTG26, FLJ25011, N-CoR2, SMAP270, SMRT, SMRTE, SMRTE-tau, TNRC14, TRAC, TRAC-1, TRAC1	PREDICTED: LOW QUALITY PROTEIN: nuclear receptor corepressor 2, partial [Bos mutus]
ENSOARG00000000358	CG	--	--	Biological Process: autophagic vacuole assembly (GO:0000045);; Biological Process: negative regulation of transcription from RNA polymerase II promoter (GO:0000122);; Cellular Component: Golgi membrane (GO:0000139);; Biological Process: activation of MAPKK activity (GO:0000186);; Cellular Component: kinetochore (GO:0000776);; Biological Process: blood vessel development (GO:0001568);; Biological …	K04505|0.0|bta:282705|PSEN1	PREDICTED: presenilin-1 isoform X1 [Pantholops hodgsonii]
ENSOARG00000000359	CG	[E]	Amino acid transport and metabolism	Molecular Function: amino acid transmembrane transporter activity (GO:0015171);; Cellular Component: integral component of membrane (GO:0016021);;	--	PREDICTED: cationic amino acid transporter 3-like [Pantholops hodgsonii]
ENSOARG00000000362	CG	--	--	Cellular Component: kinetochore (GO:0000776);; Molecular Function: nucleocytoplasmic transporter activity (GO:0005487);; Biological Process: mRNA export from nucleus (GO:0006406);; Molecular Function: structural constituent of nuclear pore (GO:0017056);; Cellular Component: nuclear pore outer ring (GO:0031080);; Cellular Component: nuclear membrane (GO:0031965);; Cellular Component: nuclear perip…	K14301|0.0|bta:504823|NUP107	PREDICTED: nuclear pore complex protein Nup107 [Ovis aries]
ENSOARG00000000365	CG	--	--	Molecular Function: DNA binding (GO:0003677);; Cellular Component: nucleus (GO:0005634);; Cellular Component: chromosome (GO:0005694);;	K11297|1e-130|bta:539195|HMGB4, MGC133486	PREDICTED: high mobility group protein B4 [Ovis aries]
ENSOARG00000000372	CG	--	--	Molecular Function: nucleotide binding (GO:0000166);; Molecular Function: RNA binding (GO:0003723);; Biological Process: negative regulation of phosphatase activity (GO:0010923);; Molecular Function: metal ion binding (GO:0046872);;	K13192|0.0|bta:504409|RBM26	PREDICTED: RNA-binding protein 26 isoform X6 [Bos taurus]
ENSOARG00000000373	CG	--	--	--	--	PREDICTED: protein FAM190B isoform 1 [Ovis aries]
ENSOARG00000000375	CG	--	--	--	--	PREDICTED: seizure 6-like protein [Ovis aries]
ENSOARG00000000376	CG	--	--	Cellular Component: ionotropic glutamate receptor complex (GO:0008328);; Biological Process: regulation of neuron projection development (GO:0010975);; Molecular Function: PDZ domain binding (GO:0030165);; Biological Process: cellular protein localization (GO:0034613);; Biological Process: synaptic transmission, glutamatergic (GO:0035249);; Cellular Component: dendritic spine (GO:0043197);; Biolo…	--	TPA: glutamate receptor delta-2 subunit-like [Bos taurus]
ENSOARG00000000379	CG	--	--	--	--	PREDICTED: protein FAM170A [Bos taurus]
ENSOARG00000000381	CG	--	--	Molecular Function: lipid transporter activity (GO:0005319);; Biological Process: lipid transport (GO:0006869);; Cellular Component: integral component of membrane (GO:0016021);;	K06316|0.0|bta:504597|RFT1	PREDICTED: protein RFT1 homolog [Ovis aries]
ENSOARG00000000382	CG	[R]	General function prediction only	Biological Process: neuron migration (GO:0001764);; Biological Process: endochondral ossification (GO:0001958);; Molecular Function: peroxisome matrix targeting signal-2 binding (GO:0005053);; Cellular Component: peroxisomal matrix (GO:0005782);; Cellular Component: cytosol (GO:0005829);; Biological Process: fatty acid beta-oxidation (GO:0006635);; Biological Process: ether lipid biosynthetic pro…	K13341|0.0|bta:533077|PEX7, MGC143449	PREDICTED: peroxisomal targeting signal 2 receptor [Capra hircus]
ENSOARG00000000385	CG	--	--	Molecular Function: voltage-gated calcium channel activity (GO:0005245);; Molecular Function: calcium ion binding (GO:0005509);; Molecular Function: protein binding (GO:0005515);; Molecular Function: ATP binding (GO:0005524);; Cellular Component: voltage-gated calcium channel complex (GO:0005891);; Biological Process: neurotransmitter secretion (GO:0007269);; Biological Process: locomotory behavi…	K04849|0.0|bta:282410|CACNA1B	Voltage-dependent N-type calcium channel subunit alpha-1B, partial [Bos mutus]
ENSOARG00000000386	CG	[GEPR]	--	Molecular Function: inorganic anion exchanger activity (GO:0005452);; Cellular Component: integral component of plasma membrane (GO:0005887);; Molecular Function: organic anion transmembrane transporter activity (GO:0008514);; Biological Process: alpha-ketoglutarate transport (GO:0015742);; Cellular Component: basolateral plasma membrane (GO:0016323);; Biological Process: renal tubular secretion …	K08203|0.0|bta:407180|SLC22A6	PREDICTED: solute carrier family 22 member 6-like isoform X2 [Pantholops hodgsonii]
ENSOARG00000000391	CG	--	--	Cellular Component: nucleus (GO:0005634);; Cellular Component: cytoplasm (GO:0005737);; Biological Process: gluconeogenesis (GO:0006094);; Biological Process: positive regulation of CREB transcription factor activity (GO:0032793);; Biological Process: glucose homeostasis (GO:0042593);;	--	PREDICTED: CREB-regulated transcription coactivator 2 [Equus przewalskii]
ENSOARG00000000392	CG	--	--	--	--	PREDICTED: G protein-regulated inducer of neurite outgrowth 3 [Ovis aries]
ENSOARG00000000397	CG	--	--	--	--	PREDICTED: LOW QUALITY PROTEIN: testis-specific protein 10-interacting protein [Ovis aries]
ENSOARG00000000399	CG	--	--	Molecular Function: Rab GTPase activator activity (GO:0005097);; Molecular Function: phospholipid binding (GO:0005543);; Biological Process: positive regulation of Rab GTPase activity (GO:0032851);;	--	PREDICTED: TBC1 domain family member 2B, partial [Ovis aries]
ENSOARG00000000401	CG	--	--	Cellular Component: nuclear chromatin (GO:0000790);; Molecular Function: RNA polymerase II activating transcription factor binding (GO:0001102);; Molecular Function: transcription coactivator activity (GO:0003713);; Molecular Function: histone methyltransferase activity (H3-K4 specific) (GO:0042800);; Biological Process: positive regulation of transcription from RNA polymerase II promoter (GO:004…	--	PREDICTED: LOW QUALITY PROTEIN: histone-lysine N-methyltransferase setd3 [Ovis aries]
ENSOARG00000000403	CG	--	--	--	--	PREDICTED: protein FAM217A [Ovis aries]
ENSOARG00000000404	CG	NA	NA	NA	NA	NA
ENSOARG00000000406	CG	[M]	Cell wall/membrane/envelope biogenesis	--	K01446|0.0|bta:616843|PGLYRP4	PREDICTED: peptidoglycan recognition protein 4 isoform 1 [Ovis aries]
ENSOARG00000000408	CG	[J]	Translation, ribosomal structure and biogenesis	Molecular Function: structural constituent of ribosome (GO:0003735);; Cellular Component: ribosome (GO:0005840);; Biological Process: translation (GO:0006412);;	K02930|0.0|bta:510547|RPL4	60S ribosomal protein L4 [Bos taurus]
ENSOARG00000000411	CG	--	--	Molecular Function: DNA binding (GO:0003677);;	--	PREDICTED: tigger transposable element-derived protein 2 [Ovis aries]
ENSOARG00000000412	CG	--	--	--	--	PREDICTED: LOW QUALITY PROTEIN: papilin [Ovis aries]
ENSOARG00000000413	CG	--	--	Biological Process: protein transport (GO:0015031);; Molecular Function: protein N-terminus binding (GO:0047485);;	K12195|1e-124|bta:510596|CHMP6, MGC139458	PREDICTED: charged multivesicular body protein 6 isoform X5 [Bubalus bubalis]
ENSOARG00000000415	CG	[O]	Posttranslational modification, protein turnover, chaperones	Molecular Function: zinc ion binding (GO:0008270);;	--	hypothetical protein PANDA_021553 [Ailuropoda melanoleuca]
ENSOARG00000000418	CG	--	--	Molecular Function: zinc ion binding (GO:0008270);; Cellular Component: actin cytoskeleton (GO:0015629);; Cellular Component: PRC1 complex (GO:0035102);;	K11458|0.0|bta:534916|PHC3	PREDICTED: polyhomeotic-like protein 3 [Ovis aries]
ENSOARG00000000420	CG	--	--	Molecular Function: signal transducer activity (GO:0004871);; Cellular Component: mitochondrion (GO:0005739);; Cellular Component: endoplasmic reticulum (GO:0005783);; Cellular Component: Golgi apparatus (GO:0005794);; Biological Process: negative regulation of gene expression (GO:0010629);; Biological Process: positive regulation of protein ubiquitination (GO:0031398);; Biological Process: negat…	--	PREDICTED: NEDD4 family-interacting protein 2 [Capra hircus]
ENSOARG00000000425	CG	--	--	Cellular Component: integral component of membrane (GO:0016021);;	--	PREDICTED: solute carrier family 35 member D3 [Ovis aries]
ENSOARG00000000426	CG	[J]	Translation, ribosomal structure and biogenesis	Molecular Function: structural constituent of ribosome (GO:0003735);; Cellular Component: ribosome (GO:0005840);; Biological Process: translation (GO:0006412);;	K02980|3e-29|mcc:693820|40S ribosomal protein S29-like	PREDICTED: 40S ribosomal protein S29 [Myotis brandtii]
ENSOARG00000000430	CG	[P]	Inorganic ion transport and metabolism	Biological Process: sodium ion transport (GO:0006814);; Molecular Function: secondary active sulfate transmembrane transporter activity (GO:0008271);; Biological Process: sulfate transport (GO:0008272);; Cellular Component: membrane (GO:0016020);;	K14444|0.0|bta:514983|SLC13A1	PREDICTED: solute carrier family 13 member 1 [Ovis aries]
ENSOARG00000000432	CG	--	--	Molecular Function: calcium ion binding (GO:0005509);; Cellular Component: extracellular region (GO:0005576);; Cellular Component: nucleus (GO:0005634);; Cellular Component: cytoplasm (GO:0005737);; Cellular Component: cytoskeleton (GO:0005856);; Cellular Component: plasma membrane (GO:0005886);; Biological Process: xenobiotic metabolic process (GO:0006805);; Biological Process: inflammatory resp…	--	PREDICTED: protein S100-A12 [Ovis aries]
ENSOARG00000000433	CG	--	--	Cellular Component: nucleus (GO:0005634);; Biological Process: nucleosome assembly (GO:0006334);;	K11283|3e-76|bta:508508|NAP1L5	PREDICTED: nucleosome assembly protein 1-like 5 [Ovis aries]
ENSOARG00000000434	CG	[U]	Intracellular trafficking, secretion, and vesicular transport	--	K08515|2e-26|bfo:BRAFLDRAFT_140951|hypothetical protein	PREDICTED: vesicle-associated membrane protein 714-like [Bos taurus]
ENSOARG00000000438	CG	[ET]	--	Molecular Function: ionotropic glutamate receptor activity (GO:0004970);; Molecular Function: extracellular-glutamate-gated ion channel activity (GO:0005234);; Cellular Component: plasma membrane (GO:0005886);; Biological Process: ion transport (GO:0006811);; Cellular Component: integral component of membrane (GO:0016021);; Cellular Component: cell junction (GO:0030054);; Biological Process: iono…	K05206|0.0|ssc:100513498|glutamate receptor delta-1 subunit-like	PREDICTED: LOW QUALITY PROTEIN: glutamate receptor ionotropic, delta-1 [Vicugna pacos]
ENSOARG00000000439	CG	--	--	--	--	PREDICTED: uncharacterized protein KIAA0556 homolog [Ovis aries]
ENSOARG00000000446	CG	--	--	Cellular Component: focal adhesion (GO:0005925);; Biological Process: cell-matrix adhesion (GO:0007160);; Biological Process: establishment or maintenance of cell polarity (GO:0007163);; Molecular Function: zinc ion binding (GO:0008270);; Biological Process: cell-cell adhesion (GO:0016337);; Biological Process: chordate embryonic development (GO:0043009);; Biological Process: cell-cell junction o…	--	LIM and senescent cell antigen-like-containing domain protein 1 [Bos taurus]
ENSOARG00000000449	CG	--	--	--	--	PREDICTED: SH2 domain-containing protein 7 [Ovis aries]
ENSOARG00000000451	CG	[J]	Translation, ribosomal structure and biogenesis	Molecular Function: ATP binding (GO:0005524);; Molecular Function: GTP binding (GO:0005525);; Cellular Component: nucleolus (GO:0005730);; Cellular Component: cytoplasm (GO:0005737);; Biological Process: ATP catabolic process (GO:0006200);; Molecular Function: hydrolase activity (GO:0016787);;	K06942|0.0|bta:509966|OLA1, MGC137902	PREDICTED: obg-like ATPase 1 [Ovis aries]
ENSOARG00000000452	CG	--	--	Biological Process: cell communication (GO:0007154);; Molecular Function: phosphatidylinositol binding (GO:0035091);;	--	PREDICTED: sorting nexin-31 [Ovis aries]
ENSOARG00000000454	CG	[T]	Signal transduction mechanisms	Molecular Function: protein tyrosine phosphatase activity (GO:0004725);; Biological Process: cell adhesion (GO:0007155);; Molecular Function: heparin binding (GO:0008201);; Cellular Component: integral component of membrane (GO:0016021);; Biological Process: peptidyl-tyrosine dephosphorylation (GO:0035335);;	K05695|0.0|bta:512072|PTPRF	PREDICTED: LOW QUALITY PROTEIN: receptor-type tyrosine-protein phosphatase F [Ovis aries]
ENSOARG00000000458	CG	--	--	Cellular Component: nucleus (GO:0005634);; Biological Process: regulation of transcription, DNA-templated (GO:0006355);;	--	PREDICTED: scm-like with four MBT domains protein 1 [Ovis aries]
ENSOARG00000000459	CG	NA	NA	NA	NA	NA
ENSOARG00000000460	CG	--	--	Cellular Component: chromatin (GO:0000785);; Cellular Component: synaptonemal complex (GO:0000795);; Cellular Component: cytoplasm (GO:0005737);; Biological Process: negative regulation of DNA replication (GO:0008156);; Cellular Component: cohesin complex (GO:0008278);; Biological Process: response to toxic substance (GO:0009636);; Cellular Component: microtubule cytoskeleton (GO:0015630);; Biolo…	--	PREDICTED: wings apart-like protein homolog [Ovis aries]
ENSOARG00000000461	CG	--	--	Cellular Component: stress fiber (GO:0001725);; Molecular Function: tropomyosin binding (GO:0005523);; Cellular Component: Z disc (GO:0030018);; Molecular Function: filamin binding (GO:0031005);; Molecular Function: actin filament binding (GO:0051015);; Biological Process: cardiac muscle thin filament assembly (GO:0071691);;	--	PREDICTED: LIM zinc-binding domain-containing Nebulette isoform 1 [Ovis aries]
ENSOARG00000000464	CG	--	--	Biological Process: cytokine-mediated signaling pathway (GO:0019221);; Molecular Function: interleukin-20 binding (GO:0042015);; Biological Process: regulation of bone resorption (GO:0045124);;	K05136|0.0|bta:509038|IL20RA	PREDICTED: interleukin-20 receptor subunit alpha [Ovis aries]
ENSOARG00000000465	CG	--	--	Cellular Component: proteinaceous extracellular matrix (GO:0005578);; Biological Process: proteolysis (GO:0006508);; Biological Process: cell adhesion (GO:0007155);; Biological Process: multicellular organismal development (GO:0007275);; Molecular Function: serine-type peptidase activity (GO:0008236);; Molecular Function: metal ion binding (GO:0046872);;	K06249|0.0|bta:281450|RELN, MGC152334	PREDICTED: reelin isoform 2 [Ovis aries]
ENSOARG00000000468	CG	[B]	Chromatin structure and dynamics	Molecular Function: sequence-specific DNA binding transcription factor activity (GO:0003700);; Cellular Component: CCAAT-binding factor complex (GO:0016602);; Molecular Function: sequence-specific DNA binding (GO:0043565);; Biological Process: positive regulation of transcription, DNA-templated (GO:0045893);; Molecular Function: protein heterodimerization activity (GO:0046982);; Molecular Functio…	K08065|1e-154|ssc:100157587|NFYB	nuclear transcription factor Y subunit beta [Sus scrofa]
ENSOARG00000000469	CG	[R]	General function prediction only	Molecular Function: RNA polymerase II core promoter sequence-specific DNA binding (GO:0000979);; Molecular Function: core promoter proximal region sequence-specific DNA binding (GO:0000987);; Molecular Function: RNA polymerase II core promoter proximal region sequence-specific DNA binding transcription factor activity involved in negative regulation of transcription (GO:0001078);; Biological Proc…	K09193|0.0|bta:540766|SP3	PREDICTED: transcription factor Sp3, partial [Bos taurus]
ENSOARG00000000472	CG	[U]	Intracellular trafficking, secretion, and vesicular transport	Cellular Component: endoplasmic reticulum (GO:0005783);; Molecular Function: protein transporter activity (GO:0008565);; Biological Process: protein transport (GO:0015031);; Cellular Component: integral component of membrane (GO:0016021);; Cellular Component: aggresome (GO:0016235);; Cellular Component: intermediate filament cytoskeleton (GO:0045111);;	K12275|0.0|ssc:100125961|SEC62, TLOC1	PREDICTED: translocation protein SEC62 [Ovis aries]
ENSOARG00000000473	CG	--	--	Molecular Function: G-protein coupled receptor activity (GO:0004930);; Cellular Component: plasma membrane (GO:0005886);; Biological Process: neuropeptide signaling pathway (GO:0007218);; Cellular Component: integral component of membrane (GO:0016021);;	K08459|0.0|bta:509974|GPR114	PREDICTED: LOW QUALITY PROTEIN: probable G-protein coupled receptor 114 [Ovis aries]
ENSOARG00000000474	CG	--	--	Biological Process: blood vessel development (GO:0001568);; Cellular Component: connexon complex (GO:0005922);; Biological Process: cell communication (GO:0007154);; Cellular Component: integral component of membrane (GO:0016021);;	K07613|1e-174|bta:538913|GJA4, MGC151699	PREDICTED: LOW QUALITY PROTEIN: gap junction alpha-4 protein-like [Ovis aries]
ENSOARG00000000475	CG	--	--	Cellular Component: cytosol (GO:0005829);; Molecular Function: interleukin-22 binding (GO:0042017);; Molecular Function: interleukin-22 receptor activity (GO:0042018);; Biological Process: regulation of tyrosine phosphorylation of Stat3 protein (GO:0042516);;	K05139|1e-160|bta:533061|IL22RA2	PREDICTED: interleukin-22 receptor subunit alpha-2 [Ovis aries]
ENSOARG00000000476	CG	[T]	Signal transduction mechanisms	Molecular Function: protein tyrosine phosphatase activity (GO:0004725);; Cellular Component: nucleus (GO:0005634);; Cellular Component: mitochondrion (GO:0005739);; Cellular Component: Golgi apparatus (GO:0005794);; Molecular Function: protein tyrosine/serine/threonine phosphatase activity (GO:0008138);; Biological Process: peptidyl-tyrosine dephosphorylation (GO:0035335);;	K14165|1e-156|bta:533896|DUSP26, MGC139846	PREDICTED: dual specificity protein phosphatase 26 isoform X3 [Bos taurus]
ENSOARG00000000478	CG	--	--	Molecular Function: DNA binding (GO:0003677);; Biological Process: regulation of transcription from RNA polymerase II promoter (GO:0006357);;	--	PREDICTED: ligand-dependent nuclear receptor corepressor-like protein isoform X6 [Bubalus bubalis]
ENSOARG00000000479	CG	--	--	--	--	PREDICTED: tetratricopeptide repeat protein 17 isoform 2 [Ovis aries]
ENSOARG00000000480	CG	[H]	Coenzyme transport and metabolism	Molecular Function: GTP binding (GO:0005525);; Biological Process: Mo-molybdopterin cofactor biosynthetic process (GO:0006777);; Molecular Function: lyase activity (GO:0016829);; Cellular Component: molybdopterin synthase complex (GO:0019008);; Molecular Function: metal ion binding (GO:0046872);; Molecular Function: 4 iron, 4 sulfur cluster binding (GO:0051539);;	K03639|0.0|ssc:100154835|MOCS1	PREDICTED: molybdenum cofactor biosynthesis protein 1 [Ovis aries]
ENSOARG00000000481	CG	[R]	General function prediction only	Molecular Function: nucleotide binding (GO:0000166);; Molecular Function: nucleic acid binding (GO:0003676);; Cellular Component: nucleus (GO:0005634);;	K13093|0.0|bta:526910|HTATSF1	PREDICTED: HIV Tat-specific factor 1-like [Pantholops hodgsonii]
ENSOARG00000000484	CG	[G]	Carbohydrate transport and metabolism	Molecular Function: fructose-bisphosphate aldolase activity (GO:0004332);; Cellular Component: mitochondrion (GO:0005739);; Biological Process: glycolysis (GO:0006096);; Molecular Function: cytoskeletal protein binding (GO:0008092);; Biological Process: fructose 1,6-bisphosphate metabolic process (GO:0030388);;	K01623|0.0|bta:504584|ALDOC	Fructose-bisphosphate aldolase C, partial [Bos mutus]
ENSOARG00000000485	CG	[P]	Inorganic ion transport and metabolism	Biological Process: response to hypoxia (GO:0001666);; Molecular Function: superoxide dismutase activity (GO:0004784);; Molecular Function: copper ion binding (GO:0005507);; Cellular Component: extracellular space (GO:0005615);; Cellular Component: nucleus (GO:0005634);; Cellular Component: mitochondrion (GO:0005739);; Cellular Component: trans-Golgi network (GO:0005802);; Cellular Component: cyt…	K00518|1e-164|bta:532481|SOD3, EC-SOD, ECSOD	PREDICTED: extracellular superoxide dismutase [Cu-Zn] isoform 1 [Ovis aries]
ENSOARG00000000487	CG	--	--	--	--	PREDICTED: envelope glycoprotein-like [Ovis aries]
ENSOARG00000000488	CG	[R]	General function prediction only	Molecular Function: RNA polymerase III type 1 promoter DNA binding (GO:0001030);; Molecular Function: RNA polymerase III type 2 promoter DNA binding (GO:0001031);; Molecular Function: RNA polymerase III type 3 promoter DNA binding (GO:0001032);; Molecular Function: TFIIIC-class transcription factor binding (GO:0001156);; Cellular Component: lysosome (GO:0005764);; Biological Process: regulation o…	K07204|0.0|bta:507056|RPTOR	PREDICTED: regulatory-associated protein of mTOR isoform 1 [Ovis aries]
ENSOARG00000000489	CG	[J]	Translation, ribosomal structure and biogenesis	Molecular Function: structural constituent of ribosome (GO:0003735);; Biological Process: translation (GO:0006412);; Cellular Component: cytosolic large ribosomal subunit (GO:0022625);;	K02885|1e-108|gga:420003|RPL19	PREDICTED: 60S ribosomal protein L19-like [Bubalus bubalis]
ENSOARG00000000491	CG	--	--	Cellular Component: Cajal body (GO:0015030);; Cellular Component: nuclear speck (GO:0016607);; Molecular Function: protein N-terminus binding (GO:0047485);; Molecular Function: C2H2 zinc finger domain binding (GO:0070742);; Cellular Component: catalytic step 2 spliceosome (GO:0071013);;	K13172|0.0|mmu:75956|Srrm2, 5033413A03Rik, AA410130, SRm300, mKIAA0324	PREDICTED: serine/arginine repetitive matrix protein 2 isoform X3 [Bos taurus]
ENSOARG00000000492	CG	--	--	Molecular Function: ATP binding (GO:0005524);; Cellular Component: cytoplasm (GO:0005737);; Biological Process: release of cytoplasmic sequestered NF-kappaB (GO:0008588);; Biological Process: negative regulation of protein autophosphorylation (GO:0031953);; Biological Process: negative regulation of NF-kappaB transcription factor activity (GO:0032088);; Biological Process: negative regulation of …	--	PREDICTED: NACHT, LRR and PYD domains-containing protein 12 [Ovis aries]
ENSOARG00000000493	CG	--	--	Cellular Component: nucleolus (GO:0005730);; Cellular Component: cytoplasm (GO:0005737);; Cellular Component: centrosome (GO:0005813);; Molecular Function: zinc ion binding (GO:0008270);; Biological Process: cardiac muscle hypertrophy in response to stress (GO:0014898);; Molecular Function: ubiquitin protein ligase binding (GO:0031625);; Molecular Function: methylated histone residue binding (GO:…	K06709|0.0|ecb:100053154|KDM4A	PREDICTED: lysine-specific demethylase 4A isoform 1 [Ovis aries]
ENSOARG00000000494	CG	--	--	--	--	PREDICTED: putative MAGE domain-containing protein MAGEA13P-like [Ovis aries]
ENSOARG00000000495	CG	[DKL]	--	Biological Process: regulation of cyclin-dependent protein serine/threonine kinase activity (GO:0000079);; Biological Process: in utero embryonic development (GO:0001701);; Cellular Component: cyclin K-CDK12 complex (GO:0002944);; Cellular Component: cyclin K-CDK13 complex (GO:0002945);; Molecular Function: cyclin-dependent protein serine/threonine kinase activity (GO:0004693);; Biological Proces…	--	PREDICTED: cyclin-K [Physeter catodon]
ENSOARG00000000498	CG	--	--	Biological Process: cell adhesion (GO:0007155);; Biological Process: integrin-mediated signaling pathway (GO:0007229);; Cellular Component: integrin complex (GO:0008305);; Cellular Component: basal plasma membrane (GO:0009925);; Biological Process: neutrophil chemotaxis (GO:0030593);;	K06585|0.0|bta:532127|ITGA9	PREDICTED: integrin alpha-9 [Ovis aries]
ENSOARG00000000499	CG	--	--	Molecular Function: 11-cis retinal binding (GO:0005502);; Cellular Component: plasma membrane (GO:0005886);; Biological Process: visual perception (GO:0007601);; Molecular Function: G-protein coupled photoreceptor activity (GO:0008020);; Cellular Component: integral component of membrane (GO:0016021);; Biological Process: rhodopsin mediated signaling pathway (GO:0016056);; Biological Process: pro…	K04255|0.0|bta:515152|OPN4	PREDICTED: LOW QUALITY PROTEIN: melanopsin [Ovis aries]
ENSOARG00000000510	CG	--	--	Cellular Component: membrane (GO:0016020);; Molecular Function: cytokine binding (GO:0019955);;	K05132|0.0|bta:508619|IFNGR1, MGC129098	PREDICTED: interferon gamma receptor 1 [Ovis aries]
ENSOARG00000000511	CG	[S]	Function unknown	--	--	PREDICTED: leucine-rich repeat and fibronectin type-III domain-containing protein 2 [Ovis aries]
ENSOARG00000000514	CG	--	--	--	--	PREDICTED: protein KRBA1 isoform X3 [Bos taurus]
ENSOARG00000000515	CG	--	--	Molecular Function: beta-galactoside (CMP) alpha-2,3-sialyltransferase activity (GO:0003836);; Biological Process: protein glycosylation (GO:0006486);; Cellular Component: integral component of Golgi membrane (GO:0030173);;	K00781|0.0|ssc:396619|ST3GAL3, ST3GAL-III	PREDICTED: CMP-N-acetylneuraminate-beta-1,4-galactoside alpha-2,3-sialyltransferase isoform 1 [Ovis aries]
ENSOARG00000000517	CG	--	--	--	K08450|0.0|bta:509703|GPR56, MGC140208	PREDICTED: G-protein coupled receptor 56 [Capra hircus]
ENSOARG00000000519	CG	--	--	Molecular Function: calcium ion binding (GO:0005509);; Cellular Component: plasma membrane (GO:0005886);; Biological Process: homophilic cell adhesion (GO:0007156);; Cellular Component: integral component of membrane (GO:0016021);;	--	PREDICTED: protocadherin gamma-C3-like isoform 1 [Ovis aries]
ENSOARG00000000520	CG	--	--	Biological Process: MyD88-dependent toll-like receptor signaling pathway (GO:0002755);; Molecular Function: transmembrane signaling receptor activity (GO:0004888);; Cellular Component: integral component of membrane (GO:0016021);; Biological Process: toll-like receptor 10 signaling pathway (GO:0034166);; Biological Process: regulation of cytokine secretion (GO:0050707);; Biological Process: posit…	K10171|0.0|bta:539791|TLR10, MGC140623	toll-like receptor 10 [Bubalus bubalis]
ENSOARG00000000522	CG	[S]	Function unknown	Biological Process: synaptic transmission (GO:0007268);; Biological Process: axonogenesis (GO:0007409);; Biological Process: grooming behavior (GO:0007625);; Biological Process: response to xenobiotic stimulus (GO:0009410);; Biological Process: striatum development (GO:0021756);; Biological Process: adult behavior (GO:0030534);; Biological Process: skin development (GO:0043588);; Biological Proce…	--	PREDICTED: LOW QUALITY PROTEIN: SLIT and NTRK-like protein 5-like [Ovis aries]
ENSOARG00000000524	CG	--	--	Molecular Function: nucleotide binding (GO:0000166);; Cellular Component: nucleus (GO:0005634);;	--	PREDICTED: LOW QUALITY PROTEIN: SKI/DACH domain-containing protein 1 [Ovis aries]
ENSOARG00000000531	CG	--	--	Molecular Function: Rho guanyl-nucleotide exchange factor activity (GO:0005089);; Molecular Function: phospholipid binding (GO:0005543);; Biological Process: regulation of Rho protein signal transduction (GO:0035023);;	--	PREDICTED: rho guanine nucleotide exchange factor 18 isoform X1 [Bos taurus]
ENSOARG00000000535	CG	[TZDR]	--	Cellular Component: photoreceptor inner segment (GO:0001917);; Molecular Function: calcium ion binding (GO:0005509);; Biological Process: integrin-mediated signaling pathway (GO:0007229);; Biological Process: photoreceptor cell maintenance (GO:0045494);; Biological Process: calcium ion homeostasis (GO:0055074);;	--	PREDICTED: calcium and integrin-binding family member 2 isoform X1 [Capra hircus]
ENSOARG00000000537	CG	[R]	General function prediction only	--	K10380|0.0|bta:539238|ANK2	PREDICTED: ankyrin-2 isoform 1 [Ovis aries]
ENSOARG00000000539	CG	--	--	Molecular Function: iron ion binding (GO:0005506);; Cellular Component: nucleoplasm (GO:0005654);; Cellular Component: nucleolus (GO:0005730);; Molecular Function: oxidoreductase activity, acting on single donors with incorporation of molecular oxygen, incorporation of two atoms of oxygen (GO:0016702);; Molecular Function: histone demethylase activity (H3-K4 specific) (GO:0032453);; Biological Pr…	--	PREDICTED: bifunctional lysine-specific demethylase and histidyl-hydroxylase NO66 [Bos mutus]
ENSOARG00000000544	CG	--	--	Biological Process: blastocyst development (GO:0001824);; Molecular Function: sequence-specific DNA binding transcription factor activity (GO:0003700);; Molecular Function: transcription coactivator activity (GO:0003713);; Cellular Component: nucleus (GO:0005634);; Cellular Component: Golgi apparatus (GO:0005794);; Biological Process: inflammatory response (GO:0006954);; Biological Process: extra…	K09429|0.0|bta:508503|ELF3, MGC139318	PREDICTED: LOW QUALITY PROTEIN: ETS-related transcription factor Elf-3 [Ovis aries]
ENSOARG00000000545	CG	--	--	--	--	PREDICTED: proline-rich protein 16-like isoform X2 [Capra hircus]
ENSOARG00000000548	CG	--	--	Cellular Component: vacuolar membrane (GO:0005774);; Biological Process: positive regulation of gene expression (GO:0010628);; Molecular Function: hydrogen ion transmembrane transporter activity (GO:0015078);; Biological Process: ATP hydrolysis coupled proton transport (GO:0015991);; Cellular Component: integral component of membrane (GO:0016021);; Biological Process: central nervous system myeli…	--	myelin proteolipid protein [Bos taurus]
ENSOARG00000000549	CG	[T]	Signal transduction mechanisms	Biological Process: negative regulation of endothelial cell proliferation (GO:0001937);; Molecular Function: transmembrane receptor protein tyrosine phosphatase activity (GO:0005001);; Cellular Component: cell-cell adherens junction (GO:0005913);; Biological Process: homophilic cell adhesion (GO:0007156);; Biological Process: signal transduction (GO:0007165);; Biological Process: negative regulat…	K05693|0.0|bta:536092|PTPRM	PREDICTED: receptor-type tyrosine-protein phosphatase mu isoform X5 [Bos taurus]
ENSOARG00000000552	CG	--	--	Biological Process: MyD88-dependent toll-like receptor signaling pathway (GO:0002755);; Molecular Function: transmembrane signaling receptor activity (GO:0004888);; Biological Process: inflammatory response (GO:0006954);; Cellular Component: integral component of membrane (GO:0016021);; Cellular Component: phagocytic vesicle membrane (GO:0030670);; Biological Process: toll-like receptor 6 signali…	K10169|0.0|bta:407237|TLR6	toll-like receptor 6 [Ovis aries]
ENSOARG00000000553	CG	--	--	Cellular Component: proteinaceous extracellular matrix (GO:0005578);; Cellular Component: plasma membrane (GO:0005886);; Cellular Component: anchored component of membrane (GO:0031225);; Molecular Function: heparan sulfate proteoglycan binding (GO:0043395);;	K08111|0.0|bta:522828|GPC5, MGC166256	PREDICTED: glypican-5 [Capra hircus]
ENSOARG00000000554	CG	--	--	Molecular Function: hydrolase activity (GO:0016787);;	--	PREDICTED: pregnancy-associated glycoprotein 1-like [Ovis aries]
ENSOARG00000000557	CG	[RTKL]	--	Molecular Function: protein serine/threonine kinase activity (GO:0004674);; Molecular Function: ATP binding (GO:0005524);; Cellular Component: chromosome (GO:0005694);; Biological Process: mRNA processing (GO:0006397);; Biological Process: protein phosphorylation (GO:0006468);; Biological Process: RNA splicing (GO:0008380);; Cellular Component: catalytic step 2 spliceosome (GO:0071013);;	K08827|0.0|bta:512236|PRPF4B, MGC139658	PREDICTED: serine/threonine-protein kinase PRP4 homolog isoform X1 [Bos taurus]
ENSOARG00000000558	CG	[O]	Posttranslational modification, protein turnover, chaperones	Biological Process: protein peptidyl-prolyl isomerization (GO:0000413);; Molecular Function: peptidyl-prolyl cis-trans isomerase activity (GO:0003755);; Biological Process: protein folding (GO:0006457);; Molecular Function: zinc ion binding (GO:0008270);; Biological Process: protein transport (GO:0015031);; Molecular Function: ligase activity (GO:0016874);; Biological Process: protein sumoylation…	K12172|0.0|bta:785768|RANBP2	PREDICTED: E3 SUMO-protein ligase RanBP2 [Capra hircus]
ENSOARG00000000562	CG	[R]	General function prediction only	Biological Process: acyl-CoA metabolic process (GO:0006637);; Molecular Function: thiolester hydrolase activity (GO:0016790);;	K01068|0.0|bta:511033|ACOT2, MGC152576	acyl-coenzyme A thioesterase 2, mitochondrial [Bos taurus]
ENSOARG00000000563	CG	--	--	Cellular Component: proteinaceous extracellular matrix (GO:0005578);; Cellular Component: plasma membrane (GO:0005886);; Biological Process: cell migration (GO:0016477);; Cellular Component: anchored component of membrane (GO:0031225);; Molecular Function: heparan sulfate proteoglycan binding (GO:0043395);;	K08112|2e-65|bta:536153|GPC6	glypican-6 precursor [Bos taurus]
ENSOARG00000000565	CG	--	--	--	--	PREDICTED: protein FAM170A [Ovis aries]
ENSOARG00000000569	CG	--	--	Biological Process: B-1 B cell homeostasis (GO:0001922);; Molecular Function: protease binding (GO:0002020);; Biological Process: regulation of germinal center formation (GO:0002634);; Biological Process: negative regulation of chronic inflammatory response (GO:0002677);; Molecular Function: DNA binding (GO:0003677);; Molecular Function: ubiquitin thiolesterase activity (GO:0004221);; Molecular F…	K11859|0.0|bta:508105|TNFAIP3	PREDICTED: tumor necrosis factor alpha-induced protein 3 [Ovis aries]
ENSOARG00000000570	CG	--	--	Biological Process: negative regulation of transcription from RNA polymerase II promoter (GO:0000122);; Molecular Function: p53 binding (GO:0002039);; Molecular Function: ubiquitin-protein ligase activity (GO:0004842);; Cellular Component: nucleolus (GO:0005730);; Cellular Component: cytoplasm (GO:0005737);; Biological Process: protein complex assembly (GO:0006461);; Biological Process: DNA damag…	K06643|0.0|ecb:100033891|MDM2	PREDICTED: E3 ubiquitin-protein ligase Mdm2 [Ovis aries]
ENSOARG00000000571	CG	[R]	General function prediction only	Cellular Component: immunological synapse (GO:0001772);; Molecular Function: GTP binding (GO:0005525);; Cellular Component: mitochondrion (GO:0005739);; Biological Process: small GTPase mediated signal transduction (GO:0007264);; Molecular Function: kinase inhibitor activity (GO:0019210);; Biological Process: T cell differentiation (GO:0030217);; Biological Process: negative regulation of phospho…	K07873|1e-141|bta:768307|RHOH, MGC128679	rho-related GTP-binding protein RhoH [Ovis aries]
ENSOARG00000000573	CG	--	--	Cellular Component: proteinaceous extracellular matrix (GO:0005578);; Cellular Component: plasma membrane (GO:0005886);; Cellular Component: anchored component of membrane (GO:0031225);; Molecular Function: heparan sulfate proteoglycan binding (GO:0043395);;	K08112|1e-152|cfa:476962|GPC6	PREDICTED: glypican-6 [Ovis aries]
ENSOARG00000000575	CG	--	--	Molecular Function: RNA binding (GO:0003723);; Molecular Function: zinc ion binding (GO:0008270);; Biological Process: epithelial cell migration (GO:0010631);; Cellular Component: perinuclear region of cytoplasm (GO:0048471);;	--	PREDICTED: nanos homolog 1, partial [Ovis aries]
ENSOARG00000000578	CG	--	--	Cellular Component: nucleus (GO:0005634);; Biological Process: regulation of transcription, DNA-templated (GO:0006355);; Biological Process: regulation of cell proliferation (GO:0042127);;	--	PREDICTED: cell division cycle-associated protein 7 [Pantholops hodgsonii]
ENSOARG00000000581	CG	--	--	--	--	PREDICTED: leucine-rich repeat-containing protein 31 [Ovis aries]
ENSOARG00000000585	CG	--	--	Biological Process: axonogenesis involved in innervation (GO:0060385);;	--	PREDICTED: LOW QUALITY PROTEIN: neuronal pentraxin-1 [Ovis aries]
ENSOARG00000000586	CG	--	--	Biological Process: signal transduction (GO:0007165);; Cellular Component: cell surface (GO:0009986);;	K07521|0.0|bta:520004|UNC5D	PREDICTED: netrin receptor UNC5D [Pantholops hodgsonii]
ENSOARG00000000587	CG	[CE]	--	Molecular Function: magnesium ion binding (GO:0000287);; Molecular Function: isocitrate dehydrogenase (NAD+) activity (GO:0004449);; Cellular Component: mitochondrion (GO:0005739);; Biological Process: tricarboxylic acid cycle (GO:0006099);; Molecular Function: NAD binding (GO:0051287);;	K00030|0.0|bta:282446|IDH3A, BG1, KIAA0631, MGC139736	PREDICTED: isocitrate dehydrogenase [NAD] subunit alpha, mitochondrial [Bison bison bison]
ENSOARG00000000588	CG	[R]	General function prediction only	Biological Process: very long-chain fatty acid metabolic process (GO:0000038);; Biological Process: long-chain fatty acid metabolic process (GO:0001676);; Molecular Function: succinyl-CoA hydrolase activity (GO:0004778);; Molecular Function: receptor binding (GO:0005102);; Cellular Component: peroxisome (GO:0005777);; Biological Process: succinyl-CoA metabolic process (GO:0006104);; Biological Pr…	K01068|0.0|bta:511431|ACOT4, MGC160092	PREDICTED: acyl-coenzyme A thioesterase 4-like [Ovis aries]
ENSOARG00000000592	CG	--	--	Biological Process: signal transduction (GO:0007165);;	--	PREDICTED: UNC5C-like protein [Pantholops hodgsonii]
ENSOARG00000000594	CG	--	--	--	--	PREDICTED: protein FAM199X [Ovis aries]
ENSOARG00000000595	CG	[J]	Translation, ribosomal structure and biogenesis	Molecular Function: structural constituent of ribosome (GO:0003735);; Cellular Component: ribosome (GO:0005840);; Biological Process: translation (GO:0006412);;	--	PREDICTED: 40S ribosomal protein S12-like [Capra hircus]
ENSOARG00000000596	CG	--	--	--	--	PREDICTED: coiled-coil domain-containing protein 25-like [Ovis aries]
ENSOARG00000000600	CG	[K]	Transcription	Cellular Component: catalytic step 2 spliceosome (GO:0071013);;	K12622|2e-67|ssc:100514071|u6 snRNA-associated Sm-like protein LSm3-like	PREDICTED: U6 snRNA-associated Sm-like protein LSm3-like [Sorex araneus]
ENSOARG00000000602	CG	--	--	--	--	PREDICTED: neuronal pentraxin-2 [Ovis aries]
ENSOARG00000000603	CG	[RTKL]	--	--	K05097|0.0|bta:338031|FLT4	PREDICTED: LOW QUALITY PROTEIN: vascular endothelial growth factor receptor 3 [Ovis aries]
ENSOARG00000000605	CG	--	--	Cellular Component: semaphorin receptor complex (GO:0002116);; Molecular Function: receptor activity (GO:0004872);; Cellular Component: intracellular (GO:0005622);; Biological Process: regulation of cell shape (GO:0008360);; Biological Process: positive regulation of phosphatidylinositol 3-kinase signaling (GO:0014068);; Cellular Component: integral component of membrane (GO:0016021);; Biological…	K06821|0.0|ssc:100522643|PLXNB1	PREDICTED: LOW QUALITY PROTEIN: plexin-B1 [Ovis aries]
ENSOARG00000000606	CG	--	--	Cellular Component: nucleus (GO:0005634);;	--	PREDICTED: musculoskeletal embryonic nuclear protein 1 [Ovis aries]
ENSOARG00000000609	CG	[DZ]	--	Cellular Component: photoreceptor outer segment (GO:0001750);; Molecular Function: guanyl-nucleotide exchange factor activity (GO:0005085);; Cellular Component: Golgi apparatus (GO:0005794);; Cellular Component: centrosome (GO:0005813);; Biological Process: visual perception (GO:0007601);; Cellular Component: axoneme (GO:0035085);; Cellular Component: ciliary basal body (GO:0036064);; Cellular Co…	--	PREDICTED: X-linked retinitis pigmentosa GTPase regulator isoform X3 [Bubalus bubalis]
ENSOARG00000000611	CG	--	--	Molecular Function: protein kinase C binding (GO:0005080);; Cellular Component: cytoskeleton (GO:0005856);; Molecular Function: zinc ion binding (GO:0008270);; Cellular Component: Z disc (GO:0030018);; Biological Process: sarcomere organization (GO:0045214);; Molecular Function: muscle alpha-actinin binding (GO:0051371);;	--	PREDICTED: LIM domain-binding protein 3 isoform X1 [Bos taurus]
ENSOARG00000000612	CG	--	--	Biological Process: desmosome organization (GO:0002934);; Cellular Component: nucleus (GO:0005634);; Cellular Component: mitochondrion (GO:0005739);; Cellular Component: Golgi apparatus (GO:0005794);; Cellular Component: integral component of plasma membrane (GO:0005887);; Biological Process: apoptotic process (GO:0006917);; Cellular Component: cell junction (GO:0030054);; Biological Process: het…	K10136|1e-132|bta:509485|PERP, MGC127602	p53 apoptosis effector related to PMP-22 [Bos taurus]
ENSOARG00000000613	CG	--	--	--	--	PREDICTED: BTB/POZ domain-containing protein KCTD8 [Capra hircus]
ENSOARG00000000615	CG	[R]	General function prediction only	Cellular Component: nucleus (GO:0005634);; Cellular Component: cytoplasm (GO:0005737);; Molecular Function: hydrolase activity (GO:0016787);;	K07002|1e-130|aml:100471291|putative hydrolase RBBP9-like	PREDICTED: putative hydrolase RBBP9 isoform 1 [Ovis aries]
ENSOARG00000000619	CG	[R]	General function prediction only	Molecular Function: GTPase activity (GO:0003924);; Molecular Function: GTP binding (GO:0005525);; Cellular Component: Golgi apparatus (GO:0005794);; Cellular Component: plasma membrane (GO:0005886);; Cellular Component: ciliary basal body (GO:0005932);; Biological Process: GTP catabolic process (GO:0006184);; Biological Process: vesicle docking involved in exocytosis (GO:0006904);; Biological Pro…	K07901|1e-153|bta:100125881|RAB8A, MGC143064	ras-related protein Rab-8A [Bos taurus]
ENSOARG00000000620	CG	--	--	Biological Process: cerebral cortex development (GO:0021987);; Cellular Component: apical junction complex (GO:0043296);;	--	TPA: coiled-coil domain containing 85C [Bos taurus]
ENSOARG00000000624	CG	--	--	Cellular Component: nucleus (GO:0005634);; Cellular Component: cytoplasm (GO:0005737);; Biological Process: protein import into nucleus (GO:0006606);; Molecular Function: Ran GTPase binding (GO:0008536);;	--	PREDICTED: LOW QUALITY PROTEIN: importin-13 [Ovis aries]
ENSOARG00000000627	CG	[RTKL]	--	Molecular Function: protein serine/threonine kinase activity (GO:0004674);; Molecular Function: small GTPase regulator activity (GO:0005083);; Molecular Function: ATP binding (GO:0005524);; Molecular Function: phospholipid binding (GO:0005543);; Biological Process: protein phosphorylation (GO:0006468);; Biological Process: intracellular signal transduction (GO:0035556);; Molecular Function: metal…	K08282|0.0|mcc:695846|CIT	PREDICTED: citron Rho-interacting kinase isoform 3 [Ovis aries]
ENSOARG00000000631	CG	[P]	Inorganic ion transport and metabolism	Molecular Function: voltage-gated potassium channel activity (GO:0005249);; Biological Process: potassium ion transport (GO:0006813);; Cellular Component: voltage-gated potassium channel complex (GO:0008076);; Molecular Function: calcium-activated potassium channel activity (GO:0015269);;	K05274|0.0|bta:524144|KCNU1	PREDICTED: potassium channel subfamily U member 1 [Ovis aries]
ENSOARG00000000632	CG	--	--	Molecular Function: extracellular ligand-gated ion channel activity (GO:0005230);; Cellular Component: integral component of membrane (GO:0016021);; Cellular Component: postsynaptic membrane (GO:0045211);; Molecular Function: serotonin binding (GO:0051378);;	K04819|0.0|bta:617674|HTR3A	PREDICTED: LOW QUALITY PROTEIN: 5-hydroxytryptamine receptor 3A [Ovis aries]
ENSOARG00000000636	CG	--	--	Molecular Function: actin binding (GO:0003779);; Molecular Function: profilin binding (GO:0005522);; Biological Process: regulation of cell shape (GO:0008360);; Molecular Function: Rho GTPase binding (GO:0017048);; Biological Process: actin filament polymerization (GO:0030041);; Biological Process: neuron projection development (GO:0031175);; Cellular Component: ruffle membrane (GO:0032587);; Bio…	K05740|0.0|hsa:1729|DIAPH1, DFNA1, DIA1, DRF1, FLJ25265, LFHL1, hDIA1	PREDICTED: protein diaphanous homolog 1 [Camelus ferus]
ENSOARG00000000637	CG	[R]	General function prediction only	Biological Process: negative regulation of transcription from RNA polymerase II promoter (GO:0000122);; Molecular Function: p53 binding (GO:0002039);; Cellular Component: nucleus (GO:0005634);; Cellular Component: chromosome (GO:0005694);; Biological Process: DNA methylation (GO:0006306);; Molecular Function: zinc ion binding (GO:0008270);; Biological Process: embryo development (GO:0009790);; Bi…	K11420|0.0|bta:528606|EHMT1, MGC157157	TPA: euchromatic histone-lysine N-methyltransferase 1 [Bos taurus]
ENSOARG00000000638	CG	[K]	Transcription	Biological Process: dephosphorylation (GO:0016311);; Molecular Function: phosphatase activity (GO:0016791);;	--	PREDICTED: CTD small phosphatase-like protein [Bos mutus]
ENSOARG00000000639	CG	[R]	General function prediction only	Molecular Function: binding (GO:0005488);;	--	PREDICTED: zinc finger protein 467 [Pantholops hodgsonii]
ENSOARG00000000642	CG	--	--	Cellular Component: integral component of membrane (GO:0016021);;	--	PREDICTED: transmembrane protein 39B [Pteropus alecto]
ENSOARG00000000645	CG	[Z]	Cytoskeleton	--	--	PREDICTED: smoothelin-like protein 2-like [Capra hircus]
ENSOARG00000000646	CG	--	--	Molecular Function: sequence-specific DNA binding transcription factor activity (GO:0003700);; Cellular Component: nucleus (GO:0005634);; Cellular Component: cytoplasm (GO:0005737);; Biological Process: regulation of transcription from RNA polymerase II promoter (GO:0006357);; Molecular Function: sequence-specific DNA binding (GO:0043565);; Biological Process: negative regulation of transcription…	--	PREDICTED: homeobox protein ESX1 [Ovis aries]
ENSOARG00000000647	CG	[Z]	Cytoskeleton	Cellular Component: spindle pole (GO:0000922);; Molecular Function: microtubule motor activity (GO:0003777);; Molecular Function: ATP binding (GO:0005524);; Cellular Component: cytoplasm (GO:0005737);; Cellular Component: kinesin complex (GO:0005871);; Cellular Component: spindle microtubule (GO:0005876);; Biological Process: microtubule-based movement (GO:0007018);; Biological Process: mitotic c…	K10398|0.0|bta:508467|KIF11	PREDICTED: kinesin-like protein KIF11 [Ovis aries]
ENSOARG00000000648	CG	[J]	Translation, ribosomal structure and biogenesis	Cellular Component: cytoplasm (GO:0005737);; Biological Process: peptidyl-diphthamide biosynthetic process from peptidyl-histidine (GO:0017183);;	--	PREDICTED: diphthamide biosynthesis protein 2 [Ovis aries]
ENSOARG00000000651	CG	[RTKL]	--	Molecular Function: sequence-specific DNA binding RNA polymerase II transcription factor activity (GO:0000981);; Biological Process: in utero embryonic development (GO:0001701);; Biological Process: somitogenesis (GO:0001756);; Biological Process: Mullerian duct regression (GO:0001880);; Biological Process: positive regulation of mesenchymal cell proliferation (GO:0002053);; Biological Process: e…	K04673|0.0|mcc:696898|BMPR1A	bone morphogenetic protein receptor, type IA precursor [Ovis aries]
ENSOARG00000000656	CG	--	--	Biological Process: signal transduction (GO:0007165);;	K05170|1e-153|ssc:100157100|IL1RAPL2	PREDICTED: X-linked interleukin-1 receptor accessory protein-like 2-like, partial [Tursiops truncatus]
ENSOARG00000000658	CG	--	--	Cellular Component: extracellular region (GO:0005576);; Biological Process: defense response to bacterium (GO:0042742);;	--	PREDICTED: beta-defensin 123 [Ovis aries]
ENSOARG00000000660	CG	--	--	Biological Process: in utero embryonic development (GO:0001701);;	K01527|1e-116|ecb:100065663|similar to general transcription factor	PREDICTED: transcription factor BTF3 isoform X1 [Ochotona princeps]
ENSOARG00000000666	CG	[A]	RNA processing and modification	Molecular Function: RNA binding (GO:0003723);; Molecular Function: SH3/SH2 adaptor activity (GO:0005070);; Cellular Component: nucleus (GO:0005634);; Biological Process: cell surface receptor signaling pathway (GO:0007166);; Cellular Component: membrane (GO:0016020);; Biological Process: negative regulation of transcription, DNA-templated (GO:0045892);; Biological Process: positive regulation of …	K13198|0.0|mmu:20218|Khdrbs1, Sam68, p62	PREDICTED: KH domain-containing, RNA-binding, signal transduction-associated protein 1 isoform 1 [Dasypus novemcinctus]
ENSOARG00000000667	CG	--	--	Cellular Component: integral component of membrane (GO:0016021);;	--	PREDICTED: transmembrane protein 183-like [Ovis aries]
ENSOARG00000000668	CG	--	--	--	--	PREDICTED: LOW QUALITY PROTEIN: arrestin domain-containing protein 1 [Ovis aries]
ENSOARG00000000673	CG	--	--	--	--	PREDICTED: testis-expressed sequence 13A protein [Capra hircus]
ENSOARG00000000674	CG	--	--	Molecular Function: calcium ion binding (GO:0005509);; Biological Process: endothelial cell migration (GO:0043542);;	--	PREDICTED: protein S100-A2 isoform X1 [Bubalus bubalis]
ENSOARG00000000675	CG	--	--	Molecular Function: ARF guanyl-nucleotide exchange factor activity (GO:0005086);; Biological Process: negative regulation of phosphatase activity (GO:0010923);; Biological Process: regulation of ARF protein signal transduction (GO:0032012);;	--	PREDICTED: LOW QUALITY PROTEIN: brefeldin A-inhibited guanine nucleotide-exchange protein 3 [Ovis aries]
ENSOARG00000000679	CG	[T]	Signal transduction mechanisms	--	--	PREDICTED: LOW QUALITY PROTEIN: translocator protein 2 [Ovis aries]
ENSOARG00000000680	CG	--	--	Molecular Function: DNA binding (GO:0003677);; Molecular Function: chromatin binding (GO:0003682);; Cellular Component: nucleus (GO:0005634);;	--	PREDICTED: ELM2 and SANT domain-containing protein 1 isoform X1 [Bubalus bubalis]
ENSOARG00000000681	CG	--	--	Cellular Component: voltage-gated sodium channel complex (GO:0001518);; Biological Process: positive regulation of heart rate (GO:0010460);; Biological Process: positive regulation of sodium ion transport (GO:0010765);; Molecular Function: sodium channel regulator activity (GO:0017080);; Cellular Component: Z disc (GO:0030018);; Molecular Function: ion channel binding (GO:0044325);; Biological Pr…	K04847|1e-159|bta:540925|SCN3B, MGC136997	sodium channel subunit beta-3 precursor [Bos taurus]
ENSOARG00000000683	CG	[T]	Signal transduction mechanisms	Molecular Function: protein tyrosine phosphatase activity (GO:0004725);; Cellular Component: cytoplasm (GO:0005737);; Molecular Function: protein tyrosine/serine/threonine phosphatase activity (GO:0008138);; Cellular Component: cytoplasmic side of plasma membrane (GO:0009898);; Biological Process: positive regulation of cell migration (GO:0030335);; Biological Process: peptidyl-tyrosine dephospho…	K01104|1e-125|ecb:100056044|similar to protein-tyrosine phosphatase	Protein tyrosine phosphatase type IVA 2, partial [Bos mutus]
ENSOARG00000000692	CG	--	--	Molecular Function: actin binding (GO:0003779);; Biological Process: cytoskeleton organization (GO:0007010);;	--	PREDICTED: LOW QUALITY PROTEIN: villin-like protein [Ovis aries]
ENSOARG00000000694	CG	--	--	Cellular Component: Golgi apparatus (GO:0005794);; Cellular Component: Cajal body (GO:0015030);; Biological Process: positive regulation of cytotoxic T cell differentiation (GO:0045585);; Cellular Component: catalytic step 2 spliceosome (GO:0071013);;	K11984|0.0|bta:615704|SART1	PREDICTED: U4/U6.U5 tri-snRNP-associated protein 1 [Ovis aries]
ENSOARG00000000695	CG	--	--	Biological Process: response to hypoxia (GO:0001666);; Biological Process: mRNA processing (GO:0006397);; Biological Process: mRNA export from nucleus (GO:0006406);; Biological Process: spermatogenesis (GO:0007283);; Cellular Component: nuclear speck (GO:0016607);; Molecular Function: oxidoreductase activity, acting on single donors with incorporation of molecular oxygen, incorporation of two ato…	K10767|0.0|bta:533303|ALKBH5	PREDICTED: LOW QUALITY PROTEIN: probable alpha-ketoglutarate-dependent dioxygenase ABH5, partial [Ovis aries]
ENSOARG00000000697	CG	--	--	Biological Process: skeletal muscle contraction (GO:0003009);; Molecular Function: actin binding (GO:0003779);; Molecular Function: tropomyosin binding (GO:0005523);; Cellular Component: troponin complex (GO:0005861);; Biological Process: regulation of striated muscle contraction (GO:0006942);; Molecular Function: troponin C binding (GO:0030172);; Molecular Function: calcium-dependent ATPase acti…	K12046|1e-114|hsa:7140|TNNT3, DKFZp779M2348, TNTF	PREDICTED: troponin T, fast skeletal muscle [Ovis aries]
ENSOARG00000000698	CG	--	--	Molecular Function: zinc ion binding (GO:0008270);;	--	PREDICTED: protein AF-10 isoform X1 [Capra hircus]
ENSOARG00000000701	CG	--	--	Cellular Component: endoplasmic reticulum membrane (GO:0005789);; Cellular Component: plasma membrane (GO:0005886);; Cellular Component: integral component of membrane (GO:0016021);; Biological Process: ER-associated ubiquitin-dependent protein catabolic process (GO:0030433);; Cellular Component: protein complex (GO:0043234);;	--	PREDICTED: erlin-2 [Ovis aries]
ENSOARG00000000706	CG	[J]	Translation, ribosomal structure and biogenesis	--	--	PREDICTED: 39S ribosomal protein L23, mitochondrial, partial [Ovis aries]
ENSOARG00000000710	CG	[B]	Chromatin structure and dynamics	Cellular Component: nucleosome (GO:0000786);; Molecular Function: DNA binding (GO:0003677);; Cellular Component: nucleus (GO:0005634);; Biological Process: nucleosome assembly (GO:0006334);; Molecular Function: protein heterodimerization activity (GO:0046982);; Biological Process: regulation of gene silencing (GO:0060968);;	K11253|1e-67|ssc:100156557|histone H3.1-like	PREDICTED: histone H3.1-like [Ovis aries]
ENSOARG00000000715	CG	--	--	Cellular Component: nucleus (GO:0005634);; Biological Process: nucleosome assembly (GO:0006334);;	K11279|0.0|ecb:100050241|similar to Nucleosome assembly protein 1-like 1 (NAP-1-related protein) (hNRP)	PREDICTED: nucleosome assembly protein 1-like 1 isoform X4 [Balaenoptera acutorostrata scammoni]
ENSOARG00000000716	CG	--	--	--	--	PREDICTED: ankyrin repeat domain-containing protein 26-like [Capra hircus]
ENSOARG00000000718	CG	[M]	Cell wall/membrane/envelope biogenesis	Molecular Function: dTDP-glucose 4,6-dehydratase activity (GO:0008460);; Biological Process: nucleotide-sugar metabolic process (GO:0009225);; Molecular Function: coenzyme binding (GO:0050662);;	K01710|0.0|bta:534594|TGDS	PREDICTED: dTDP-D-glucose 4,6-dehydratase [Ovis aries]
ENSOARG00000000722	CG	[IQR]	--	Biological Process: very long-chain fatty acid metabolic process (GO:0000038);; Molecular Function: 3-hydroxyacyl-CoA dehydrogenase activity (GO:0003857);; Molecular Function: receptor binding (GO:0005102);; Cellular Component: mitochondrion (GO:0005739);; Cellular Component: peroxisomal membrane (GO:0005778);; Biological Process: fatty acid beta-oxidation (GO:0006635);; Biological Process: andro…	K12405|0.0|bta:493643|HSD17B4, MGC139512	PREDICTED: peroxisomal multifunctional enzyme type 2 isoform 1 [Ovis aries]
ENSOARG00000000725	CG	[RTKL]	--	Biological Process: DNA damage checkpoint (GO:0000077);; Molecular Function: MAP kinase kinase kinase activity (GO:0004709);; Molecular Function: ATP binding (GO:0005524);; Cellular Component: nucleus (GO:0005634);; Cellular Component: cytoplasm (GO:0005737);; Biological Process: cytoskeleton organization (GO:0007010);; Biological Process: cell cycle arrest (GO:0007050);; Biological Process: acti…	K04424|0.0|bta:519251|ZAK, MRK	PREDICTED: mitogen-activated protein kinase kinase kinase MLT-like isoform 2 [Ovis aries]
ENSOARG00000000726	CG	[R]	General function prediction only	Cellular Component: mitochondrion (GO:0005739);; Biological Process: prostaglandin metabolic process (GO:0006693);; Molecular Function: zinc ion binding (GO:0008270);; Molecular Function: 13-prostaglandin reductase activity (GO:0036132);; Molecular Function: 15-oxoprostaglandin 13-oxidase activity (GO:0047522);; Biological Process: oxidation-reduction process (GO:0055114);;	K13949|0.0|bta:506263|PTGR2, MGC134348, ZADH1	PREDICTED: prostaglandin reductase 2 [Ovis aries]
ENSOARG00000000728	CG	[R]	General function prediction only	Molecular Function: GTP binding (GO:0005525);; Cellular Component: lysosome (GO:0005764);; Biological Process: small GTPase mediated signal transduction (GO:0007264);; Biological Process: endosome to lysosome transport (GO:0008333);; Biological Process: protein transport (GO:0015031);; Molecular Function: GDP binding (GO:0019003);; Biological Process: cellular protein catabolic process (GO:004425…	K07907|1e-142|mdo:100012957|similar to RAB12, member RAS oncogene family	PREDICTED: ras-related protein Rab-12 [Pantholops hodgsonii]
ENSOARG00000000737	CG	--	--	--	--	PREDICTED: coiled-coil domain-containing protein 138 isoform X1 [Bison bison bison]
ENSOARG00000000744	CG	--	--	Cellular Component: laminin-5 complex (GO:0005610);; Molecular Function: heparin binding (GO:0008201);;	K06246|0.0|bta:511043|LAMC2	laminin subunit gamma-2 precursor [Ovis aries]
ENSOARG00000000745	CG	--	--	Cellular Component: spindle pole (GO:0000922);; Cellular Component: centrosome (GO:0005813);; Cellular Component: microtubule (GO:0005874);; Biological Process: positive regulation of cytokinesis (GO:0032467);;	--	PREDICTED: centrosome and spindle pole-associated protein 1 [Ovis aries]
ENSOARG00000000748	CG	--	--	--	--	PREDICTED: uncharacterized protein LOC102174123 [Capra hircus]
ENSOARG00000000749	CG	[B]	Chromatin structure and dynamics	Cellular Component: nucleosome (GO:0000786);; Molecular Function: DNA binding (GO:0003677);; Cellular Component: nucleus (GO:0005634);; Biological Process: nucleosome assembly (GO:0006334);; Molecular Function: protein heterodimerization activity (GO:0046982);; Biological Process: regulation of gene silencing (GO:0060968);;	K11253|1e-43|mdo:100011998|similar to histone protein Hist2h3c1	PREDICTED: uncharacterized protein LOC104991099 [Bison bison bison]
ENSOARG00000000750	CG	[H]	Coenzyme transport and metabolism	Molecular Function: pantothenate kinase activity (GO:0004594);; Molecular Function: ATP binding (GO:0005524);; Biological Process: coenzyme A biosynthetic process (GO:0015937);;	K09680|0.0|mcc:717639|pantothenate kinase 2, mitochondrial-like	PREDICTED: LOW QUALITY PROTEIN: pantothenate kinase 2, mitochondrial [Equus caballus]
ENSOARG00000000756	CG	[R]	General function prediction only	Molecular Function: nucleic acid binding (GO:0003676);; Molecular Function: sequence-specific DNA binding transcription factor activity (GO:0003700);; Cellular Component: nucleus (GO:0005634);; Biological Process: regulation of transcription, DNA-templated (GO:0006355);; Molecular Function: metal ion binding (GO:0046872);;	--	PREDICTED: LOW QUALITY PROTEIN: zinc finger protein 770 [Ovis aries]
ENSOARG00000000763	CG	[O]	Posttranslational modification, protein turnover, chaperones	Biological Process: peptidyl-amino acid modification (GO:0018193);;	--	PREDICTED: aspartate beta-hydroxylase domain-containing protein 2 [Ovis aries]
ENSOARG00000000764	CG	[O]	Posttranslational modification, protein turnover, chaperones	--	K03094|3e-91|cfa:477992|similar to S-phase kinase-associated protein 1A isoform b	PREDICTED: S-phase kinase-associated protein 1-like [Ovis aries]
ENSOARG00000000766	CG	[L]	Replication, recombination and repair	Molecular Function: magnesium ion binding (GO:0000287);; Biological Process: DNA repair (GO:0006281);; Molecular Function: endodeoxyribonuclease activity, producing 5'-phosphomonoesters (GO:0016888);;	--	PREDICTED: endonuclease V isoform X4 [Capra hircus]
ENSOARG00000000770	CG	[R]	General function prediction only	Molecular Function: sequence-specific DNA binding RNA polymerase II transcription factor activity (GO:0000981);; Molecular Function: nucleic acid binding (GO:0003676);; Cellular Component: nucleus (GO:0005634);; Biological Process: regulation of transcription from RNA polymerase II promoter (GO:0006357);; Molecular Function: metal ion binding (GO:0046872);;	K09229|0.0|bta:541023|ZNF202	PREDICTED: zinc finger protein 202 [Ovis aries]
ENSOARG00000000771	CG	[E]	Amino acid transport and metabolism	Molecular Function: amino acid transmembrane transporter activity (GO:0015171);; Cellular Component: integral component of membrane (GO:0016021);;	--	PREDICTED: cationic amino acid transporter 3-like [Pantholops hodgsonii]
ENSOARG00000000773	CG	[R]	General function prediction only	Biological Process: protein ubiquitination (GO:0016567);; Biological Process: intracellular signal transduction (GO:0035556);;	K10337|0.0|bta:282591|ASB15, MGC143340	PREDICTED: ankyrin repeat and SOCS box protein 15 isoform X1 [Bubalus bubalis]
ENSOARG00000000774	CG	--	--	Biological Process: formation of translation preinitiation complex (GO:0001731);; Biological Process: formation of translation initiation complex (GO:0001732);; Molecular Function: translation initiation factor activity (GO:0003743);; Cellular Component: nucleolus (GO:0005730);; Cellular Component: eukaryotic translation initiation factor 3 complex (GO:0005852);; Biological Process: regulation of…	K03254|0.0|bta:506564|EIF3A, EIF3S10, EIF6	PREDICTED: eukaryotic translation initiation factor 3 subunit A [Ovis aries]
ENSOARG00000000776	CG	[RTKL]	--	Molecular Function: small GTPase regulator activity (GO:0005083);;	--	PREDICTED: nik-related protein kinase [Ovis aries]
ENSOARG00000000778	CG	[RTKL]	--	Biological Process: activation of MAPK activity (GO:0000187);; Biological Process: liver development (GO:0001889);; Biological Process: placenta development (GO:0001890);; Molecular Function: hepatocyte growth factor-activated receptor activity (GO:0005008);; Molecular Function: ATP binding (GO:0005524);; Biological Process: transmembrane receptor protein tyrosine kinase signaling pathway (GO:000…	K05099|0.0|bta:280855|MET, HGFR, MGC166072, c-met	hepatocyte growth factor receptor precursor [Ovis aries]
ENSOARG00000000782	CG	[R]	General function prediction only	Molecular Function: nucleotide binding (GO:0000166);; Molecular Function: RNA binding (GO:0003723);; Cellular Component: nucleoplasm (GO:0005654);; Cellular Component: U12-type spliceosomal complex (GO:0005689);; Biological Process: mRNA processing (GO:0006397);; Molecular Function: zinc ion binding (GO:0008270);; Biological Process: RNA splicing (GO:0008380);;	K13154|1e-158|bta:504536|ZCRB1, MADP-1	PREDICTED: zinc finger CCHC-type and RNA-binding motif-containing protein 1-like [Ovis aries]
ENSOARG00000000783	CG	[R]	General function prediction only	Molecular Function: GTPase activity (GO:0003924);; Molecular Function: GTP binding (GO:0005525);; Biological Process: GTP catabolic process (GO:0006184);; Biological Process: small GTPase mediated signal transduction (GO:0007264);; Cellular Component: membrane (GO:0016020);;	K07847|0.0|bta:508364|REM1, MGC137610	GTP-binding protein REM 1 [Ovis aries]
ENSOARG00000000788	CG	--	--	Biological Process: signal transduction (GO:0007165);; Molecular Function: cytoskeletal adaptor activity (GO:0008093);; Molecular Function: SH3 domain binding (GO:0017124);; Biological Process: regulation of actin cytoskeleton organization (GO:0032956);; Biological Process: filopodium assembly (GO:0046847);;	--	PREDICTED: brain-specific angiogenesis inhibitor 1-associated protein 2-like protein 1 isoform X1 [Capra hircus]
ENSOARG00000000789	CG	--	--	--	--	PREDICTED: SPOC domain-containing protein 1 [Ovis aries]
ENSOARG00000000791	CG	--	--	Cellular Component: cytoplasm (GO:0005737);;	--	PREDICTED: heme-binding protein 2 [Ovis aries]
ENSOARG00000000793	CG	--	--	--	--	PREDICTED: WD repeat-containing protein 85 [Ovis aries]
ENSOARG00000000794	CG	--	--	Molecular Function: transporter activity (GO:0005215);; Cellular Component: cytoplasm (GO:0005737);; Biological Process: transport (GO:0006810);; Molecular Function: retinal binding (GO:0016918);; Molecular Function: retinol binding (GO:0019841);;	--	PREDICTED: cellular retinoic acid-binding protein 1 [Ovis aries]
ENSOARG00000000796	CG	--	--	--	--	PREDICTED: LOW QUALITY PROTEIN: protein FAM161B, partial [Ovis aries]
ENSOARG00000000798	CG	--	--	Cellular Component: integral component of membrane (GO:0016021);;	--	PREDICTED: HIG1 domain family member 1A-like [Ovis aries]
ENSOARG00000000801	CG	--	--	Biological Process: negative regulation of transcription from RNA polymerase II promoter (GO:0000122);; Molecular Function: RNA polymerase II repressing transcription factor binding (GO:0001103);; Molecular Function: chromatin binding (GO:0003682);; Molecular Function: transcription corepressor activity (GO:0003714);; Cellular Component: replication fork (GO:0005657);; Cellular Component: cytopla…	K11324|0.0|ecb:100065973|similar to DNMT1 associated protein-1	PREDICTED: DNA methyltransferase 1-associated protein 1 isoform 1 [Ovis aries]
ENSOARG00000000802	CG	--	--	Biological Process: blastocyst development (GO:0001824);; Molecular Function: DNA binding (GO:0003677);; Molecular Function: sequence-specific DNA binding transcription factor activity (GO:0003700);; Molecular Function: protein binding (GO:0005515);; Cellular Component: nucleoplasm (GO:0005654);; Biological Process: regulation of transcription from RNA polymerase II promoter (GO:0006357);; Biolog…	K09367|1e-123|ssc:100127461|POU5F1, OCT3, OCT4	PREDICTED: POU domain, class 5, transcription factor 1 [Balaenoptera acutorostrata scammoni]
ENSOARG00000000803	CG	--	--	--	--	PREDICTED: LOW QUALITY PROTEIN: protein SOGA2-like [Ovis aries]
ENSOARG00000000807	CG	--	--	Biological Process: cell communication (GO:0007154);; Molecular Function: phosphatidylinositol binding (GO:0035091);;	--	PREDICTED: uncharacterized protein LOC102177852 [Capra hircus]
ENSOARG00000000809	CG	--	--	Molecular Function: RNA polymerase II core promoter sequence-specific DNA binding (GO:0000979);; Biological Process: luteinization (GO:0001553);; Molecular Function: sequence-specific DNA binding transcription factor activity (GO:0003700);; Molecular Function: signal transducer activity (GO:0004871);; Molecular Function: calcium ion binding (GO:0005509);; Cellular Component: nucleus (GO:0005634);…	K11223|0.0|bta:282375|STAT5A, STAT5A/MGF, STATA5	PREDICTED: signal transducer and activator of transcription 5A [Bubalus bubalis]
ENSOARG00000000810	CG	--	--	--	--	PREDICTED: LOW QUALITY PROTEIN: NHS-like protein 1 [Ovis aries]
ENSOARG00000000811	CG	--	--	Biological Process: telomere maintenance (GO:0000723);; Molecular Function: DNA binding (GO:0003677);; Molecular Function: NAD+ ADP-ribosyltransferase activity (GO:0003950);; Cellular Component: nuclear envelope (GO:0005635);; Cellular Component: transcription factor complex (GO:0005667);; Cellular Component: nucleolus (GO:0005730);; Biological Process: base-excision repair (GO:0006284);; Biologi…	K10798|0.0|bta:286764|PARP1, ADPRT	PREDICTED: poly [ADP-ribose] polymerase 1 isoform X1 [Capra hircus]
ENSOARG00000000814	CG	[J]	Translation, ribosomal structure and biogenesis	Molecular Function: structural constituent of ribosome (GO:0003735);; Cellular Component: nucleus (GO:0005634);; Cellular Component: ribosome (GO:0005840);; Biological Process: translation (GO:0006412);; Biological Process: spermatogenesis (GO:0007283);;	K02866|1e-158|cfa:481085|RPL10	60S ribosomal protein L10-like [Bos taurus]
ENSOARG00000000820	CG	--	--	Biological Process: mRNA processing (GO:0006397);; Molecular Function: zinc ion binding (GO:0008270);; Biological Process: mRNA modification (GO:0016556);; Molecular Function: hydrolase activity, acting on carbon-nitrogen (but not peptide) bonds, in cyclic amidines (GO:0016814);; Biological Process: DNA demethylation (GO:0080111);;	K01500|1e-155|bta:509619|APOBEC2, MGC128604	PREDICTED: probable C-
ENSOARG00000000823	CG	--	--	Molecular Function: nucleic acid binding (GO:0003676);; Molecular Function: exonuclease activity (GO:0004527);; Molecular Function: metal ion binding (GO:0046872);;	--	PREDICTED: ERI1 exoribonuclease 3 isoform X5 [Bos taurus]
ENSOARG00000000829	CG	[I]	Lipid transport and metabolism	Biological Process: tissue homeostasis (GO:0001894);; Molecular Function: acetyl-CoA carboxylase activity (GO:0003989);; Molecular Function: biotin carboxylase activity (GO:0004075);; Molecular Function: ATP binding (GO:0005524);; Cellular Component: mitochondrion (GO:0005739);; Cellular Component: cytosol (GO:0005829);; Biological Process: acetyl-CoA metabolic process (GO:0006084);; Biological P…	K11262|0.0|bta:281590|ACACA, ACCA	PREDICTED: acetyl-CoA carboxylase 1 isoform X1 [Capra hircus]
ENSOARG00000000834	CG	--	--	Biological Process: hair follicle development (GO:0001942);; Molecular Function: receptor activity (GO:0004872);; Cellular Component: plasma membrane (GO:0005886);; Biological Process: positive regulation of NF-kappaB import into nucleus (GO:0042346);; Biological Process: odontogenesis of dentin-containing tooth (GO:0042475);; Biological Process: pigmentation (GO:0043473);; Cellular Component: ap…	K05162|0.0|bta:613947|EDAR	PREDICTED: LOW QUALITY PROTEIN: tumor necrosis factor receptor superfamily member EDAR [Ovis aries]
ENSOARG00000000837	CG	[G]	Carbohydrate transport and metabolism	Molecular Function: scavenger receptor activity (GO:0005044);; Biological Process: carbohydrate metabolic process (GO:0005975);; Cellular Component: membrane (GO:0016020);; Molecular Function: oxidoreductase activity, acting on the CH-OH group of donors, quinone or similar compound as acceptor (GO:0016901);; Molecular Function: quinone binding (GO:0048038);;	--	PREDICTED: LOW QUALITY PROTEIN: HHIP-like protein 1-like [Ovis aries]
ENSOARG00000000838	CG	[R]	General function prediction only	Cellular Component: ruffle (GO:0001726);; Biological Process: liver development (GO:0001889);; Molecular Function: GTP binding (GO:0005525);; Cellular Component: Golgi apparatus (GO:0005794);; Cellular Component: cell cortex (GO:0005938);; Biological Process: apoptotic process (GO:0006915);; Cellular Component: endosome membrane (GO:0010008);; Biological Process: protein transport (GO:0015031);; …	K07941|1e-130|oaa:100077992|similar to ADP-ribosylation factor	PREDICTED: ADP-ribosylation factor 6 [Pteropus alecto]
ENSOARG00000000845	CG	--	--	Cellular Component: integral component of membrane (GO:0016021);; Cellular Component: asymmetric synapse (GO:0032279);;	--	PREDICTED: germ cell-specific gene 1-like protein [Ovis aries]
ENSOARG00000000846	CG	--	--	--	--	PREDICTED: coiled-coil domain-containing protein 28A [Pantholops hodgsonii]
ENSOARG00000000849	CG	--	--	Molecular Function: transition metal ion binding (GO:0046914);;	--	PREDICTED: ferritin light chain [Vicugna pacos]
ENSOARG00000000850	CG	--	--	Biological Process: regulation of protein phosphorylation (GO:0001932);; Molecular Function: Ras guanyl-nucleotide exchange factor activity (GO:0005088);; Cellular Component: cytosol (GO:0005829);; Cellular Component: cAMP-dependent protein kinase complex (GO:0005952);; Molecular Function: cAMP-dependent protein kinase regulator activity (GO:0008603);; Molecular Function: Ras GTPase binding (GO:0…	K04351|0.0|ecb:100064121|RAPGEF4	TPA: Rap guanine nucleotide exchange factor (GEF) 4 [Bos taurus]
ENSOARG00000000851	CG	--	--	Biological Process: sprouting angiogenesis (GO:0002040);; Molecular Function: G-protein coupled receptor activity (GO:0004930);; Cellular Component: plasma membrane (GO:0005886);; Biological Process: neuropeptide signaling pathway (GO:0007218);; Biological Process: central nervous system development (GO:0007417);; Cellular Component: cell surface (GO:0009986);; Biological Process: positive regula…	K08461|0.0|ssc:100524344|GPR124	PREDICTED: LOW QUALITY PROTEIN: G-protein coupled receptor 124 [Ovis aries]
ENSOARG00000000852	CG	[R]	General function prediction only	Molecular Function: purine nucleoside binding (GO:0001883);; Molecular Function: deacetylase activity (GO:0019213);; Biological Process: purine nucleoside metabolic process (GO:0042278);;	--	PREDICTED: O-acetyl-ADP-ribose deacetylase C6orf130 homolog [Ovis aries]
ENSOARG00000000855	CG	--	--	Molecular Function: zinc ion binding (GO:0008270);;	--	PREDICTED: SH3 domain-containing RING finger protein 3 isoform X1 [Bos taurus]
ENSOARG00000000856	CG	[C]	Energy production and conversion	Molecular Function: iron ion binding (GO:0005506);; Cellular Component: mitochondrial intermembrane space (GO:0005758);; Cellular Component: cytosol (GO:0005829);; Biological Process: apoptotic DNA fragmentation (GO:0006309);; Molecular Function: heme binding (GO:0020037);; Biological Process: electron transport chain (GO:0022900);; Molecular Function: electron transporter, transferring electrons…	K08738|5e-72|ssc:100170131|CYCS, CYC	PREDICTED: cytochrome c-like [Ovis aries]
ENSOARG00000000859	CG	[GEPR]	--	Cellular Component: integral component of membrane (GO:0016021);; Molecular Function: transmembrane transporter activity (GO:0022857);; Biological Process: transmembrane transport (GO:0055085);;	--	PREDICTED: solute carrier family 22 member 23 [Ovis aries]
ENSOARG00000000868	CG	[GEPR]	--	Cellular Component: integral component of membrane (GO:0016021);; Biological Process: transmembrane transport (GO:0055085);;	--	PREDICTED: solute carrier family 22 member 10-like isoform X2 [Bison bison bison]
ENSOARG00000000869	CG	[RTKL]	--	Biological Process: receptor recycling (GO:0001881);; Molecular Function: protein serine/threonine kinase activity (GO:0004674);; Molecular Function: protein tyrosine kinase activity (GO:0004713);; Molecular Function: protein phosphatase inhibitor activity (GO:0004864);; Molecular Function: ATP binding (GO:0005524);; Cellular Component: early endosome (GO:0005769);; Cellular Component: Golgi appa…	K08898|0.0|cfa:608946|LMTK2	PREDICTED: LOW QUALITY PROTEIN: serine/threonine-protein kinase LMTK2 [Ovis aries]
ENSOARG00000000870	CG	--	--	Cellular Component: nucleus (GO:0005634);;	--	PREDICTED: C2 calcium-dependent domain-containing protein 4A-like [Ovis aries]
ENSOARG00000000872	CG	--	--	Cellular Component: intermediate filament (GO:0005882);;	--	PREDICTED: keratin-associated protein 13-1-like [Ovis aries]
ENSOARG00000000875	CG	--	--	Cellular Component: stress fiber (GO:0001725);; Cellular Component: podosome (GO:0002102);; Biological Process: response to oxidative stress (GO:0006979);; Cellular Component: cortical cytoskeleton (GO:0030863);; Cellular Component: filamentous actin (GO:0031941);;	K10375|0.0|cfa:609879|TPM4	PREDICTED: tropomyosin alpha-4 chain isoformX2 [Canis lupus familiaris]
ENSOARG00000000876	CG	--	--	--	--	PREDICTED: liprin-alpha-4 [Capra hircus]
ENSOARG00000000878	CG	--	--	Molecular Function: ATP binding (GO:0005524);; Cellular Component: kinesin complex (GO:0005871);; Cellular Component: microtubule (GO:0005874);; Biological Process: microtubule-based movement (GO:0007018);; Molecular Function: microtubule binding (GO:0008017);; Molecular Function: minus-end-directed microtubule motor activity (GO:0008569);;	K10406|0.0|ssc:100514463|kinesin-like protein KIFC3-like	PREDICTED: kinesin-like protein KIFC3 isoform 2 [Ovis aries]
ENSOARG00000000879	CG	--	--	Cellular Component: nucleus (GO:0005634);;	--	PREDICTED: C2 calcium-dependent domain-containing protein 4A-like [Ovis aries]
ENSOARG00000000882	CG	--	--	Cellular Component: nucleus (GO:0005634);;	--	PREDICTED: C2 calcium-dependent domain-containing protein 4A-like [Ovis aries]
ENSOARG00000000887	CG	--	--	--	--	40S ribosomal protein S6 [Pteropus alecto]
ENSOARG00000000888	CG	--	--	Cellular Component: nucleus (GO:0005634);; Cellular Component: mitochondrion (GO:0005739);; Biological Process: apoptotic process (GO:0006915);; Biological Process: response to interferon-beta (GO:0035456);; Molecular Function: metal ion binding (GO:0046872);;	--	PREDICTED: LOW QUALITY PROTEIN: XIAP-associated factor 1 [Ovis aries]
ENSOARG00000000890	CG	--	--	Cellular Component: integral component of membrane (GO:0016021);;	K06571|0.0|ssc:100526026|tetraspanin-7-like	PREDICTED: tetraspanin-7 [Ovis aries]
ENSOARG00000000891	CG	[C]	Energy production and conversion	Cellular Component: mitochondrial respiratory chain complex I (GO:0005747);; Biological Process: mitochondrial electron transport, NADH to ubiquinone (GO:0006120);; Biological Process: nervous system development (GO:0007399);; Molecular Function: NADH dehydrogenase (ubiquinone) activity (GO:0008137);; Molecular Function: metal ion binding (GO:0046872);; Biological Process: cardiac muscle tissue d…	K03943|1e-174|bta:282290|NDUFV2	NADH dehydrogenase [ubiquinone] flavoprotein 2, mitochondrial precursor [Bos taurus]
ENSOARG00000000892	CG	NA	NA	NA	NA	NA
ENSOARG00000000893	CG	[K]	Transcription	Biological Process: urogenital system development (GO:0001655);; Biological Process: somitogenesis (GO:0001756);; Molecular Function: sequence-specific DNA binding transcription factor activity (GO:0003700);; Cellular Component: nucleus (GO:0005634);; Biological Process: regulation of transcription, DNA-templated (GO:0006355);; Biological Process: axon target recognition (GO:0007412);; Biological…	K09395|0.0|bta:539181|FOXB1	PREDICTED: forkhead box protein B1 [Ovis aries]
ENSOARG00000000898	CG	--	--	--	--	PREDICTED: uncharacterized protein C14orf45 homolog [Ovis aries]
ENSOARG00000000899	CG	[R]	General function prediction only	Cellular Component: histone deacetylase complex (GO:0000118);; Biological Process: in utero embryonic development (GO:0001701);; Biological Process: neutrophil homeostasis (GO:0001780);; Molecular Function: DNA binding (GO:0003677);; Molecular Function: sequence-specific DNA binding transcription factor activity (GO:0003700);; Biological Process: inflammatory response (GO:0006954);; Biological Pr…	K04462|0.0|ptr:460837|MECOM, EVI1	PREDICTED: MDS1 and EVI1 complex locus protein EVI1 isoform X5 [Pantholops hodgsonii]
ENSOARG00000000900	CG	--	--	Cellular Component: Golgi membrane (GO:0000139);; Biological Process: immunoglobulin production in mucosal tissue (GO:0002426);; Molecular Function: beta-1,3-galactosyl-O-glycosyl-glycoprotein beta-1,6-N-acetylglucosaminyltransferase activity (GO:0003829);; Biological Process: protein glycosylation (GO:0006486);; Molecular Function: N-acetyllactosaminide beta-1,6-N-acetylglucosaminyltransferase a…	K09662|0.0|bta:404167|GCNT3	PREDICTED: beta-1,3-galactosyl-O-glycosyl-glycoprotein beta-1,6-N-acetylglucosaminyltransferase 3 [Ovis aries]
ENSOARG00000000902	CG	--	--	--	--	PREDICTED: G protein-regulated inducer of neurite outgrowth 2 [Ovis aries]
ENSOARG00000000903	CG	[R]	General function prediction only	--	--	PREDICTED: ankyrin repeat domain-containing protein 46 isoform X1 [Sus scrofa]
ENSOARG00000000906	CG	--	--	--	--	PREDICTED: uncharacterized protein LOC101106271 [Ovis aries]
ENSOARG00000000907	CG	--	--	--	--	PREDICTED: PWWP domain-containing protein MUM1L1-like [Ovis aries]
ENSOARG00000000910	CG	--	--	Cellular Component: rough endoplasmic reticulum (GO:0005791);; Cellular Component: cell surface (GO:0009986);; Biological Process: membrane protein proteolysis (GO:0033619);; Molecular Function: aspartic endopeptidase activity, intramembrane cleaving (GO:0042500);; Molecular Function: protein homodimerization activity (GO:0042803);; Cellular Component: integral component of cytoplasmic side of en…	K09595|0.0|bta:512534|HM13, MGC134054	PREDICTED: minor histocompatibility antigen H13 isoform X4 [Capra hircus]
ENSOARG00000000912	CG	--	--	Molecular Function: calcium ion binding (GO:0005509);; Molecular Function: calcium-dependent phospholipid binding (GO:0005544);; Biological Process: blood coagulation (GO:0007596);;	--	PREDICTED: annexin A8-like isoform 1 [Ovis aries]
ENSOARG00000000914	CG	--	--	--	K07595|7e-35|xtr:613050|mafa	PREDICTED: transcription factor MafA [Bubalus bubalis]
ENSOARG00000000918	CG	--	--	Molecular Function: serine-type endopeptidase inhibitor activity (GO:0004867);; Cellular Component: extracellular region (GO:0005576);; Biological Process: blood coagulation (GO:0007596);; Biological Process: negative regulation of peptidase activity (GO:0010466);;	--	PREDICTED: tissue factor pathway inhibitor 2 [Ovis aries]
ENSOARG00000000922	CG	NA	NA	NA	NA	NA
ENSOARG00000000926	CG	[C]	Energy production and conversion	Molecular Function: magnesium ion binding (GO:0000287);; Cellular Component: nucleus (GO:0005634);; Cellular Component: cytoplasm (GO:0005737);; Biological Process: L-methionine salvage from methylthioadenosine (GO:0019509);; Molecular Function: acireductone synthase activity (GO:0043874);;	K09880|1e-167|bta:525563|ENOPH1, MGC139556	PREDICTED: enolase-phosphatase E1 [Ovis aries]
ENSOARG00000000931	CG	--	--	Molecular Function: G-protein coupled receptor activity (GO:0004930);; Molecular Function: olfactory receptor activity (GO:0004984);; Cellular Component: plasma membrane (GO:0005886);; Biological Process: G-protein coupled receptor signaling pathway (GO:0007186);; Cellular Component: integral component of membrane (GO:0016021);; Biological Process: detection of chemical stimulus involved in senso…	K04257|0.0|bta:509152|OR52K2	PREDICTED: olfactory receptor 52K1-like [Ovis aries]
ENSOARG00000000932	CG	--	--	Molecular Function: nucleic acid binding (GO:0003676);; Cellular Component: intracellular (GO:0005622);; Biological Process: regulation of transcription, DNA-templated (GO:0006355);; Molecular Function: protein dimerization activity (GO:0046983);;	--	PREDICTED: LOW QUALITY PROTEIN: zinc finger protein 862 [Ovis aries]
ENSOARG00000000933	CG	[Q]	Secondary metabolites biosynthesis, transport and catabolism	Molecular Function: iron ion binding (GO:0005506);; Biological Process: cholesterol catabolic process (GO:0006707);; Biological Process: xenobiotic metabolic process (GO:0006805);; Molecular Function: electron carrier activity (GO:0009055);; Molecular Function: heme binding (GO:0020037);; Molecular Function: cholesterol 24-hydroxylase activity (GO:0033781);; Biological Process: oxidation-reductio…	K07440|0.0|bta:506438|CYP46A1, MGC142869	PREDICTED: LOW QUALITY PROTEIN: cholesterol 24-hydroxylase-like, partial [Ovis aries]
ENSOARG00000000935	CG	[V]	Defense mechanisms	Molecular Function: ATP binding (GO:0005524);; Cellular Component: plasma membrane (GO:0005886);; Cellular Component: integral component of membrane (GO:0016021);; Cellular Component: platelet dense granule membrane (GO:0031088);; Molecular Function: ATPase activity, coupled to transmembrane movement of substances (GO:0042626);;	K05673|0.0|bta:515333|ABCC4	PREDICTED: multidrug resistance-associated protein 4 isoform X1 [Bos taurus]
ENSOARG00000000936	CG	--	--	Molecular Function: actin binding (GO:0003779);; Molecular Function: tropomyosin binding (GO:0005523);; Cellular Component: cytoskeleton (GO:0005856);;	--	PREDICTED: LOW QUALITY PROTEIN: leiomodin-2 [Ovis aries]
ENSOARG00000000939	CG	--	--	Biological Process: positive regulation of protein phosphorylation (GO:0001934);; Biological Process: positive regulation of defense response to virus by host (GO:0002230);; Molecular Function: signal transducer activity (GO:0004871);; Cellular Component: peroxisomal membrane (GO:0005778);; Molecular Function: protein kinase binding (GO:0019901);; Cellular Component: mitochondrial membrane (GO:00…	K12648|0.0|bta:618508|MAVS, MGC137656, VISA	PREDICTED: mitochondrial antiviral-signaling protein [Ovis aries]
ENSOARG00000000940	CG	[C]	Energy production and conversion	Molecular Function: fatty-acyl-CoA binding (GO:0000062);; Molecular Function: methylmalonate-semialdehyde dehydrogenase (acylating) activity (GO:0004491);; Cellular Component: nucleus (GO:0005634);; Cellular Component: mitochondrion (GO:0005739);; Biological Process: valine metabolic process (GO:0006573);; Molecular Function: malonate-semialdehyde dehydrogenase (acetylating) activity (GO:0018478)…	K00140|0.0|bta:327692|ALDH6A1	PREDICTED: methylmalonate-semialdehyde dehydrogenase [acylating], mitochondrial isoform X1 [Pantholops hodgsonii]
ENSOARG00000000942	CG	--	--	Molecular Function: ubiquitin-protein ligase activity (GO:0004842);; Molecular Function: ATP binding (GO:0005524);; Cellular Component: cytoplasm (GO:0005737);; Molecular Function: zinc ion binding (GO:0008270);; Molecular Function: ATPase activity (GO:0016887);; Biological Process: protein autoubiquitination (GO:0051865);;	--	PREDICTED: E3 ubiquitin-protein ligase RNF213 [Ovis aries]
ENSOARG00000000943	CG	--	--	Molecular Function: calcium ion binding (GO:0005509);; Cellular Component: extracellular space (GO:0005615);; Cellular Component: multivesicular body (GO:0005771);; Biological Process: response to virus (GO:0009615);; Cellular Component: tubulin complex (GO:0045298);;	--	PREDICTED: translationally-controlled tumor protein-like [Ovis aries]
ENSOARG00000000945	CG	--	--	--	--	PREDICTED: LOW QUALITY PROTEIN: NMDA receptor synaptonuclear signaling and neuronal migration factor [Bos mutus]
ENSOARG00000000948	CG	[R]	General function prediction only	Molecular Function: fibronectin binding (GO:0001968);; Molecular Function: estradiol 17-beta-dehydrogenase activity (GO:0004303);; Molecular Function: collagen binding (GO:0005518);; Cellular Component: endoplasmic reticulum membrane (GO:0005789);; Biological Process: fatty acid biosynthetic process (GO:0006633);; Biological Process: estrogen biosynthetic process (GO:0006703);; Molecular Function…	K10251|0.0|bta:789567|HSD17B12, KAR	PREDICTED: estradiol 17-beta-dehydrogenase 12 [Ovis aries]
ENSOARG00000000949	CG	[J]	Translation, ribosomal structure and biogenesis	Molecular Function: structural constituent of ribosome (GO:0003735);; Cellular Component: ribosome (GO:0005840);; Biological Process: translation (GO:0006412);;	--	PREDICTED: 60S ribosomal protein L21-like [Ovis aries]
ENSOARG00000000951	CG	--	--	--	--	TPA: multiple epidermal growth factor-like domains 6-like [Bos taurus]
ENSOARG00000000953	CG	--	--	Cellular Component: photoreceptor outer segment (GO:0001750);; Cellular Component: photoreceptor inner segment (GO:0001917);; Cellular Component: neurofilament (GO:0005883);; Cellular Component: ionotropic glutamate receptor complex (GO:0008328);; Molecular Function: ionotropic glutamate receptor binding (GO:0035255);; Cellular Component: dendritic spine (GO:0043197);; Cellular Component: postsyn…	--	PREDICTED: SH3 and multiple ankyrin repeat domains protein 2-like [Equus przewalskii]
ENSOARG00000000954	CG	[GEPR]	--	Cellular Component: integral component of membrane (GO:0016021);; Biological Process: transmembrane transport (GO:0055085);;	--	PREDICTED: solute carrier family 22 member 10-like isoform X1 [Capra hircus]
ENSOARG00000000955	CG	--	--	Biological Process: calcium ion transport (GO:0006816);; Cellular Component: integral component of membrane (GO:0016021);;	K04871|1e-153|bta:521616|CACNG6	PREDICTED: voltage-dependent calcium channel gamma-6 subunit [Ovis aries]
ENSOARG00000000957	CG	[R]	General function prediction only	Cellular Component: cytoplasm (GO:0005737);; Molecular Function: hydroxylysine kinase activity (GO:0047992);;	--	PREDICTED: hydroxylysine kinase [Ovis aries]
ENSOARG00000000958	CG	--	--	Cellular Component: membrane (GO:0016020);; Biological Process: positive regulation of protein exit from endoplasmic reticulum (GO:0070863);;	--	PREDICTED: cell cycle control protein 50B, partial [Ovis aries]
ENSOARG00000000960	CG	[YU]	--	Cellular Component: nucleolus (GO:0005730);; Cellular Component: cytoplasm (GO:0005737);; Cellular Component: plasma membrane (GO:0005886);; Biological Process: protein export from nucleus (GO:0006611);; Molecular Function: Ran GTPase binding (GO:0008536);;	--	PREDICTED: exportin-6 isoform X1 [Bos taurus]
ENSOARG00000000962	CG	--	--	Molecular Function: small GTPase regulator activity (GO:0005083);; Biological Process: signal transduction (GO:0007165);;	--	PREDICTED: rhophilin-1 isoform X2 [Bos taurus]
ENSOARG00000000963	CG	--	--	Cellular Component: integral component of membrane (GO:0016021);;	--	transmembrane protein 53 [Bos taurus]
ENSOARG00000000966	CG	--	--	--	--	PREDICTED: protein lin-52 homolog [Ovis aries]
ENSOARG00000000967	CG	[J]	Translation, ribosomal structure and biogenesis	Molecular Function: ATP binding (GO:0005524);; Molecular Function: GTP binding (GO:0005525);; Cellular Component: nucleolus (GO:0005730);; Cellular Component: cytoplasm (GO:0005737);; Biological Process: ATP catabolic process (GO:0006200);; Molecular Function: hydrolase activity (GO:0016787);;	K06942|0.0|bta:509966|OLA1, MGC137902	PREDICTED: obg-like ATPase 1 [Ovis aries]
ENSOARG00000000968	CG	--	--	Molecular Function: nicotinamide-nucleotide adenylyltransferase activity (GO:0000309);; Molecular Function: nicotinate-nucleotide adenylyltransferase activity (GO:0004515);; Molecular Function: ATP binding (GO:0005524);; Cellular Component: nucleus (GO:0005634);; Cellular Component: late endosome (GO:0005770);; Cellular Component: Golgi apparatus (GO:0005794);; Cellular Component: trans-Golgi net…	K06210|0.0|bta:511042|NMNAT2, MGC143148	nicotinamide mononucleotide adenylyltransferase 2 [Bos taurus]
ENSOARG00000000970	CG	--	--	Biological Process: ion transport (GO:0006811);; Biological Process: visual perception (GO:0007601);; Biological Process: phototransduction (GO:0007602);; Biological Process: sensory perception of smell (GO:0007608);; Cellular Component: integral component of membrane (GO:0016021);; Molecular Function: cAMP binding (GO:0030552);; Biological Process: protein localization to organelle (GO:0033365);…	K04952|0.0|cfa:611173|CNGB1	PREDICTED: LOW QUALITY PROTEIN: cyclic nucleotide-gated cation channel beta-1-like [Ovis aries]
ENSOARG00000000971	CG	[R]	General function prediction only	Cellular Component: nucleus (GO:0005634);; Cellular Component: cytoplasm (GO:0005737);;	--	PREDICTED: ankyrin repeat domain-containing protein 12 isoform 1 [Ovis aries]
ENSOARG00000000972	CG	--	--	Biological Process: lipid metabolic process (GO:0006629);; Molecular Function: phosphoric diester hydrolase activity (GO:0008081);;	--	PREDICTED: PI-PLC X domain-containing protein 1 [Pantholops hodgsonii]
ENSOARG00000000975	CG	[J]	Translation, ribosomal structure and biogenesis	Molecular Function: structural constituent of ribosome (GO:0003735);; Cellular Component: ribosome (GO:0005840);; Biological Process: translation (GO:0006412);;	--	40S ribosomal protein S15a, partial [Bos mutus]
ENSOARG00000000976	CG	--	--	Molecular Function: ATP binding (GO:0005524);; Cellular Component: cytoplasm (GO:0005737);;	--	PREDICTED: NACHT, LRR and PYD domains-containing protein 9-like isoform 2 [Ovis aries]
ENSOARG00000000977	CG	[DZ]	--	Molecular Function: GTP binding (GO:0005525);; Biological Process: cell cycle (GO:0007049);; Cellular Component: septin complex (GO:0031105);; Biological Process: cell division (GO:0051301);;	--	septin-10 [Bos taurus]
ENSOARG00000000978	CG	[I]	Lipid transport and metabolism	Biological Process: very long-chain fatty acid metabolic process (GO:0000038);; Cellular Component: peroxisome (GO:0005777);; Biological Process: fatty acid beta-oxidation (GO:0006635);; Biological Process: bile acid metabolic process (GO:0008206);; Molecular Function: palmitoyl-CoA oxidase activity (GO:0016401);; Molecular Function: transferase activity, transferring acyl groups other than amino…	K07513|0.0|bta:508324|ACAA1, MGC128200	3-ketoacyl-CoA thiolase, peroxisomal [Bos taurus]
ENSOARG00000000982	CG	--	--	Cellular Component: integral component of membrane (GO:0016021);;	--	PREDICTED: transmembrane protein 180 [Ovis aries]
ENSOARG00000000983	CG	[R]	General function prediction only	--	--	PREDICTED: WD repeat-containing protein 89 isoform 1 [Ovis aries]
ENSOARG00000000991	CG	--	--	Molecular Function: calmodulin binding (GO:0005516);; Biological Process: protein targeting (GO:0006605);; Molecular Function: adenylate cyclase binding (GO:0008179);; Biological Process: positive regulation of protein kinase A signaling (GO:0010739);; Cellular Component: membrane (GO:0016020);; Biological Process: positive regulation of cAMP biosynthetic process (GO:0030819);;	--	PREDICTED: A-kinase anchor protein 5 [Ovis aries]
ENSOARG00000000992	CG	--	--	Molecular Function: sequence-specific DNA binding transcription factor activity (GO:0003700);; Cellular Component: nucleolus (GO:0005730);; Cellular Component: cytoplasm (GO:0005737);; Biological Process: positive regulation of cell proliferation (GO:0008284);; Biological Process: negative regulation of cell proliferation (GO:0008285);; Molecular Function: sequence-specific DNA binding (GO:004356…	K09336|1e-177|cfa:490780|VSX2, CHX10	PREDICTED: visual system homeobox 2 isoform X1 [Bos taurus]
ENSOARG00000000993	CG	--	--	Cellular Component: plasma membrane (GO:0005886);; Cellular Component: intracellular membrane-bounded organelle (GO:0043231);;	--	PREDICTED: protein eva-1 homolog A-like isoform X1 [Capra hircus]
ENSOARG00000000998	CG	[L]	Replication, recombination and repair	Molecular Function: nucleic acid binding (GO:0003676);; Molecular Function: ATP binding (GO:0005524);; Molecular Function: ATP-dependent helicase activity (GO:0008026);; Cellular Component: catalytic step 2 spliceosome (GO:0071013);;	K13117|0.0|bta:513148|DHX35	PREDICTED: probable ATP-dependent RNA helicase DHX35 [Ovis aries]
ENSOARG00000000999	CG	--	--	--	--	PREDICTED: serine protease inhibitor Kazal-type 8 [Ovis aries]
ENSOARG00000001001	CG	--	--	Biological Process: mitotic sister chromatid segregation (GO:0000070);; Cellular Component: kinetochore (GO:0000776);; Cellular Component: nucleus (GO:0005634);; Cellular Component: cytoplasm (GO:0005737);; Cellular Component: spindle microtubule (GO:0005876);; Cellular Component: microtubule plus-end (GO:0035371);; Biological Process: regulation of attachment of spindle microtubules to kinetocho…	--	PREDICTED: sperm-associated antigen 5 [Ovis aries]
ENSOARG00000001003	CG	[A]	RNA processing and modification	Molecular Function: poly(A)-specific ribonuclease activity (GO:0004535);; Biological Process: positive regulation of cell proliferation (GO:0008284);; Biological Process: positive regulation of cytoplasmic mRNA processing body assembly (GO:0010606);; Cellular Component: CCR4-NOT complex (GO:0030014);; Biological Process: exonucleolytic nuclear-transcribed mRNA catabolic process involved in deaden…	K12603|0.0|bta:534707|CNOT6	PREDICTED: CCR4-NOT transcription complex subunit 6 [Ovis aries]
ENSOARG00000001006	CG	[R]	General function prediction only	Molecular Function: nucleic acid binding (GO:0003676);; Cellular Component: nucleus (GO:0005634);; Biological Process: B cell differentiation (GO:0030183);; Biological Process: T cell differentiation in thymus (GO:0033077);; Molecular Function: metal ion binding (GO:0046872);;	K10488|0.0|bta:526903|ZBTB1	zinc finger and BTB domain-containing protein 1 [Bos taurus]
ENSOARG00000001009	CG	--	--	Cellular Component: centrosome (GO:0005813);; Biological Process: spindle assembly (GO:0051225);; Biological Process: centrosome organization (GO:0051297);; Cellular Component: HAUS complex (GO:0070652);;	--	PREDICTED: HAUS augmin-like complex subunit 3 isoform X1 [Bubalus bubalis]
ENSOARG00000001010	CG	--	--	Cellular Component: exocyst (GO:0000145);; Biological Process: vesicle docking involved in exocytosis (GO:0006904);; Biological Process: erythrocyte differentiation (GO:0030218);;	--	PREDICTED: exocyst complex component 6 [Ovis aries]
ENSOARG00000001013	CG	--	--	Molecular Function: zinc ion binding (GO:0008270);;	K11972|0.0|bta:540195|RNF19A	PREDICTED: E3 ubiquitin-protein ligase RNF19A [Ovis aries]
ENSOARG00000001018	CG	--	--	--	--	PREDICTED: uncharacterized membrane protein C1orf95 homolog [Pteropus alecto]
ENSOARG00000001021	CG	[V]	Defense mechanisms	--	--	PREDICTED: multidrug resistance-associated protein 4-like [Ovis aries]
ENSOARG00000001023	CG	--	--	--	--	PREDICTED: anthrax toxin receptor-like isoform X1 [Bos taurus]
ENSOARG00000001024	CG	[C]	Energy production and conversion	Molecular Function: iron ion binding (GO:0005506);; Cellular Component: mitochondrial intermembrane space (GO:0005758);; Cellular Component: cytosol (GO:0005829);; Biological Process: apoptotic DNA fragmentation (GO:0006309);; Molecular Function: heme binding (GO:0020037);; Biological Process: electron transport chain (GO:0022900);; Molecular Function: electron transporter, transferring electrons…	K08738|5e-72|ssc:100170131|CYCS, CYC	PREDICTED: cytochrome c-like [Ovis aries]
ENSOARG00000001027	CG	--	--	Cellular Component: mitochondrial inner membrane (GO:0005743);; Cellular Component: mitochondrial intermembrane space (GO:0005758);; Biological Process: protein transport (GO:0015031);; Molecular Function: metal ion binding (GO:0046872);;	--	PREDICTED: mitochondrial import inner membrane translocase subunit Tim8 A-like [Ovis aries]
ENSOARG00000001030	CG	[R]	General function prediction only	Molecular Function: ATP binding (GO:0005524);; Cellular Component: peroxisome (GO:0005777);; Cellular Component: endoplasmic reticulum membrane (GO:0005789);; Biological Process: ATP catabolic process (GO:0006200);; Biological Process: cobalamin metabolic process (GO:0009235);; Cellular Component: integral component of membrane (GO:0016021);; Molecular Function: ATPase activity, coupled to transm…	K05678|0.0|ecb:100056775|ABCD4	PREDICTED: ATP-binding cassette sub-family D member 4 [Ovis aries]
ENSOARG00000001032	CG	--	--	Cellular Component: integral component of membrane (GO:0016021);;	--	PREDICTED: transmembrane protein 229B [Ovis aries]
ENSOARG00000001034	CG	--	--	Molecular Function: DNA binding (GO:0003677);; Molecular Function: sequence-specific DNA binding transcription factor activity (GO:0003700);; Cellular Component: nucleus (GO:0005634);; Biological Process: regulation of transcription, DNA-templated (GO:0006355);;	K09061|0.0|ecb:100068759|similar to GCF2 fusion protein	PREDICTED: GC-rich sequence DNA-binding factor 2 [Ovis aries]
ENSOARG00000001035	CG	--	--	Molecular Function: signal transducer activity (GO:0004871);; Cellular Component: heterotrimeric G-protein complex (GO:0005834);; Biological Process: G-protein coupled receptor signaling pathway (GO:0007186);; Biological Process: phototransduction (GO:0007602);; Biological Process: protein localization (GO:0008104);; Biological Process: eye photoreceptor cell development (GO:0042462);; Cellular C…	K04548|2e-46|bta:281796|GNGT1	PREDICTED: guanine nucleotide-binding protein G(T) subunit gamma-T1 isoform X1 [Capra hircus]
ENSOARG00000001036	CG	--	--	Molecular Function: RNA polymerase II regulatory region sequence-specific DNA binding (GO:0000977);; Molecular Function: core promoter proximal region sequence-specific DNA binding (GO:0000987);; Biological Process: ossification (GO:0001503);; Molecular Function: sequence-specific DNA binding transcription factor activity (GO:0003700);; Cellular Component: nucleus (GO:0005634);; Biological Proces…	--	myogenin [Bos taurus]
ENSOARG00000001038	CG	[R]	General function prediction only	Molecular Function: GTP binding (GO:0005525);; Cellular Component: mitochondrion (GO:0005739);;	K06944|0.0|aml:100473030|DRG2	PREDICTED: developmentally-regulated GTP-binding protein 2 [Ovis aries]
ENSOARG00000001039	CG	[R]	General function prediction only	Molecular Function: GTPase activity (GO:0003924);; Molecular Function: GTP binding (GO:0005525);; Cellular Component: lipid particle (GO:0005811);; Cellular Component: cell-cell junction (GO:0005911);; Biological Process: GTP catabolic process (GO:0006184);; Biological Process: small GTPase mediated signal transduction (GO:0007264);; Biological Process: cell proliferation (GO:0008283);; Cellular …	K07836|1e-135|tgu:100223739|RAP1B, member of RAS oncogene family	Ras-related protein Rap-1b, partial [Bos mutus]
ENSOARG00000001040	CG	[A]	RNA processing and modification	Molecular Function: nucleic acid binding (GO:0003676);; Cellular Component: nucleolus (GO:0005730);; Cellular Component: mitochondrion (GO:0005739);; Cellular Component: plasma membrane (GO:0005886);; Biological Process: nucleobase-containing compound metabolic process (GO:0006139);; Molecular Function: 3'-5' exonuclease activity (GO:0008408);;	K13288|1e-153|bta:540139|REXO2, MGC148716	PREDICTED: oligoribonuclease, mitochondrial [Ovis aries]
ENSOARG00000001042	CG	--	--	--	--	PREDICTED: LOW QUALITY PROTEIN: testis, prostate and placenta-expressed protein [Bubalus bubalis]
ENSOARG00000001045	CG	[O]	Posttranslational modification, protein turnover, chaperones	Molecular Function: DNA binding (GO:0003677);; Molecular Function: chromatin binding (GO:0003682);; Cellular Component: endoplasmic reticulum membrane (GO:0005789);; Biological Process: regulation of translation (GO:0006417);; Biological Process: protein folding (GO:0006457);; Cellular Component: integral component of membrane (GO:0016021);; Cellular Component: nuclear membrane (GO:0031965);; Bio…	K09521|0.0|hsa:64215|DNAJC1, DNAJL1, ERdj1, HTJ1, MGC131954, MTJ1	PREDICTED: dnaJ homolog subfamily C member 1 [Ovis aries]
ENSOARG00000001046	CG	--	--	Molecular Function: acetylcholine-activated cation-selective channel activity (GO:0004889);; Cellular Component: acetylcholine-gated channel complex (GO:0005892);; Biological Process: ion transport (GO:0006811);; Molecular Function: acetylcholine receptor activity (GO:0015464);; Cellular Component: cell junction (GO:0030054);; Biological Process: behavioral response to nicotine (GO:0035095);; Cel…	K04807|0.0|bta:282177|CHRNA5	PREDICTED: neuronal acetylcholine receptor subunit alpha-5 isoform X1 [Balaenoptera acutorostrata scammoni]
ENSOARG00000001047	CG	--	--	Molecular Function: hydrogen ion transmembrane transporter activity (GO:0015078);; Biological Process: ATP hydrolysis coupled proton transport (GO:0015991);; Cellular Component: integral component of membrane (GO:0016021);; Molecular Function: hydrolase activity (GO:0016787);; Cellular Component: proton-transporting V-type ATPase, V0 domain (GO:0033179);;	K02153|2e-53|bta:505224|ATP6V0E2, MGC137533	PREDICTED: V-type proton ATPase subunit e 2 [Ovis aries]
ENSOARG00000001048	CG	--	--	--	--	PREDICTED: cysteine-rich PDZ-binding protein [Monodelphis domestica]
ENSOARG00000001049	CG	[E]	Amino acid transport and metabolism	Cellular Component: cytoplasm (GO:0005737);; Biological Process: cellular amino acid metabolic process (GO:0006520);; Molecular Function: transaminase activity (GO:0008483);; Biological Process: biosynthetic process (GO:0009058);; Molecular Function: pyridoxal phosphate binding (GO:0030170);;	--	PREDICTED: putative aspartate aminotransferase, cytoplasmic 2 [Ovis aries]
ENSOARG00000001051	CG	--	--	Molecular Function: calcium ion binding (GO:0005509);; Cellular Component: plasma membrane (GO:0005886);; Cellular Component: coated pit (GO:0005905);; Biological Process: receptor-mediated endocytosis (GO:0006898);; Molecular Function: SH3 domain binding (GO:0017124);;	--	PREDICTED: ralBP1-associated Eps domain-containing protein 1 isoform X3 [Bubalus bubalis]
ENSOARG00000001052	CG	[R]	General function prediction only	Cellular Component: photoreceptor outer segment (GO:0001750);; Cellular Component: photoreceptor inner segment (GO:0001917);; Cellular Component: neurofilament (GO:0005883);; Cellular Component: ionotropic glutamate receptor complex (GO:0008328);; Molecular Function: ionotropic glutamate receptor binding (GO:0035255);; Cellular Component: dendritic spine (GO:0043197);; Cellular Component: postsyn…	--	PREDICTED: SH3 and multiple ankyrin repeat domains protein 2 [Ovis aries]
ENSOARG00000001055	CG	--	--	Biological Process: retinoid metabolic process (GO:0001523);; Biological Process: in utero embryonic development (GO:0001701);; Molecular Function: receptor binding (GO:0005102);; Cellular Component: extracellular region (GO:0005576);; Biological Process: positive regulation of macrophage chemotaxis (GO:0010759);; Cellular Component: extracellular matrix (GO:0031012);; Biological Process: embryon…	K10044|1e-105|bta:508990|RARRES2, MGC137253, TIG2	PREDICTED: retinoic acid receptor responder protein 2 [Ovis aries]
ENSOARG00000001057	CG	--	--	Cellular Component: Golgi apparatus (GO:0005794);;	--	PREDICTED: LOW QUALITY PROTEIN: transmembrane protein 43 [Ovis aries]
ENSOARG00000001058	CG	--	--	--	--	Epididymal-specific lipocalin-12 [Bos mutus]
ENSOARG00000001060	CG	[RTKL]	--	Biological Process: ovarian follicle development (GO:0001541);; Biological Process: vasculogenesis (GO:0001570);; Biological Process: positive regulation of protein phosphorylation (GO:0001934);; Biological Process: positive regulation of endothelial cell proliferation (GO:0001938);; Biological Process: lymph vessel development (GO:0001945);; Biological Process: positive regulation of mesenchymal…	K05098|0.0|bta:407170|KDR, VEGFR2, flk-1	vascular endothelial growth factor receptor-2 precursor [Ovis aries]
ENSOARG00000001063	CG	--	--	Molecular Function: structural molecule activity (GO:0005198);; Cellular Component: Golgi apparatus (GO:0005794);; Cellular Component: plasma membrane (GO:0005886);; Cellular Component: tight junction (GO:0005923);; Cellular Component: integral component of membrane (GO:0016021);;	K06087|1e-153|bta:512703|CLDN17	PREDICTED: claudin-17 [Ovis aries]
ENSOARG00000001064	CG	[R]	General function prediction only	Molecular Function: serine-type endopeptidase inhibitor activity (GO:0004867);; Cellular Component: extracellular region (GO:0005576);; Biological Process: hyaluronan metabolic process (GO:0030212);;	--	PREDICTED: inter-alpha-trypsin inhibitor heavy chain H3 [Ovis aries]
ENSOARG00000001067	CG	[V]	Defense mechanisms	Molecular Function: ATP binding (GO:0005524);; Cellular Component: integral component of membrane (GO:0016021);; Molecular Function: ATPase activity, coupled to transmembrane movement of substances (GO:0042626);;	--	PREDICTED: multidrug resistance-associated protein 4-like [Ovis aries]
ENSOARG00000001069	CG	--	--	Cellular Component: nucleus (GO:0005634);; Cellular Component: Golgi apparatus (GO:0005794);;	--	PREDICTED: LOW QUALITY PROTEIN: Golgi integral membrane protein 4 [Ovis aries]
ENSOARG00000001072	CG	--	--	Molecular Function: calcium channel activity (GO:0005262);; Cellular Component: integral component of plasma membrane (GO:0005887);; Biological Process: positive regulation of calcium ion transport into cytosol (GO:0010524);; Biological Process: response to ATP (GO:0033198);; Biological Process: response to calcium ion (GO:0051592);; Molecular Function: inositol 1,4,5 trisphosphate binding (GO:00…	K04966|0.0|pon:100454158|TRPC3	PREDICTED: short transient receptor potential channel 3 isoform X1 [Pantholops hodgsonii]
ENSOARG00000001076	CG	--	--	Cellular Component: extracellular region (GO:0005576);; Cellular Component: lysosome (GO:0005764);; Cellular Component: endoplasmic reticulum (GO:0005783);; Biological Process: cholesterol metabolic process (GO:0008203);; Biological Process: response to virus (GO:0009615);; Molecular Function: cholesterol binding (GO:0015485);; Molecular Function: enzyme binding (GO:0019899);; Biological Process:…	K13443|1e-104|bta:280815|NPC2, HE1	PREDICTED: epididymal secretory protein E1 [Ovis aries]
ENSOARG00000001077	CG	--	--	Cellular Component: intracellular (GO:0005622);; Biological Process: ATP catabolic process (GO:0006200);; Biological Process: transport (GO:0006810);; Cellular Component: membrane (GO:0016020);; Molecular Function: Ral GTPase binding (GO:0017160);; Molecular Function: Rac GTPase activator activity (GO:0030675);; Biological Process: positive regulation of Rac GTPase activity (GO:0032855);; Biologi…	K08773|0.0|bta:523324|RALBP1	PREDICTED: ralA-binding protein 1 [Bos taurus]
ENSOARG00000001082	CG	--	--	--	--	PREDICTED: LOW QUALITY PROTEIN: KRAB-A domain-containing protein 2 [Ovis aries]
ENSOARG00000001089	CG	[RTKL]	--	Molecular Function: magnesium ion binding (GO:0000287);; Molecular Function: protein serine/threonine kinase activity (GO:0004674);; Molecular Function: ATP binding (GO:0005524);; Cellular Component: cytoplasm (GO:0005737);; Biological Process: protein phosphorylation (GO:0006468);; Biological Process: response to oxidative stress (GO:0006979);; Biological Process: intracellular signal transducti…	K08835|0.0|bta:526949|OXSR1, MGC139049	PREDICTED: serine/threonine-protein kinase OSR1 [Ovis aries]
ENSOARG00000001091	CG	[R]	General function prediction only	Molecular Function: nucleotide binding (GO:0000166);; Molecular Function: RNA binding (GO:0003723);; Cellular Component: spliceosomal complex (GO:0005681);; Molecular Function: enzyme binding (GO:0019899);; Biological Process: negative regulation of mRNA splicing, via spliceosome (GO:0048025);; Molecular Function: C2H2 zinc finger domain binding (GO:0070742);;	K12837|0.0|bta:507895|U2AF2	PREDICTED: splicing factor U2AF 65 kDa subunit [Ovis aries]
ENSOARG00000001093	CG	[F]	Nucleotide transport and metabolism	Molecular Function: nucleoside diphosphate kinase activity (GO:0004550);; Molecular Function: ATP binding (GO:0005524);; Cellular Component: mitochondrion (GO:0005739);; Biological Process: nucleoside diphosphate phosphorylation (GO:0006165);; Biological Process: GTP biosynthetic process (GO:0006183);; Biological Process: UTP biosynthetic process (GO:0006228);; Biological Process: CTP biosyntheti…	K00940|1e-130|hsa:10201|NME6, IPIA-ALPHA, NDK_6, NM23-H6	PREDICTED: nucleoside diphosphate kinase 6 [Ovis aries]
ENSOARG00000001097	CG	--	--	--	--	PREDICTED: translation machinery-associated protein 7 [Eptesicus fuscus]
ENSOARG00000001101	CG	--	--	Molecular Function: signal transducer activity (GO:0004871);; Cellular Component: heterotrimeric G-protein complex (GO:0005834);; Biological Process: G-protein coupled receptor signaling pathway (GO:0007186);;	--	guanine nucleotide-binding protein G(I)/G(S)/G(O) subunit gamma-11 [Ovis aries]
ENSOARG00000001105	CG	[J]	Translation, ribosomal structure and biogenesis	Molecular Function: structural constituent of ribosome (GO:0003735);; Cellular Component: ribosome (GO:0005840);; Biological Process: translation (GO:0006412);;	--	PREDICTED: 40S ribosomal protein S15a-like [Bos mutus]
ENSOARG00000001107	CG	--	--	Molecular Function: 3'-5'-exoribonuclease activity (GO:0000175);; Cellular Component: nucleus (GO:0005634);; Biological Process: mRNA processing (GO:0006397);; Biological Process: RNA splicing (GO:0008380);; Biological Process: U6 snRNA 3'-end processing (GO:0034477);; Biological Process: nucleic acid phosphodiester bond hydrolysis (GO:0090305);;	--	PREDICTED: putative U6 snRNA phosphodiesterase [Ovis aries]
ENSOARG00000001110	CG	[RTKL]	--	Molecular Function: protein serine/threonine kinase activity (GO:0004674);; Molecular Function: ATP binding (GO:0005524);; Cellular Component: cytoplasm (GO:0005737);; Biological Process: protein phosphorylation (GO:0006468);;	K08858|0.0|pon:100452279|SBK1	PREDICTED: LOW QUALITY PROTEIN: serine/threonine-protein kinase SBK1-like [Ovis aries]
ENSOARG00000001111	CG	--	--	Biological Process: negative regulation of transcription from RNA polymerase II promoter (GO:0000122);; Biological Process: endothelial cell morphogenesis (GO:0001886);; Molecular Function: sequence-specific DNA binding transcription factor activity (GO:0003700);; Cellular Component: nucleus (GO:0005634);; Cellular Component: cytoplasm (GO:0005737);; Biological Process: apoptotic process (GO:0006…	K04680|1e-93|cfa:609779|ID1	PREDICTED: DNA-binding protein inhibitor ID-1 [Ovis aries]
ENSOARG00000001113	CG	--	--	Molecular Function: integrin binding (GO:0005178);; Cellular Component: collagen (GO:0005581);; Biological Process: cell adhesion (GO:0007155);; Biological Process: cellular response to amino acid stimulus (GO:0071230);;	--	PREDICTED: collagen alpha-1(XVI) chain [Pantholops hodgsonii]
ENSOARG00000001115	CG	[Z]	Cytoskeleton	Molecular Function: ATP binding (GO:0005524);; Cellular Component: cytoplasm (GO:0005737);; Cellular Component: centrosome (GO:0005813);;	--	PREDICTED: alpha-centractin isoform X1 [Galeopterus variegatus]
ENSOARG00000001116	CG	--	--	--	--	PREDICTED: anthrax toxin receptor-like [Bos taurus]
ENSOARG00000001118	CG	--	--	Cellular Component: endoplasmic reticulum membrane (GO:0005789);; Molecular Function: zinc ion binding (GO:0008270);; Biological Process: protein autoubiquitination (GO:0051865);;	--	PREDICTED: E3 ubiquitin-protein ligase RNF133 [Capra hircus]
ENSOARG00000001123	CG	[L]	Replication, recombination and repair	Cellular Component: nucleus (GO:0005634);; Cellular Component: mitochondrion (GO:0005739);; Biological Process: DNA dealkylation involved in DNA repair (GO:0006307);; Molecular Function: ferrous iron binding (GO:0008198);; Biological Process: cell proliferation (GO:0008283);; Molecular Function: oxidoreductase activity, acting on single donors with incorporation of molecular oxygen, incorporation…	K10860|0.0|bta:514579|ALKBH3, MGC134125	PREDICTED: alpha-ketoglutarate-dependent dioxygenase alkB homolog 3 [Ovis aries]
ENSOARG00000001124	CG	--	--	Biological Process: G1/S transition of mitotic cell cycle (GO:0000082);; Cellular Component: nucleus (GO:0005634);; Cellular Component: cytoplasm (GO:0005737);; Molecular Function: eukaryotic initiation factor 4E binding (GO:0008190);; Biological Process: insulin receptor signaling pathway (GO:0008286);; Biological Process: TOR signaling (GO:0031929);; Biological Process: positive regulation of m…	K07205|3e-80|bta:509613|EIF4EBP1	PREDICTED: eukaryotic translation initiation factor 4E-binding protein 1 [Ovis aries]
ENSOARG00000001125	CG	--	--	Cellular Component: endoplasmic reticulum (GO:0005783);; Cellular Component: trans-Golgi network (GO:0005802);; Cellular Component: external side of plasma membrane (GO:0009897);; Cellular Component: integral component of membrane (GO:0016021);; Molecular Function: bitter taste receptor activity (GO:0033038);;	K08474|0.0|bta:782027|bitter taste receptor Bota-T2R16-like	PREDICTED: taste receptor type 2 member 16-like [Ovis aries]
ENSOARG00000001127	CG	[R]	General function prediction only	Molecular Function: DNA binding (GO:0003677);; Molecular Function: metal ion binding (GO:0046872);;	--	PREDICTED: zinc finger protein 524 [Bison bison bison]
ENSOARG00000001129	CG	--	--	Molecular Function: calcium ion binding (GO:0005509);; Cellular Component: plasma membrane (GO:0005886);; Biological Process: homophilic cell adhesion (GO:0007156);; Cellular Component: integral component of membrane (GO:0016021);;	--	PREDICTED: LOW QUALITY PROTEIN: protocadherin-23 [Ovis aries]
ENSOARG00000001130	CG	--	--	Molecular Function: acetylcholine-activated cation-selective channel activity (GO:0004889);; Cellular Component: acetylcholine-gated channel complex (GO:0005892);; Biological Process: regulation of smooth muscle contraction (GO:0006940);; Biological Process: activation of transmembrane receptor protein tyrosine kinase activity (GO:0007171);; Biological Process: synaptic transmission, cholinergic …	K04805|0.0|bta:100336090|CHRNA3 protein-like	PREDICTED: neuronal acetylcholine receptor subunit alpha-3 [Ovis aries]
ENSOARG00000001131	CG	--	--	Molecular Function: GTP binding (GO:0005525);; Cellular Component: nucleus (GO:0005634);; Cellular Component: cytoplasm (GO:0005737);;	--	PREDICTED: GTPase IMAP family member 8-like [Capra hircus]
ENSOARG00000001137	CG	--	--	--	--	PREDICTED: uncharacterized protein LOC102185398 [Capra hircus]
ENSOARG00000001138	CG	[O]	Posttranslational modification, protein turnover, chaperones	Molecular Function: ubiquitin-protein ligase activity (GO:0004842);; Cellular Component: nucleus (GO:0005634);; Cellular Component: cytoplasm (GO:0005737);;	--	PREDICTED: probable E3 ubiquitin-protein ligase HERC6 [Ovis aries]
ENSOARG00000001140	CG	--	--	Molecular Function: GTP binding (GO:0005525);;	--	PREDICTED: GTPase IMAP family member 7-like isoform 1 [Ovis aries]
ENSOARG00000001142	CG	--	--	--	K00911|0.0|bta:540877|ITPKB	PREDICTED: LOW QUALITY PROTEIN: inositol-trisphosphate 3-kinase B, partial [Ovis aries]
ENSOARG00000001143	CG	[J]	Translation, ribosomal structure and biogenesis	Molecular Function: structural constituent of ribosome (GO:0003735);; Cellular Component: nucleolus (GO:0005730);; Biological Process: translation (GO:0006412);; Cellular Component: cytosolic large ribosomal subunit (GO:0022625);;	K02894|2e-94|xtr:496667|rpl23	PREDICTED: 60S ribosomal protein L23-like [Ovis aries]
ENSOARG00000001146	CG	--	--	--	--	costars family protein ABRACL [Bos taurus]
ENSOARG00000001148	CG	--	--	Biological Process: positive regulation of T cell mediated cytotoxicity (GO:0001916);; Biological Process: antigen processing and presentation of peptide antigen via MHC class I (GO:0002474);; Molecular Function: receptor binding (GO:0005102);; Cellular Component: early endosome (GO:0005769);; Cellular Component: cytoplasmic vesicle (GO:0031410);; Biological Process: hormone biosynthetic process …	--	PREDICTED: hereditary hemochromatosis protein homolog [Ovis aries]
ENSOARG00000001150	CG	--	--	Cellular Component: cytoplasm (GO:0005737);; Cellular Component: intracellular membrane-bounded organelle (GO:0043231);;	--	PREDICTED: serine/threonine-protein phosphatase 6 regulatory subunit 2 [Capra hircus]
ENSOARG00000001151	CG	--	--	Cellular Component: integral component of membrane (GO:0016021);;	--	PREDICTED: transmembrane protein 150C [Ovis aries]
ENSOARG00000001153	CG	--	--	Molecular Function: group III metabotropic glutamate receptor activity (GO:0001642);; Molecular Function: G-protein coupled GABA receptor activity (GO:0004965);; Cellular Component: plasma membrane (GO:0005886);; Biological Process: G-protein coupled receptor signaling pathway (GO:0007186);; Cellular Component: integral component of membrane (GO:0016021);; Biological Process: negative regulation …	--	PREDICTED: metabotropic glutamate receptor 8-like [Bubalus bubalis]
ENSOARG00000001154	CG	[R]	General function prediction only	--	--	PREDICTED: echinoderm microtubule-associated protein-like 1 [Ovis aries]
ENSOARG00000001155	CG	--	--	--	--	PREDICTED: headcase protein homolog [Physeter catodon]
ENSOARG00000001159	CG	--	--	Molecular Function: metalloendopeptidase activity (GO:0004222);; Molecular Function: calcium ion binding (GO:0005509);; Biological Process: proteolysis (GO:0006508);; Molecular Function: zinc ion binding (GO:0008270);; Cellular Component: extracellular matrix (GO:0031012);;	K07995|0.0|bta:282887|MMP15	PREDICTED: matrix metalloproteinase-15 [Lipotes vexillifer]
ENSOARG00000001160	CG	--	--	Molecular Function: Rho GTPase activator activity (GO:0005100);; Molecular Function: phosphatidylinositol-3,4,5-trisphosphate binding (GO:0005547);; Cellular Component: intracellular (GO:0005622);; Molecular Function: ARF GTPase activator activity (GO:0008060);; Molecular Function: zinc ion binding (GO:0008270);; Biological Process: regulation of cell shape (GO:0008360);; Biological Process: nega…	K12490|0.0|bta:513722|ARAP3	PREDICTED: LOW QUALITY PROTEIN: arf-GAP with Rho-GAP domain, ANK repeat and PH domain-containing protein 3 [Capra hircus]
ENSOARG00000001162	CG	--	--	Molecular Function: group III metabotropic glutamate receptor activity (GO:0001642);; Molecular Function: G-protein coupled GABA receptor activity (GO:0004965);; Cellular Component: plasma membrane (GO:0005886);; Biological Process: G-protein coupled receptor signaling pathway (GO:0007186);; Cellular Component: integral component of membrane (GO:0016021);; Biological Process: negative regulation …	--	PREDICTED: metabotropic glutamate receptor 8 [Lipotes vexillifer]
ENSOARG00000001166	CG	--	--	Cellular Component: histone deacetylase complex (GO:0000118);; Biological Process: negative regulation of transcription from RNA polymerase II promoter (GO:0000122);; Biological Process: ovarian follicle rupture (GO:0001543);; Molecular Function: transcription corepressor activity (GO:0003714);; Biological Process: lipid storage (GO:0019915);; Molecular Function: estrogen receptor binding (GO:003…	--	PREDICTED: nuclear receptor-interacting protein 1 [Ovis aries]
ENSOARG00000001167	CG	--	--	Molecular Function: cytochrome-c oxidase activity (GO:0004129);; Cellular Component: mitochondrial membrane (GO:0031966);;	K02263|1e-124|bta:618339|COX4I2	PREDICTED: cytochrome c oxidase subunit 4 isoform 2, mitochondrial-like isoform X5 [Capra hircus]
ENSOARG00000001168	CG	--	--	Molecular Function: protein binding (GO:0005515);;	--	PREDICTED: serine/threonine-protein phosphatase 4 regulatory subunit 1 [Ovis aries]
ENSOARG00000001169	CG	[V]	Defense mechanisms	Molecular Function: ATP binding (GO:0005524);; Cellular Component: integral component of membrane (GO:0016021);; Molecular Function: ATPase activity, coupled to transmembrane movement of substances (GO:0042626);;	--	hypothetical protein M91_13651, partial [Bos mutus]
ENSOARG00000001172	CG	--	--	--	--	PREDICTED: LOW QUALITY PROTEIN: NXPE family member 4 [Ovis aries]
ENSOARG00000001174	CG	[Z]	Cytoskeleton	Biological Process: neuron migration (GO:0001764);; Molecular Function: GTPase activity (GO:0003924);; Molecular Function: structural constituent of cytoskeleton (GO:0005200);; Molecular Function: protein binding (GO:0005515);; Molecular Function: GTP binding (GO:0005525);; Cellular Component: cytoplasm (GO:0005737);; Cellular Component: microtubule (GO:0005874);; Cellular Component: plasma membr…	K07375|0.0|ptr:462399|TUBB2A	Chain A, Human Doublecortin N-Dc Repeat (1mjd) And Mammalian Tubulin (1jff And 3hke) Docked Into The 8-Angstrom Cryo-Em Map Of Doublecortin-Stabilised Microtubules
ENSOARG00000001182	CG	--	--	--	--	PREDICTED: small lysine-rich protein 1 [Capra hircus]
ENSOARG00000001185	CG	[R]	General function prediction only	Cellular Component: Golgi membrane (GO:0000139);; Molecular Function: ARF guanyl-nucleotide exchange factor activity (GO:0005086);; Cellular Component: nucleolus (GO:0005730);; Cellular Component: trans-Golgi network (GO:0005802);; Cellular Component: cytosol (GO:0005829);; Biological Process: Golgi organization (GO:0007030);; Biological Process: endomembrane system organization (GO:0010256);; Bi…	--	PREDICTED: brefeldin A-inhibited guanine nucleotide-exchange protein 1 [Ovis aries]
ENSOARG00000001186	CG	--	--	--	--	antigen WC1.1 precursor [Bos taurus]
ENSOARG00000001187	CG	--	--	Molecular Function: integrin binding (GO:0005178);; Cellular Component: basement membrane (GO:0005604);; Biological Process: cell-matrix adhesion (GO:0007160);; Biological Process: integrin-mediated signaling pathway (GO:0007229);; Cellular Component: integrin complex (GO:0008305);; Cellular Component: external side of plasma membrane (GO:0009897);; Cellular Component: basal plasma membrane (GO:0…	K06485|0.0|cfa:478800|ITGA6	Integrin alpha-6 [Tupaia chinensis]
ENSOARG00000001188	CG	[RTKL]	--	Molecular Function: protein serine/threonine kinase activity (GO:0004674);; Molecular Function: ATP binding (GO:0005524);; Biological Process: protein phosphorylation (GO:0006468);;	--	TPA: SH3-binding kinase 1-like [Bos taurus]
ENSOARG00000001190	CG	[M]	Cell wall/membrane/envelope biogenesis	Biological Process: proteolysis (GO:0006508);; Biological Process: transport (GO:0006810);; Molecular Function: serine-type peptidase activity (GO:0008236);; Molecular Function: retinal binding (GO:0016918);; Cellular Component: interphotoreceptor matrix (GO:0033165);;	--	PREDICTED: retinol-binding protein 3 [Ovis aries]
ENSOARG00000001191	CG	--	--	--	--	PREDICTED: transmembrane protein 140 [Ovis aries]
ENSOARG00000001193	CG	--	--	Molecular Function: hyalurononglucosaminidase activity (GO:0004415);; Biological Process: carbohydrate metabolic process (GO:0005975);; Biological Process: fusion of sperm to egg plasma membrane (GO:0007342);;	K01197|0.0|bta:353352|SPAM1, MGC134590, PH-20	PREDICTED: hyaluronidase PH-20-like [Ovis aries]
ENSOARG00000001194	CG	--	--	Molecular Function: beta-amyloid binding (GO:0001540);; Molecular Function: glycoprotein binding (GO:0001948);; Cellular Component: endoplasmic reticulum (GO:0005783);; Cellular Component: cytosol (GO:0005829);; Biological Process: glycoprotein catabolic process (GO:0006516);; Cellular Component: SCF ubiquitin ligase complex (GO:0019005);; Molecular Function: carbohydrate binding (GO:0030246);; B…	K10099|1e-178|bta:512589|FBXO2, MGC139756	PREDICTED: F-box only protein 2 [Physeter catodon]
ENSOARG00000001195	CG	--	--	--	K11265|0.0|bta:531747|similar to soluble adenylyl cyclase	PREDICTED: adenylate cyclase type 10 isoform X3 [Bos taurus]
ENSOARG00000001199	CG	--	--	--	--	PREDICTED: uncharacterized protein KIAA1841 homolog isoform X1 [Bos taurus]
ENSOARG00000001203	CG	[J]	Translation, ribosomal structure and biogenesis	Molecular Function: structural constituent of ribosome (GO:0003735);; Biological Process: translation (GO:0006412);; Cellular Component: cytosolic large ribosomal subunit (GO:0022625);;	K02918|2e-71|aml:100478564|60S ribosomal protein L35-like	PREDICTED: 60S ribosomal protein L35-like [Ovis aries]
ENSOARG00000001206	CG	--	--	Cellular Component: Golgi membrane (GO:0000139);;	K08504|2e-78|bta:616526|BET1, MGC166065	BET1-like protein, partial [Bos mutus]
ENSOARG00000001210	CG	--	--	Cellular Component: integral component of plasma membrane (GO:0005887);; Biological Process: G-protein coupled acetylcholine receptor signaling pathway (GO:0007213);; Biological Process: regulation of heart contraction (GO:0008016);; Biological Process: response to virus (GO:0009615);; Molecular Function: G-protein coupled acetylcholine receptor activity (GO:0016907);; Cellular Component: cell ju…	K04130|0.0|bta:522170|CHRM2	PREDICTED: muscarinic acetylcholine receptor M2 [Ovis aries]
ENSOARG00000001211	CG	--	--	Cellular Component: cilium (GO:0005929);;	--	cilia- and flagella-associated protein 20 [Bos taurus]
ENSOARG00000001213	CG	[R]	General function prediction only	Molecular Function: RNA polymerase II transcription cofactor activity (GO:0001104);; Biological Process: regulation of transcription, DNA-templated (GO:0006355);; Cellular Component: mediator complex (GO:0016592);;	--	PREDICTED: mediator of RNA polymerase II transcription subunit 31 [Oryctolagus cuniculus]
ENSOARG00000001214	CG	NA	NA	NA	NA	NA
ENSOARG00000001216	CG	--	--	Molecular Function: G-protein coupled receptor activity (GO:0004930);; Cellular Component: integral component of membrane (GO:0016021);; Biological Process: sensory perception of taste (GO:0050909);;	K08474|0.0|bta:664645|TAS2R3, T2R3	PREDICTED: taste receptor type 2 member 3-like [Ovis aries]
ENSOARG00000001219	CG	--	--	Cellular Component: cytoplasm (GO:0005737);; Molecular Function: syntaxin binding (GO:0019905);;	--	PREDICTED: beta-taxilin [Ovis aries]
ENSOARG00000001225	CG	--	--	Molecular Function: G-protein coupled adenosine receptor activity (GO:0001609);; Biological Process: negative regulation of leukocyte migration (GO:0002686);; Biological Process: regulation of glomerular filtration (GO:0003093);; Cellular Component: plasma membrane (GO:0005886);; Cellular Component: integral component of membrane (GO:0016021);; Biological Process: negative regulation of inflammat…	K04265|0.0|bta:282133|ADORA1	PREDICTED: adenosine receptor A1 isoform 1 [Ovis aries]
ENSOARG00000001226	CG	--	--	Molecular Function: cytokine activity (GO:0005125);; Cellular Component: extracellular space (GO:0005615);; Molecular Function: growth factor activity (GO:0008083);; Biological Process: growth (GO:0040007);;	K05496|0.0|bta:539510|GDF10, MGC140700	PREDICTED: bone morphogenetic protein 3B [Ovis aries]
ENSOARG00000001227	CG	--	--	Cellular Component: mitochondrial intermembrane space (GO:0005758);; Molecular Function: protein disulfide oxidoreductase activity (GO:0015035);; Biological Process: protein maturation by protein folding (GO:0022417);; Biological Process: protein import into mitochondrial intermembrane space (GO:0045041);; Biological Process: 'de novo' posttranslational protein folding (GO:0051084);;	--	PREDICTED: mitochondrial intermembrane space import and assembly protein 40 [Ovis aries]
ENSOARG00000001230	CG	--	--	Biological Process: cell migration involved in sprouting angiogenesis (GO:0002042);; Cellular Component: cytoplasm (GO:0005737);; Biological Process: activation of cysteine-type endopeptidase activity involved in apoptotic process (GO:0006919);; Biological Process: homophilic cell adhesion (GO:0007156);; Biological Process: axon guidance (GO:0007411);; Cellular Component: cell surface (GO:0009986…	--	hypothetical protein PANDA_015697 [Ailuropoda melanoleuca]
ENSOARG00000001238	CG	--	--	--	--	PREDICTED: dmX-like protein 1 isoform 2 [Ovis aries]
ENSOARG00000001240	CG	--	--	Molecular Function: calcium ion binding (GO:0005509);;	--	PREDICTED: peflin [Ovis aries]
ENSOARG00000001243	CG	[R]	General function prediction only	Molecular Function: GTP binding (GO:0005525);; Cellular Component: early endosome (GO:0005769);; Biological Process: small GTPase mediated signal transduction (GO:0007264);; Molecular Function: GDP binding (GO:0019003);; Biological Process: receptor internalization (GO:0031623);; Cellular Component: trans-Golgi network membrane (GO:0032588);; Biological Process: cellular response to insulin stimu…	K07892|1e-135|bta:616979|RAB31	PREDICTED: ras-related protein Rab-31 [Ovis aries]
ENSOARG00000001244	CG	[O]	Posttranslational modification, protein turnover, chaperones	Molecular Function: serine-type endopeptidase inhibitor activity (GO:0004867);;	--	PREDICTED: neuroserpin [Ovis aries]
ENSOARG00000001249	CG	[I]	Lipid transport and metabolism	Molecular Function: stearoyl-CoA 9-desaturase activity (GO:0004768);; Molecular Function: iron ion binding (GO:0005506);; Cellular Component: endoplasmic reticulum membrane (GO:0005789);; Biological Process: fatty acid biosynthetic process (GO:0006633);; Cellular Component: integral component of membrane (GO:0016021);; Biological Process: oxidation-reduction process (GO:0055114);;	K00507|0.0|ecb:100060968|similar to Stearoyl-CoA desaturase 5	Stearoyl-CoA desaturase 5, partial [Bos mutus]
ENSOARG00000001253	CG	--	--	Molecular Function: G-protein coupled receptor activity (GO:0004930);; Molecular Function: olfactory receptor activity (GO:0004984);; Cellular Component: plasma membrane (GO:0005886);; Biological Process: G-protein coupled receptor signaling pathway (GO:0007186);; Cellular Component: integral component of membrane (GO:0016021);; Biological Process: detection of chemical stimulus involved in senso…	K04257|0.0|bta:519437|OR6V1	PREDICTED: olfactory receptor 6V1-like [Ovis aries]
ENSOARG00000001254	CG	--	--	Molecular Function: collagen binding (GO:0005518);; Cellular Component: fibrillar collagen (GO:0005583);; Cellular Component: extracellular space (GO:0005615);; Cellular Component: intracellular (GO:0005622);; Biological Process: fatty acid metabolic process (GO:0006631);; Biological Process: triglyceride metabolic process (GO:0006641);; Biological Process: cell-matrix adhesion (GO:0007160);; Mol…	K06252|0.0|bta:282654|TNXB, TNX	PREDICTED: tenascin-X isoform X1 [Bos taurus]
ENSOARG00000001256	CG	[OC]	--	--	--	PREDICTED: thioredoxin domain-containing protein 2 [Pantholops hodgsonii]
ENSOARG00000001259	CG	--	--	Molecular Function: ubiquitin-protein ligase activity (GO:0004842);; Molecular Function: ATP binding (GO:0005524);; Cellular Component: cytoplasm (GO:0005737);; Biological Process: protein K48-linked ubiquitination (GO:0070936);;	K10582|0.0|ecb:100050645|similar to ubiquitin-conjugating enzyme UBCi	PREDICTED: ubiquitin-conjugating enzyme E2 Q2 isoformX1 [Equus caballus]
ENSOARG00000001262	CG	--	--	Biological Process: cytokinesis (GO:0000910);; Biological Process: ovarian follicle development (GO:0001541);; Biological Process: in utero embryonic development (GO:0001701);; Cellular Component: centrosome (GO:0005813);; Cellular Component: cytosol (GO:0005829);; Biological Process: mitotic cell cycle checkpoint (GO:0007093);; Biological Process: germ cell development (GO:0007281);; Biological …	K04570|1e-173|bta:282152|BCL2L1, BCLX, Bcl-xL	bcl-2-like protein 1 [Ovis aries]
ENSOARG00000001265	CG	[IQ]	--	Molecular Function: fatty-acyl-CoA synthase activity (GO:0004321);; Cellular Component: mitochondrion (GO:0005739);; Biological Process: metabolic process (GO:0008152);;	K08772|0.0|bta:511053|SLC27A3	PREDICTED: LOW QUALITY PROTEIN: long-chain fatty acid transport protein 3 [Ovis aries]
ENSOARG00000001266	CG	--	--	Molecular Function: G-protein coupled receptor activity (GO:0004930);; Biological Process: G-protein coupled receptor signaling pathway (GO:0007186);; Cellular Component: integral component of membrane (GO:0016021);; Biological Process: sensory perception of taste (GO:0050909);;	K08474|0.0|bta:530866|TAS2R39	TPA: taste receptor, type 2, member 39 [Bos taurus]
ENSOARG00000001267	CG	--	--	Biological Process: protein peptidyl-prolyl isomerization (GO:0000413);; Molecular Function: peptidyl-prolyl cis-trans isomerase activity (GO:0003755);; Molecular Function: FK506 binding (GO:0005528);; Cellular Component: endoplasmic reticulum membrane (GO:0005789);; Biological Process: protein folding (GO:0006457);;	K09569|7e-83|ssc:100522180|peptidyl-prolyl cis-trans isomerase FKBP2-like	PREDICTED: peptidyl-prolyl cis-trans isomerase FKBP2-like [Ovis aries]
ENSOARG00000001276	CG	[R]	General function prediction only	Molecular Function: sequence-specific DNA binding transcription factor activity (GO:0003700);; Cellular Component: nucleus (GO:0005634);; Molecular Function: sequence-specific DNA binding (GO:0043565);; Biological Process: negative regulation of transcription, DNA-templated (GO:0045892);; Molecular Function: metal ion binding (GO:0046872);;	K09230|0.0|bta:538853|ZSCAN10	PREDICTED: zinc finger and SCAN domain-containing protein 10 [Bison bison bison]
ENSOARG00000001277	CG	--	--	--	--	PREDICTED: myosin-binding protein H [Ovis aries]
ENSOARG00000001281	CG	[E]	Amino acid transport and metabolism	Molecular Function: catalytic activity (GO:0003824);; Biological Process: biosynthetic process (GO:0009058);; Molecular Function: pyridoxal phosphate binding (GO:0030170);;	--	PREDICTED: 1-aminocyclopropane-1-carboxylate synthase-like protein 2 [Ovis aries]
ENSOARG00000001287	CG	[T]	Signal transduction mechanisms	Molecular Function: protein tyrosine phosphatase activity (GO:0004725);; Biological Process: peptidyl-tyrosine dephosphorylation (GO:0035335);;	--	PREDICTED: tyrosine-protein phosphatase non-receptor type 20 isoform X2 [Bos taurus]
ENSOARG00000001289	CG	--	--	Molecular Function: bombesin receptor activity (GO:0004946);; Cellular Component: cytoplasm (GO:0005737);; Cellular Component: integral component of membrane (GO:0016021);;	K04168|0.0|bta:539776|NMBR	PREDICTED: neuromedin-B receptor [Ovis aries]
ENSOARG00000001293	CG	--	--	Molecular Function: G-protein coupled receptor activity (GO:0004930);; Molecular Function: olfactory receptor activity (GO:0004984);; Cellular Component: plasma membrane (GO:0005886);; Biological Process: G-protein coupled receptor signaling pathway (GO:0007186);; Cellular Component: integral component of membrane (GO:0016021);; Biological Process: detection of chemical stimulus involved in senso…	K04257|0.0|bta:532208|similar to olfactory receptor Olr801	PREDICTED: olfactory receptor 2F1-like [Ovis aries]
ENSOARG00000001295	CG	[S]	Function unknown	Cellular Component: cytoplasm (GO:0005737);;	--	PREDICTED: leucine-rich repeat-containing protein 48 [Ovis aries]
ENSOARG00000001301	CG	[F]	Nucleotide transport and metabolism	Molecular Function: ribonucleoside-diphosphate reductase activity, thioredoxin disulfide as acceptor (GO:0004748);; Molecular Function: ATP binding (GO:0005524);; Cellular Component: ribonucleoside-diphosphate reductase complex (GO:0005971);; Biological Process: DNA replication (GO:0006260);; Biological Process: deoxyribonucleotide biosynthetic process (GO:0009263);; Biological Process: protein h…	K10807|0.0|bta:505537|RRM1	PREDICTED: ribonucleoside-diphosphate reductase large subunit [Ovis aries]
ENSOARG00000001303	CG	--	--	Molecular Function: G-protein coupled receptor activity (GO:0004930);; Molecular Function: olfactory receptor activity (GO:0004984);; Cellular Component: plasma membrane (GO:0005886);; Biological Process: G-protein coupled receptor signaling pathway (GO:0007186);; Cellular Component: integral component of membrane (GO:0016021);; Biological Process: detection of chemical stimulus involved in senso…	K04257|0.0|bta:506549|similar to CfOLF3	PREDICTED: olfactory receptor-like protein OLF3-like [Ovis aries]
ENSOARG00000001305	CG	--	--	Molecular Function: serotonin receptor activity (GO:0004993);; Cellular Component: integral component of plasma membrane (GO:0005887);; Biological Process: serotonin receptor signaling pathway (GO:0007210);; Molecular Function: serotonin binding (GO:0051378);;	K04153|0.0|bta:407196|HTR1F, 5htr1e, 5htr1f	PREDICTED: 5-hydroxytryptamine receptor 1F [Ovis aries]
ENSOARG00000001306	CG	--	--	--	--	PREDICTED: glycosylphosphatidylinositol-anchored high density lipoprotein-binding protein 1 [Bos mutus]
ENSOARG00000001307	CG	[U]	Intracellular trafficking, secretion, and vesicular transport	Molecular Function: signal transducer activity (GO:0004871);; Molecular Function: structural molecule activity (GO:0005198);; Cellular Component: endoplasmic reticulum membrane (GO:0005789);; Cellular Component: microtubule (GO:0005874);; Cellular Component: plasma membrane (GO:0005886);; Cellular Component: tight junction (GO:0005923);; Biological Process: cell death (GO:0008219);; Cellular Comp…	K06096|0.0|cfa:480208|VAPA	PREDICTED: vesicle-associated membrane protein-associated protein A isoform X1 [Bos taurus]
ENSOARG00000001311	CG	--	--	Biological Process: microtubule cytoskeleton organization (GO:0000226);; Cellular Component: kinetochore (GO:0000776);; Biological Process: neuron migration (GO:0001764);; Biological Process: inner cell mass cell proliferation (GO:0001833);; Cellular Component: centrosome (GO:0005813);; Cellular Component: microtubule associated complex (GO:0005875);; Biological Process: chromosome segregation (G…	--	PREDICTED: nudE nuclear distribution E homolog (A. nidulans)-like 1 isoformX1 [Canis lupus familiaris]
ENSOARG00000001314	CG	[R]	General function prediction only	Molecular Function: binding (GO:0005488);;	--	PREDICTED: LOW QUALITY PROTEIN: zinc finger protein 628 [Ovis aries]
ENSOARG00000001315	CG	[GEPR]	--	Cellular Component: integral component of membrane (GO:0016021);; Biological Process: transmembrane transport (GO:0055085);;	--	PREDICTED: solute carrier family 22 member 10-like [Ovis aries]
ENSOARG00000001317	CG	[K]	Transcription	Molecular Function: RNA binding (GO:0003723);; Cellular Component: nucleus (GO:0005634);; Cellular Component: cytoplasm (GO:0005737);; Biological Process: mRNA processing (GO:0006397);; Biological Process: RNA splicing (GO:0008380);; Cellular Component: ribonucleoprotein complex (GO:0030529);; Biological Process: histone mRNA catabolic process (GO:0071044);;	K12620|5e-92|aml:100470506|u6 snRNA-associated Sm-like protein LSm1-like	U6 snRNA-associated Sm-like protein LSm1 [Bos taurus]
ENSOARG00000001320	CG	--	--	--	--	PREDICTED: NXPE family member 2 [Ovis aries]
ENSOARG00000001322	CG	--	--	Biological Process: protein polyubiquitination (GO:0000209);; Cellular Component: nucleus (GO:0005634);; Cellular Component: cytoplasm (GO:0005737);; Biological Process: nucleocytoplasmic transport (GO:0006913);; Biological Process: cellular response to starvation (GO:0009267);; Biological Process: regulation of myotube differentiation (GO:0010830);; Biological Process: positive regulation of pro…	K10302|0.0|bta:536605|FBXO22, MGC157370	PREDICTED: F-box only protein 22 [Ovis aries]
ENSOARG00000001324	CG	--	--	--	--	PREDICTED: actin, alpha cardiac-like [Ovis aries]
ENSOARG00000001328	CG	[Q]	Secondary metabolites biosynthesis, transport and catabolism	Molecular Function: retinoic acid binding (GO:0001972);; Molecular Function: iron ion binding (GO:0005506);; Biological Process: central nervous system development (GO:0007417);; Molecular Function: retinoic acid 4-hydroxylase activity (GO:0008401);; Molecular Function: electron carrier activity (GO:0009055);; Biological Process: anterior/posterior pattern specification (GO:0009952);; Biological …	K12665|0.0|bta:539048|CYP26C1	PREDICTED: cytochrome P450 26C1-like [Pantholops hodgsonii]
ENSOARG00000001332	CG	--	--	Cellular Component: endosome membrane (GO:0010008);; Biological Process: protein transport (GO:0015031);;	K12199|0.0|bta:506430|VTA1, MGC133887	PREDICTED: vacuolar protein sorting-associated protein VTA1 homolog [Ovis aries]
ENSOARG00000001333	CG	--	--	--	--	PREDICTED: LOW QUALITY PROTEIN: nuclear protein MDM1 [Capra hircus]
ENSOARG00000001337	CG	--	--	Biological Process: negative regulation of transcription from RNA polymerase II promoter (GO:0000122);; Cellular Component: Golgi membrane (GO:0000139);; Biological Process: inactivation of MAPK activity (GO:0000188);; Biological Process: angiogenesis (GO:0001525);; Biological Process: vasculogenesis (GO:0001570);; Biological Process: response to hypoxia (GO:0001666);; Biological Process: negativ…	K06278|1e-132|ssc:404693|CAV1	caveolin 1 [Ovis aries]
ENSOARG00000001338	CG	--	--	Cellular Component: nucleus (GO:0005634);;	--	PREDICTED: CGG triplet repeat-binding protein 1 [Orycteropus afer afer]
ENSOARG00000001340	CG	--	--	Biological Process: hair follicle development (GO:0001942);; Cellular Component: integral component of plasma membrane (GO:0005887);; Molecular Function: Wnt-protein binding (GO:0017147);; Biological Process: negative regulation of Wnt signaling pathway (GO:0030178);; Biological Process: astrocyte cell migration (GO:0043615);;	--	PREDICTED: protein APCDD1 [Bubalus bubalis]
ENSOARG00000001343	CG	--	--	Biological Process: negative regulation of transcription from RNA polymerase II promoter (GO:0000122);; Molecular Function: transcription regulatory region sequence-specific DNA binding (GO:0000976);; Molecular Function: chromatin binding (GO:0003682);; Molecular Function: sequence-specific DNA binding transcription factor activity (GO:0003700);; Molecular Function: single-stranded RNA binding (G…	K09315|1e-173|pon:100439908|homeobox protein DLX-2-like	PREDICTED: homeobox protein DLX-2 [Ovis aries]
ENSOARG00000001346	CG	--	--	Cellular Component: cornified envelope (GO:0001533);; Molecular Function: cysteine-type endopeptidase inhibitor activity (GO:0004869);; Cellular Component: cytoplasm (GO:0005737);; Biological Process: epidermis development (GO:0008544);; Biological Process: negative regulation of endopeptidase activity (GO:0010951);;	K13902|9e-90|bta:503685|CST6	PREDICTED: cystatin-M [Ovis aries]
ENSOARG00000001349	CG	[Q]	Secondary metabolites biosynthesis, transport and catabolism	Molecular Function: catalytic activity (GO:0003824);; Cellular Component: nucleus (GO:0005634);; Cellular Component: mitochondrion (GO:0005739);; Biological Process: protein destabilization (GO:0031648);;	--	PREDICTED: isochorismatase domain-containing protein 2, mitochondrial isoform X2 [Pantholops hodgsonii]
ENSOARG00000001351	CG	--	--	--	--	Contactin-associated protein-like 2, partial [Myotis brandtii]
ENSOARG00000001352	CG	--	--	Cellular Component: cytoplasm (GO:0005737);; Cellular Component: intermediate filament cytoskeleton (GO:0045111);;	K14409|0.0|ptr:457572|SMG7	PREDICTED: protein SMG7 [Pantholops hodgsonii]
ENSOARG00000001353	CG	--	--	Molecular Function: carbohydrate binding (GO:0030246);;	K10076|8e-71|bta:100295672|similar to killer cell lectin-like receptor subfamily G, member 1	PREDICTED: killer cell lectin-like receptor subfamily G member 1-like [Pantholops hodgsonii]
ENSOARG00000001355	CG	--	--	--	K09036|1e-85|ptr:469941|similar to Maf1	PREDICTED: uncharacterized protein LOC101102833 [Ovis aries]
ENSOARG00000001359	CG	--	--	Cellular Component: cytoplasm (GO:0005737);; Cellular Component: centrosome (GO:0005813);; Molecular Function: metal ion binding (GO:0046872);;	--	PREDICTED: phospholipase DDHD2 isoform 1 [Ovis aries]
ENSOARG00000001364	CG	--	--	--	--	hypothetical protein CB1_001748007 [Camelus ferus]
ENSOARG00000001367	CG	[T]	Signal transduction mechanisms	Molecular Function: calcium ion binding (GO:0005509);;	--	PREDICTED: WD repeat-containing protein 49 [Ovis aries]
ENSOARG00000001369	CG	[O]	Posttranslational modification, protein turnover, chaperones	Molecular Function: ubiquitin-protein ligase activity (GO:0004842);; Molecular Function: ATP binding (GO:0005524);; Cellular Component: anaphase-promoting complex (GO:0005680);; Biological Process: exit from mitosis (GO:0010458);; Biological Process: free ubiquitin chain polymerization (GO:0010994);; Biological Process: anaphase-promoting complex-dependent proteasomal ubiquitin-dependent protein …	K10583|1e-158|bta:617703|UBE2S	PREDICTED: ubiquitin-conjugating enzyme E2 S [Ovis aries]
ENSOARG00000001370	CG	[G]	Carbohydrate transport and metabolism	Molecular Function: chitinase activity (GO:0004568);; Cellular Component: extracellular space (GO:0005615);; Cellular Component: endoplasmic reticulum (GO:0005783);; Biological Process: carbohydrate metabolic process (GO:0005975);; Biological Process: chitin catabolic process (GO:0006032);; Biological Process: inflammatory response (GO:0006954);; Biological Process: activation of NF-kappaB-induci…	K01183|0.0|bta:286869|CHI3L1, CLP-1, YKL-40	PREDICTED: chitinase-3-like protein 1 [Ovis aries]
ENSOARG00000001371	CG	--	--	Biological Process: blood vessel development (GO:0001568);; Cellular Component: nuclear outer membrane (GO:0005640);; Cellular Component: endoplasmic reticulum membrane (GO:0005789);; Biological Process: cholesterol biosynthetic process (GO:0006695);; Biological Process: post-embryonic development (GO:0009791);; Cellular Component: integral component of membrane (GO:0016021);; Biological Process:…	K00213|0.0|bta:514745|DHCR7	PREDICTED: 7-dehydrocholesterol reductase [Ovis aries]
ENSOARG00000001373	CG	--	--	--	K07380|2e-33|rno:100364190|mKIAA0868 protein-like	PREDICTED: contactin-associated protein-like 2 [Erinaceus europaeus]
ENSOARG00000001374	CG	--	--	Cellular Component: plasma membrane (GO:0005886);; Biological Process: feeding behavior (GO:0007631);; Cellular Component: integral component of membrane (GO:0016021);; Molecular Function: orexin receptor activity (GO:0016499);;	K04238|0.0|bta:282248|HCRTR1	PREDICTED: orexin receptor type 1 [Ovis aries]
ENSOARG00000001376	CG	--	--	Molecular Function: cysteine-type endopeptidase activity (GO:0004197);; Biological Process: proteolysis (GO:0006508);; Biological Process: apoptotic process (GO:0006915);;	--	PREDICTED: caspase-14 [Pantholops hodgsonii]
ENSOARG00000001378	CG	--	--	Cellular Component: mitochondrion (GO:0005739);; Biological Process: intracellular protein transport (GO:0006886);; Cellular Component: membrane (GO:0016020);; Biological Process: vesicle-mediated transport (GO:0016192);;	--	PREDICTED: gamma-soluble NSF attachment protein [Pantholops hodgsonii]
ENSOARG00000001379	CG	--	--	Cellular Component: Golgi membrane (GO:0000139);; Biological Process: negative regulation of endothelial cell proliferation (GO:0001937);; Biological Process: positive regulation of endothelial cell proliferation (GO:0001938);; Cellular Component: acrosomal membrane (GO:0002080);; Cellular Component: nucleus (GO:0005634);; Cellular Component: integral component of plasma membrane (GO:0005887);; C…	K12958|1e-116|bta:493642|CAV2	caveolin-2 [Ovis aries]
ENSOARG00000001381	CG	--	--	Cellular Component: Golgi membrane (GO:0000139);; Cellular Component: kinetochore (GO:0000776);; Biological Process: cell fate specification (GO:0001708);; Biological Process: somitogenesis (GO:0001756);; Biological Process: negative regulation of protein phosphorylation (GO:0001933);; Biological Process: hematopoietic progenitor cell differentiation (GO:0002244);; Biological Process: T cell acti…	K04522|0.0|ssc:780410|PSEN2, PS-2	PREDICTED: presenilin-2 isoform X1 [Camelus ferus]
ENSOARG00000001382	CG	[J]	Translation, ribosomal structure and biogenesis	Molecular Function: structural constituent of ribosome (GO:0003735);; Cellular Component: nucleolus (GO:0005730);; Biological Process: translation (GO:0006412);; Molecular Function: rRNA binding (GO:0019843);; Cellular Component: cytosolic large ribosomal subunit (GO:0022625);;	K02940|1e-140|bta:282884|RPL9	60S ribosomal protein L9 [Bos taurus]
ENSOARG00000001385	CG	--	--	--	--	PREDICTED: uncharacterized protein LOC101904559 [Bos taurus]
ENSOARG00000001388	CG	--	--	Biological Process: cell adhesion (GO:0007155);;	K07380|7e-23|mmu:66797|Cntnap2, 5430425M22Rik, Caspr2, mKIAA0868	PREDICTED: contactin-associated protein-like 4-like, partial [Tursiops truncatus]
ENSOARG00000001390	CG	--	--	Molecular Function: 3-oxo-5-alpha-steroid 4-dehydrogenase activity (GO:0003865);; Cellular Component: endoplasmic reticulum (GO:0005783);; Biological Process: dolichol-linked oligosaccharide biosynthetic process (GO:0006488);; Cellular Component: integral component of membrane (GO:0016021);; Biological Process: polyprenol catabolic process (GO:0016095);; Molecular Function: oxidoreductase activit…	K12345|0.0|bta:535834|SRD5A3	PREDICTED: probable polyprenol reductase [Ovis aries]
ENSOARG00000001395	CG	--	--	Molecular Function: scavenger receptor activity (GO:0005044);; Cellular Component: cytoplasm (GO:0005737);; Biological Process: proteolysis (GO:0006508);; Biological Process: immune response (GO:0006955);; Molecular Function: cysteine-type peptidase activity (GO:0008234);; Molecular Function: polysaccharide binding (GO:0030247);; Cellular Component: extracellular matrix (GO:0031012);; Molecular F…	--	PREDICTED: tubulointerstitial nephritis antigen-like [Pantholops hodgsonii]
ENSOARG00000001397	CG	--	--	--	K08463|0.0|bta:534326|GPR126	PREDICTED: G-protein coupled receptor 126 isoform 2 [Ovis aries]
ENSOARG00000001399	CG	[P]	Inorganic ion transport and metabolism	Molecular Function: calcium, potassium:sodium antiporter activity (GO:0008273);; Cellular Component: integral component of membrane (GO:0016021);; Biological Process: transmembrane transport (GO:0055085);;	K13751|0.0|bta:616407|SLC24A3	PREDICTED: sodium/potassium/calcium exchanger 3 [Capra hircus]
ENSOARG00000001400	CG	--	--	Molecular Function: G-protein coupled receptor activity (GO:0004930);; Biological Process: G-protein coupled receptor signaling pathway (GO:0007186);; Cellular Component: integral component of membrane (GO:0016021);;	K04243|0.0|bta:532626|GPR37, MGC139256	PREDICTED: LOW QUALITY PROTEIN: probable G-protein coupled receptor 37 [Ovis aries]
ENSOARG00000001401	CG	--	--	--	--	PREDICTED: probable exonuclease mut-7 homolog [Ovis aries]
ENSOARG00000001405	CG	--	--	Cellular Component: cytoskeleton (GO:0005856);;	--	PREDICTED: FERM and PDZ domain-containing protein 2 [Ovis aries]
ENSOARG00000001406	CG	--	--	Molecular Function: DNA binding (GO:0003677);; Molecular Function: DNA topoisomerase type I activity (GO:0003917);; Molecular Function: DNA topoisomerase type II (ATP-hydrolyzing) activity (GO:0003918);; Cellular Component: chromosome (GO:0005694);; Biological Process: DNA topological change (GO:0006265);;	K03163|0.0|ecb:100070532|similar to topoisomerase I	PREDICTED: DNA topoisomerase 1 [Ovis aries]
ENSOARG00000001408	CG	[RTKL]	--	Biological Process: gastrulation with mouth forming second (GO:0001702);; Biological Process: kidney development (GO:0001822);; Biological Process: lymphangiogenesis (GO:0001946);; Biological Process: blood vessel remodeling (GO:0001974);; Molecular Function: receptor signaling protein serine/threonine kinase activity (GO:0004702);; Molecular Function: protein serine/threonine/tyrosine kinase act…	K13596|0.0|bta:282131|ACVR2B, ActR-IIB, ActRIIB	PREDICTED: activin receptor type-2B [Ovis aries]
ENSOARG00000001411	CG	--	--	Molecular Function: protein kinase activity (GO:0004672);; Cellular Component: nucleus (GO:0005634);; Biological Process: protein phosphorylation (GO:0006468);; Biological Process: fatty acid biosynthetic process (GO:0006633);; Biological Process: positive regulation of gene expression (GO:0010628);;	K07199|0.0|bta:534107|PRKAB1	PREDICTED: 5&apos;-AMP-activated protein kinase subunit beta-1 [Ovis aries]
ENSOARG00000001414	CG	--	--	Biological Process: negative regulation of transcription from RNA polymerase II promoter (GO:0000122);; Biological Process: neural tube closure (GO:0001843);; Biological Process: heart looping (GO:0001947);; Cellular Component: nucleus (GO:0005634);; Cellular Component: cytoplasm (GO:0005737);; Molecular Function: beta-catenin binding (GO:0008013);; Molecular Function: transcription factor bindin…	K06229|0.0|ssc:100155412|SUFU	PREDICTED: suppressor of fused homolog [Capra hircus]
ENSOARG00000001415	CG	--	--	--	--	PREDICTED: LOW QUALITY PROTEIN: protocadherin-23 [Ovis aries]
ENSOARG00000001416	CG	[J]	Translation, ribosomal structure and biogenesis	Molecular Function: structural constituent of ribosome (GO:0003735);; Cellular Component: ribosome (GO:0005840);; Biological Process: translation (GO:0006412);;	K02921|2e-32|ecb:100050696|similar to ribosomal protein L37a	PREDICTED: 60S ribosomal protein L37a-like [Myotis brandtii]
ENSOARG00000001419	CG	--	--	Cellular Component: spindle pole (GO:0000922);; Cellular Component: nucleus (GO:0005634);; Cellular Component: cytoplasm (GO:0005737);; Cellular Component: microtubule (GO:0005874);; Biological Process: apoptotic process (GO:0006915);; Biological Process: mitosis (GO:0007067);; Molecular Function: protein kinase binding (GO:0019901);; Biological Process: activation of protein kinase activity (GO:…	--	PREDICTED: targeting protein for Xklp2 isoform 1 [Ovis aries]
ENSOARG00000001422	CG	--	--	Molecular Function: serine-type endopeptidase inhibitor activity (GO:0004867);; Biological Process: negative regulation of endopeptidase activity (GO:0010951);; Biological Process: regulation of proteolysis (GO:0030162);;	--	PREDICTED: serpin I2 isoform 1 [Ovis aries]
ENSOARG00000001426	CG	--	--	Molecular Function: RNA polymerase II core promoter proximal region sequence-specific DNA binding transcription factor activity involved in negative regulation of transcription (GO:0001078);; Cellular Component: nucleus (GO:0005634);; Biological Process: regulation of telomere maintenance (GO:0032204);;	--	PREDICTED: LOW QUALITY PROTEIN: YLP motif-containing protein 1 [Ovis aries]
ENSOARG00000001439	CG	--	--	--	--	PREDICTED: LOW QUALITY PROTEIN: transmembrane protein C15orf27 homolog [Ovis aries]
ENSOARG00000001440	CG	--	--	Biological Process: embryonic axis specification (GO:0000578);; Biological Process: cartilage condensation (GO:0001502);; Biological Process: chondrocyte differentiation (GO:0002062);; Molecular Function: frizzled binding (GO:0005109);; Molecular Function: cytokine activity (GO:0005125);; Cellular Component: proteinaceous extracellular matrix (GO:0005578);; Cellular Component: extracellular space…	K00572|1e-171|ecb:100055450|WNT7A	PREDICTED: protein Wnt-7a [Ursus maritimus]
ENSOARG00000001442	CG	--	--	Molecular Function: actin binding (GO:0003779);; Molecular Function: profilin binding (GO:0005522);; Cellular Component: cytoplasm (GO:0005737);; Cellular Component: cytoskeleton (GO:0005856);; Cellular Component: focal adhesion (GO:0005925);; Biological Process: actin polymerization or depolymerization (GO:0008154);; Molecular Function: SH3 domain binding (GO:0017124);; Cellular Component: lamel…	--	PREDICTED: ena/VASP-like protein [Pantholops hodgsonii]
ENSOARG00000001443	CG	--	--	Molecular Function: calcium ion binding (GO:0005509);;	--	PREDICTED: follistatin-related protein 5 isoform 1 [Ovis aries]
ENSOARG00000001447	CG	[R]	General function prediction only	--	K11425|0.0|cfa:475584|WHSC1L1	PREDICTED: histone-lysine N-methyltransferase NSD3 isoform 2 [Ovis aries]
ENSOARG00000001448	CG	--	--	Biological Process: angiogenesis (GO:0001525);; Molecular Function: lysophospholipase activity (GO:0004622);; Biological Process: organ morphogenesis (GO:0009887);; Biological Process: phosphatidylcholine metabolic process (GO:0046470);;	K14676|0.0|bta:767822|PNPLA6, MGC137670	PREDICTED: neuropathy target esterase [Ovis aries]
ENSOARG00000001453	CG	[J]	Translation, ribosomal structure and biogenesis	Molecular Function: structural constituent of ribosome (GO:0003735);; Cellular Component: ribosome (GO:0005840);; Biological Process: translation (GO:0006412);;	--	PREDICTED: 40S ribosomal protein S15a-like [Capra hircus]
ENSOARG00000001455	CG	[F]	Nucleotide transport and metabolism	Molecular Function: nucleic acid binding (GO:0003676);; Cellular Component: mitochondrion (GO:0005739);; Molecular Function: hydrolase activity (GO:0016787);; Molecular Function: metal ion binding (GO:0046872);;	K01173|0.0|bta:524343|EXOG, ENDOGL1	PREDICTED: nuclease EXOG, mitochondrial isoform 1 [Ovis aries]
ENSOARG00000001458	CG	--	--	Biological Process: negative regulation of transcription from RNA polymerase II promoter (GO:0000122);; Molecular Function: transcription regulatory region sequence-specific DNA binding (GO:0000976);; Molecular Function: chromatin binding (GO:0003682);; Molecular Function: sequence-specific DNA binding transcription factor activity (GO:0003700);; Cellular Component: nucleus (GO:0005634);; Biologi…	K09314|1e-172|bta:521806|DLX1, MGC159912	PREDICTED: homeobox protein DLX-1 [Ovis aries]
ENSOARG00000001460	CG	--	--	--	--	PREDICTED: protein FAM45A [Ovis aries]
ENSOARG00000001461	CG	[R]	General function prediction only	Cellular Component: mitochondrion (GO:0005739);; Biological Process: regulation of cysteine-type endopeptidase activity involved in apoptotic process (GO:0043281);;	--	PREDICTED: death ligand signal enhancer [Ovis aries]
ENSOARG00000001462	CG	[DZ]	--	Molecular Function: guanyl-nucleotide exchange factor activity (GO:0005085);; Cellular Component: nucleolus (GO:0005730);; Cellular Component: cytoplasm (GO:0005737);; Cellular Component: intermediate filament cytoskeleton (GO:0045111);; Biological Process: negative regulation of protein secretion (GO:0050709);;	--	PREDICTED: secretion-regulating guanine nucleotide exchange factor [Ovis aries]
ENSOARG00000001463	CG	--	--	Biological Process: negative regulation of transcription from RNA polymerase II promoter (GO:0000122);; Cellular Component: ubiquitin ligase complex (GO:0000151);; Biological Process: in utero embryonic development (GO:0001701);; Molecular Function: chromatin binding (GO:0003682);; Molecular Function: ubiquitin-protein ligase activity (GO:0004842);; Cellular Component: nucleolus (GO:0005730);; Ce…	K11459|0.0|bta:510666|BMI1, MGC134151, PCGF4	polycomb complex protein BMI-1 [Bos taurus]
ENSOARG00000001464	CG	--	--	--	--	PREDICTED: uncharacterized protein CXorf38 homolog isoform 1 [Ovis aries]
ENSOARG00000001466	CG	[R]	General function prediction only	Molecular Function: nucleic acid binding (GO:0003676);; Molecular Function: metal ion binding (GO:0046872);;	--	PREDICTED: zinc finger protein 2 homolog [Ovis aries]
ENSOARG00000001467	CG	--	--	Molecular Function: G-protein coupled receptor activity (GO:0004930);; Molecular Function: olfactory receptor activity (GO:0004984);; Cellular Component: plasma membrane (GO:0005886);; Cellular Component: integral component of membrane (GO:0016021);;	--	PREDICTED: olfactory receptor 5K1-like [Capra hircus]
ENSOARG00000001468	CG	[RTKL]	--	Biological Process: ossification (GO:0001503);; Molecular Function: JUN kinase activity (GO:0004705);; Molecular Function: ATP binding (GO:0005524);; Cellular Component: nucleus (GO:0005634);; Cellular Component: mitochondrion (GO:0005739);; Cellular Component: cytosol (GO:0005829);; Biological Process: JUN phosphorylation (GO:0007258);; Biological Process: response to UV (GO:0009411);; Biologica…	K04440|0.0|ecb:100051798|MAPK8	PREDICTED: mitogen-activated protein kinase 8 isoform X1 [Capra hircus]
ENSOARG00000001476	CG	[C]	Energy production and conversion	Cellular Component: mitochondrion (GO:0005739);; Molecular Function: electron carrier activity (GO:0009055);; Molecular Function: oxidoreductase activity (GO:0016491);; Molecular Function: flavin adenine dinucleotide binding (GO:0050660);;	K03522|0.0|ptr:453769|ETFA	PREDICTED: electron transfer flavoprotein subunit alpha, mitochondrial isoform X1 [Bos mutus]
ENSOARG00000001483	CG	--	--	--	--	TPA: leucine zipper-EF-hand containing transmembrane protein 2 isoform 1 [Bos taurus]
ENSOARG00000001487	CG	[K]	Transcription	Molecular Function: sequence-specific DNA binding transcription factor activity (GO:0003700);; Cellular Component: nucleus (GO:0005634);; Biological Process: regulation of transcription, DNA-templated (GO:0006355);; Molecular Function: zinc ion binding (GO:0008270);; Biological Process: spinal cord motor neuron cell fate specification (GO:0021520);; Biological Process: visceral motor neuron diffe…	K09370|0.0|bta:786913|ISL2	PREDICTED: insulin gene enhancer protein ISL-2 [Orcinus orca]
ENSOARG00000001490	CG	--	--	--	--	PREDICTED: LOW QUALITY PROTEIN: putative uncharacterized protein C1orf145-like [Camelus ferus]
ENSOARG00000001491	CG	--	--	--	--	PREDICTED: zinc finger B-box domain-containing protein 1 isoform 2 [Ovis aries]
ENSOARG00000001497	CG	--	--	Cellular Component: cytoplasm (GO:0005737);; Cellular Component: plasma membrane (GO:0005886);; Cellular Component: focal adhesion (GO:0005925);; Molecular Function: zinc ion binding (GO:0008270);; Biological Process: negative regulation of cell proliferation (GO:0008285);; Cellular Component: protein complex (GO:0043234);;	--	testin [Ovis aries]
ENSOARG00000001499	CG	[R]	General function prediction only	Molecular Function: protein serine/threonine kinase activity (GO:0004674);; Molecular Function: ATP binding (GO:0005524);; Cellular Component: mitochondrion (GO:0005739);;	K08869|0.0|bta:536925|ADCK3, CABC1, MGC137459	PREDICTED: LOW QUALITY PROTEIN: chaperone activity of bc1 complex-like, mitochondrial [Ovis aries]
ENSOARG00000001500	CG	[C]	Energy production and conversion	Molecular Function: dihydrolipoyllysine-residue succinyltransferase activity (GO:0004149);; Cellular Component: nucleus (GO:0005634);; Cellular Component: mitochondrion (GO:0005739);; Biological Process: tricarboxylic acid cycle (GO:0006099);; Biological Process: L-lysine catabolic process to acetyl-CoA via saccharopine (GO:0033512);; Cellular Component: oxoglutarate dehydrogenase complex (GO:004…	K00658|0.0|bta:506888|DLST	PREDICTED: dihydrolipoyllysine-residue succinyltransferase component of 2-oxoglutarate dehydrogenase complex, mitochondrial [Ovis aries]
ENSOARG00000001502	CG	[E]	Amino acid transport and metabolism	Molecular Function: catalytic activity (GO:0003824);; Biological Process: polyamine biosynthetic process (GO:0006596);;	--	PREDICTED: ornithine decarboxylase 2-like [Ovis aries]
ENSOARG00000001504	CG	--	--	Biological Process: negative regulation of transcription from RNA polymerase II promoter (GO:0000122);; Biological Process: regulation of heart rate by chemical signal (GO:0003062);; Molecular Function: chromatin binding (GO:0003682);; Molecular Function: sequence-specific DNA binding transcription factor activity (GO:0003700);; Cellular Component: nucleus (GO:0005634);; Cellular Component: endop…	K07197|0.0|bta:539361|SREBF1, SREBP-1, SREBP1	PREDICTED: LOW QUALITY PROTEIN: sterol regulatory element-binding protein 1, partial [Ovis aries]
ENSOARG00000001505	CG	[R]	General function prediction only	Molecular Function: nucleic acid binding (GO:0003676);; Molecular Function: metal ion binding (GO:0046872);;	K09239|0.0|bta:540396|HIVEP2	PREDICTED: transcription factor HIVEP2 isoform X2 [Capra hircus]
ENSOARG00000001507	CG	--	--	Cellular Component: nucleus (GO:0005634);; Molecular Function: protein-lysine N-methyltransferase activity (GO:0016279);; Biological Process: peptidyl-lysine monomethylation (GO:0018026);; Biological Process: negative regulation of NF-kappaB transcription factor activity (GO:0032088);; Biological Process: regulation of inflammatory response (GO:0050727);; Molecular Function: NF-kappaB binding (GO…	K05302|0.0|cfa:487253|SETD6	PREDICTED: N-lysine methyltransferase SETD6 [Ovis aries]
ENSOARG00000001508	CG	--	--	Biological Process: skeletal system development (GO:0001501);; Biological Process: blood vessel development (GO:0001568);; Molecular Function: extracellular matrix structural constituent (GO:0005201);; Cellular Component: collagen type I (GO:0005584);; Cellular Component: extracellular space (GO:0005615);; Biological Process: transforming growth factor beta receptor signaling pathway (GO:0007179)…	K06236|0.0|bta:282188|COL1A2	PREDICTED: collagen alpha-2(I) chain [Ovis aries]
ENSOARG00000001510	CG	--	--	Cellular Component: cytoplasm (GO:0005737);; Cellular Component: centrosome (GO:0005813);;	--	PREDICTED: LOW QUALITY PROTEIN: uncharacterized protein KIAA0753 homolog [Ovis aries]
ENSOARG00000001511	CG	--	--	Molecular Function: RNA polymerase II repressing transcription factor binding (GO:0001103);; Biological Process: temperature homeostasis (GO:0001659);; Biological Process: eye photoreceptor cell differentiation (GO:0001754);; Molecular Function: ligand-activated sequence-specific DNA binding RNA polymerase II transcription factor activity (GO:0004879);; Molecular Function: calcium ion binding (GO…	K04692|0.0|bta:508541|STAT3, MGC128731	PREDICTED: signal transducer and activator of transcription 3 isoform X1 [Capra hircus]
ENSOARG00000001512	CG	--	--	Cellular Component: voltage-gated sodium channel complex (GO:0001518);; Biological Process: cardiac ventricle development (GO:0003231);; Cellular Component: cell surface (GO:0009986);; Biological Process: response to organic cyclic compound (GO:0014070);; Cellular Component: intercalated disc (GO:0014704);; Cellular Component: T-tubule (GO:0030315);; Biological Process: regulation of ion transmem…	K04838|0.0|bta:282061|SCN5A	PREDICTED: sodium channel protein type 5 subunit alpha isoform X1 [Bos mutus]
ENSOARG00000001514	CG	[J]	Translation, ribosomal structure and biogenesis	Cellular Component: intracellular part (GO:0044424);;	K02866|2e-78|aml:100468790|RPL10	PREDICTED: 60S ribosomal protein L10-like isoform X1 [Erinaceus europaeus]
ENSOARG00000001515	CG	--	--	Cellular Component: integral component of membrane (GO:0016021);;	--	PREDICTED: LOW QUALITY PROTEIN: transmembrane protein 150B [Ovis aries]
ENSOARG00000001516	CG	--	--	Cellular Component: integral component of membrane (GO:0016021);;	--	PREDICTED: serine incorporator 2 isoform 2 [Ovis aries]
ENSOARG00000001517	CG	--	--	Molecular Function: receptor activity (GO:0004872);; Cellular Component: lysosomal membrane (GO:0005765);; Biological Process: protein targeting to lysosome (GO:0006622);; Biological Process: cell adhesion (GO:0007155);; Cellular Component: integral component of membrane (GO:0016021);; Molecular Function: enzyme binding (GO:0019899);; Cellular Component: lysosomal lumen (GO:0043202);;	K12384|0.0|bta:533177|SCARB2, MGC140207	PREDICTED: lysosome membrane protein 2 isoform X1 [Pantholops hodgsonii]
ENSOARG00000001518	CG	[E]	Amino acid transport and metabolism	Molecular Function: catalytic activity (GO:0003824);; Biological Process: biosynthetic process (GO:0009058);; Molecular Function: pyridoxal phosphate binding (GO:0030170);;	--	PREDICTED: 1-aminocyclopropane-1-carboxylate synthase-like protein 1 [Ovis aries]
ENSOARG00000001521	CG	--	--	Biological Process: positive regulation of T cell cytokine production (GO:0002726);; Molecular Function: ubiquitin-protein ligase activity (GO:0004842);; Molecular Function: tumor necrosis factor receptor binding (GO:0005164);; Molecular Function: CD40 receptor binding (GO:0005174);; Cellular Component: cytoplasm (GO:0005737);; Biological Process: activation of NF-kappaB-inducing kinase activity …	K03173|0.0|ecb:100068006|TANK, TRAF2	PREDICTED: TNF receptor-associated factor 2-like [Ovis aries]
ENSOARG00000001525	CG	[RTKL]	--	--	--	PREDICTED: ribosomal protein S6 kinase-like 1 [Ovis aries]
ENSOARG00000001526	CG	--	--	Molecular Function: G-protein coupled receptor activity (GO:0004930);; Molecular Function: olfactory receptor activity (GO:0004984);; Cellular Component: plasma membrane (GO:0005886);; Biological Process: G-protein coupled receptor signaling pathway (GO:0007186);; Cellular Component: integral component of membrane (GO:0016021);; Biological Process: detection of chemical stimulus involved in senso…	--	Olfactory receptor 5H2 [Bos mutus]
ENSOARG00000001527	CG	--	--	Cellular Component: nuclear telomere cap complex (GO:0000783);; Molecular Function: telomerase inhibitor activity (GO:0010521);; Biological Process: telomere capping (GO:0016233);; Molecular Function: DEAD/H-box RNA helicase binding (GO:0017151);; Biological Process: telomere formation via telomerase (GO:0032203);; Biological Process: negative regulation of telomere maintenance via telomerase (GO…	K11109|0.0|bta:511292|POT1	PREDICTED: protection of telomeres protein 1 [Ovis aries]
ENSOARG00000001529	CG	--	--	Cellular Component: cytoplasm (GO:0005737);; Molecular Function: zinc ion binding (GO:0008270);; Cellular Component: PML body (GO:0016605);; Molecular Function: protein homodimerization activity (GO:0042803);;	K12001|0.0|mcc:713701|TRIM8	PREDICTED: LOW QUALITY PROTEIN: probable E3 ubiquitin-protein ligase TRIM8 [Ovis aries]
ENSOARG00000001530	CG	--	--	Cellular Component: integral component of membrane (GO:0016021);;	--	PREDICTED: androgen-induced gene 1 protein [Ovis aries]
ENSOARG00000001531	CG	--	--	--	--	PREDICTED: S phase cyclin A-associated protein in the endoplasmic reticulum [Ovis aries]
ENSOARG00000001532	CG	[S]	Function unknown	Cellular Component: lysosomal membrane (GO:0005765);; Cellular Component: Golgi apparatus (GO:0005794);; Biological Process: protein N-linked glycosylation (GO:0006487);; Biological Process: cellular calcium ion homeostasis (GO:0006874);; Cellular Component: endosome membrane (GO:0010008);; Biological Process: Golgi calcium ion transport (GO:0032472);; Cellular Component: trans-Golgi network memb…	--	PREDICTED: transmembrane protein 165 [Capra hircus]
ENSOARG00000001534	CG	--	--	--	--	PREDICTED: piezo-type mechanosensitive ion channel component 2 [Capra hircus]
ENSOARG00000001536	CG	[FJ]	--	Biological Process: tRNA processing (GO:0008033);; Molecular Function: zinc ion binding (GO:0008270);; Molecular Function: hydrolase activity (GO:0016787);;	--	PREDICTED: tRNA-specific adenosine deaminase 2 [Ovis aries]
ENSOARG00000001539	CG	--	--	Molecular Function: receptor binding (GO:0005102);; Cellular Component: cell-cell junction (GO:0005911);; Biological Process: homophilic cell adhesion (GO:0007156);; Biological Process: heterophilic cell-cell adhesion (GO:0007157);; Biological Process: synapse assembly (GO:0007416);; Cellular Component: synaptic vesicle (GO:0008021);; Molecular Function: protein C-terminus binding (GO:0008022);; …	K06781|0.0|cfa:479432|CADM1	PREDICTED: cell adhesion molecule 1 isoform X6 [Bos taurus]
ENSOARG00000001542	CG	--	--	--	--	PREDICTED: GTPase IMAP family member 2 [Ovis aries]
ENSOARG00000001544	CG	[RTKL]	--	Biological Process: positive regulation of protein phosphorylation (GO:0001934);; Molecular Function: protein serine/threonine kinase activity (GO:0004674);; Molecular Function: death receptor binding (GO:0005123);; Molecular Function: ATP binding (GO:0005524);; Cellular Component: mitochondrion (GO:0005739);; Biological Process: apoptotic process (GO:0006917);; Cellular Component: death-inducing…	K02861|0.0|bta:504727|RIPK1, MGC127532	PREDICTED: receptor-interacting serine/threonine-protein kinase 1 [Ovis aries]
ENSOARG00000001545	CG	--	--	Biological Process: angiogenesis (GO:0001525);; Biological Process: branching involved in ureteric bud morphogenesis (GO:0001658);; Cellular Component: extracellular region (GO:0005576);; Molecular Function: growth factor activity (GO:0008083);; Biological Process: positive regulation of cell proliferation (GO:0008284);; Cellular Component: membrane (GO:0016020);; Biological Process: cell differe…	K05448|4e-86|bta:280894|PGF, MGC137394, PlGF	PREDICTED: placenta growth factor isoform X1 [Capra hircus]
ENSOARG00000001547	CG	--	--	--	--	PREDICTED: uncharacterized protein LOC102177976 [Capra hircus]
ENSOARG00000001549	CG	[R]	General function prediction only	Cellular Component: nucleus (GO:0005634);; Cellular Component: plasma membrane (GO:0005886);; Biological Process: G-protein coupled receptor signaling pathway (GO:0007186);;	K04539|1e-149|bta:535365|GNB5, MGC142963	PREDICTED: guanine nucleotide-binding protein subunit beta-5 isoform 2 [Ceratotherium simum simum]
ENSOARG00000001551	CG	[I]	Lipid transport and metabolism	Molecular Function: acetylcholinesterase activity (GO:0003990);; Molecular Function: carboxylic ester hydrolase activity (GO:0004091);; Cellular Component: extracellular space (GO:0005615);; Cellular Component: nuclear envelope lumen (GO:0005641);; Cellular Component: endoplasmic reticulum lumen (GO:0005788);; Biological Process: synaptic transmission, cholinergic (GO:0007271);; Cellular Componen…	K01050|0.0|bta:534616|BCHE, MGC142591	PREDICTED: cholinesterase [Ovis aries]
ENSOARG00000001552	CG	[R]	General function prediction only	Molecular Function: GTP binding (GO:0005525);; Cellular Component: cytoplasm (GO:0005737);; Cellular Component: centrosome (GO:0005813);; Biological Process: small GTPase mediated signal transduction (GO:0007264);;	--	PREDICTED: rab-like protein 6 isoform X1 [Balaenoptera acutorostrata scammoni]
ENSOARG00000001555	CG	--	--	Biological Process: cytokine production (GO:0001816);; Biological Process: regulation of transcription, DNA-templated (GO:0006355);;	--	PREDICTED: NFATC2-interacting protein [Ovis aries]
ENSOARG00000001556	CG	[Q]	Secondary metabolites biosynthesis, transport and catabolism	Molecular Function: retinoic acid binding (GO:0001972);; Molecular Function: iron ion binding (GO:0005506);; Biological Process: central nervous system development (GO:0007417);; Molecular Function: retinoic acid 4-hydroxylase activity (GO:0008401);; Molecular Function: electron carrier activity (GO:0009055);; Biological Process: anterior/posterior pattern specification (GO:0009952);; Biological …	K07437|0.0|bta:539047|CYP26A1, CYP26	PREDICTED: cytochrome P450 26A1-like isoform 1 [Ovis aries]
ENSOARG00000001560	CG	--	--	Molecular Function: GTPase activator activity (GO:0005096);; Molecular Function: phospholipid binding (GO:0005543);; Cellular Component: intracellular (GO:0005622);; Biological Process: signal transduction (GO:0007165);;	--	PREDICTED: rho GTPase-activating protein 22 isoform 1 [Ovis aries]
ENSOARG00000001567	CG	[DK]	--	Biological Process: negative regulation of transcription from RNA polymerase II promoter (GO:0000122);; Molecular Function: poly(A)-specific ribonuclease activity (GO:0004535);; Cellular Component: peroxisomal membrane (GO:0005778);; Biological Process: positive regulation of cytoplasmic mRNA processing body assembly (GO:0010606);; Cellular Component: CCR4-NOT complex (GO:0030014);; Molecular Fun…	K12604|0.0|bta:533968|CNOT1	CCR4-NOT transcription complex subunit 1 [Bos taurus]
ENSOARG00000001570	CG	--	--	Molecular Function: calcium ion binding (GO:0005509);;	--	PREDICTED: LOW QUALITY PROTEIN: reticulocalbin-2 [Ovis aries]
ENSOARG00000001572	CG	--	--	Cellular Component: nucleus (GO:0005634);; Cellular Component: cytosol (GO:0005829);; Biological Process: translation (GO:0006412);; Biological Process: apoptotic process (GO:0006915);; Biological Process: negative regulation of cell proliferation (GO:0008285);; Biological Process: positive regulation of protein ubiquitination (GO:0031398);; Biological Process: Type II pneumocyte differentiation …	--	aminoacyl tRNA synthase complex-interacting multifunctional protein 2 [Ovis aries]
ENSOARG00000001573	CG	[RTKL]	--	Molecular Function: myosin light chain kinase activity (GO:0004687);; Molecular Function: calmodulin binding (GO:0005516);; Molecular Function: ATP binding (GO:0005524);; Cellular Component: nucleus (GO:0005634);; Cellular Component: cytoplasm (GO:0005737);; Biological Process: striated muscle contraction (GO:0006941);; Biological Process: neuromuscular synaptic transmission (GO:0007274);; Biolog…	K00907|0.0|bta:533378|MYLK2, MGC155182	PREDICTED: myosin light chain kinase 2, skeletal/cardiac muscle [Ovis aries]
ENSOARG00000001574	CG	--	--	Biological Process: protein methylation (GO:0006479);; Biological Process: cellular response to DNA damage stimulus (GO:0006974);; Biological Process: associative learning (GO:0008306);; Biological Process: anterior/posterior pattern specification (GO:0009952);; Biological Process: negative regulation of translation (GO:0017148);; Biological Process: dentate gyrus development (GO:0021542);; Biolo…	K14443|1e-117|bta:539364|BTG2	Protein BTG2, partial [Bos mutus]
ENSOARG00000001583	CG	--	--	Molecular Function: nucleotide binding (GO:0000166);; Molecular Function: magnesium ion binding (GO:0000287);; Biological Process: response to amphetamine (GO:0001975);; Molecular Function: hypoxanthine phosphoribosyltransferase activity (GO:0004422);; Cellular Component: cytosol (GO:0005829);; Biological Process: purine ribonucleoside salvage (GO:0006166);; Biological Process: adenine salvage (G…	K00760|3e-83|rno:24465|Hprt1, Hgprtase, Hprt, MGC112554	PREDICTED: hypoxanthine-guanine phosphoribosyltransferase-like, partial [Tursiops truncatus]
ENSOARG00000001584	CG	--	--	Cellular Component: Golgi apparatus (GO:0005794);; Molecular Function: Rab guanyl-nucleotide exchange factor activity (GO:0017112);;	--	PREDICTED: LOW QUALITY PROTEIN: DENN domain-containing protein 4B [Ovis aries]
ENSOARG00000001585	CG	--	--	Molecular Function: sphingosine hydroxylase activity (GO:0000170);; Cellular Component: endoplasmic reticulum membrane (GO:0005789);; Biological Process: fatty acid biosynthetic process (GO:0006633);; Biological Process: sphinganine metabolic process (GO:0006667);; Cellular Component: integral component of membrane (GO:0016021);; Molecular Function: sphingolipid delta-4 desaturase activity (GO:00…	K04712|0.0|bta:540994|DEGS2, MGC151900	PREDICTED: LOW QUALITY PROTEIN: sphingolipid delta(4)-desaturase/C4-hydroxylase DES2 [Ovis aries]
ENSOARG00000001586	CG	--	--	--	--	PREDICTED: endogenous retrovirus group K member 7 Gag polyprotein-like [Bos taurus]
ENSOARG00000001587	CG	--	--	--	--	PREDICTED: fibulin-2 [Bos mutus]
ENSOARG00000001590	CG	--	--	Biological Process: skeletal system development (GO:0001501);; Cellular Component: nucleus (GO:0005634);; Biological Process: regulation of transcription from RNA polymerase II promoter (GO:0006357);; Molecular Function: zinc ion binding (GO:0008270);; Biological Process: negative regulation of multicellular organism growth (GO:0040015);;	--	PREDICTED: LOW QUALITY PROTEIN: retinoic acid-induced protein 1 [Ovis aries]
ENSOARG00000001594	CG	[V]	Defense mechanisms	--	--	PREDICTED: multidrug resistance-associated protein 4-like [Ovis aries]
ENSOARG00000001595	CG	--	--	--	K14281|0.0|bta:507012|TACC1	PREDICTED: transforming acidic coiled-coil-containing protein 1 isoform X4 [Bos taurus]
ENSOARG00000001597	CG	--	--	Molecular Function: G-protein coupled receptor activity (GO:0004930);; Molecular Function: olfactory receptor activity (GO:0004984);; Cellular Component: plasma membrane (GO:0005886);; Biological Process: G-protein coupled receptor signaling pathway (GO:0007186);; Cellular Component: integral component of membrane (GO:0016021);; Biological Process: detection of chemical stimulus involved in senso…	K04257|0.0|bta:785806|OR5K1	PREDICTED: olfactory receptor 5K1-like [Ovis aries]
ENSOARG00000001599	CG	--	--	Molecular Function: cation transmembrane transporter activity (GO:0008324);; Cellular Component: integral component of membrane (GO:0016021);; Cellular Component: mitochondrial membrane (GO:0031966);; Biological Process: iron ion homeostasis (GO:0055072);;	--	PREDICTED: sideroflexin-4 [Ovis aries]
ENSOARG00000001602	CG	--	--	Biological Process: DNA damage checkpoint (GO:0000077);; Molecular Function: RNA polymerase II core promoter proximal region sequence-specific DNA binding (GO:0000978);; Molecular Function: RNA polymerase II core promoter proximal region sequence-specific DNA binding transcription factor activity (GO:0000982);; Molecular Function: RNA polymerase II transcription factor binding transcription facto…	K02223|0.0|bta:100300400|clock-like	circadian locomoter output cycles protein kaput [Ovis aries]
ENSOARG00000001603	CG	--	--	Molecular Function: transporter activity (GO:0005215);; Cellular Component: mitochondrial matrix (GO:0005759);; Biological Process: transport (GO:0006810);; Molecular Function: cytoskeletal protein binding (GO:0008092);; Molecular Function: lipid binding (GO:0008289);;	K08752|1e-91|bta:281758|FABP3, FABP, FABP-3, H-FABP	heart-type fatty acid binding protein [Capra hircus]
ENSOARG00000001604	CG	--	--	--	--	Transmembrane protein 233, partial [Bos mutus]
ENSOARG00000001606	CG	--	--	Molecular Function: calcium ion binding (GO:0005509);; Cellular Component: plasma membrane (GO:0005886);; Cellular Component: cell-cell junction (GO:0005911);; Biological Process: glycogen metabolic process (GO:0005977);; Biological Process: homophilic cell adhesion (GO:0007156);; Cellular Component: integral component of membrane (GO:0016021);; Biological Process: calcium-dependent cell-cell adh…	--	PREDICTED: protocadherin-12 [Ovis aries]
ENSOARG00000001609	CG	--	--	--	--	PREDICTED: melanoma-associated antigen 10 isoform X2 [Bos taurus]
ENSOARG00000001611	CG	--	--	Molecular Function: L-glutamate transmembrane transporter activity (GO:0005313);; Molecular Function: calcium ion binding (GO:0005509);; Cellular Component: mitochondrial inner membrane (GO:0005743);; Molecular Function: L-aspartate transmembrane transporter activity (GO:0015183);; Cellular Component: integral component of membrane (GO:0016021);; Biological Process: malate-aspartate shuttle (GO:0…	--	calcium-binding mitochondrial carrier protein Aralar1 [Bos taurus]
ENSOARG00000001612	CG	[J]	Translation, ribosomal structure and biogenesis	Molecular Function: nucleotide binding (GO:0000166);; Cellular Component: cytoplasm (GO:0005737);; Biological Process: cellular metabolic process (GO:0044237);; Biological Process: primary metabolic process (GO:0044238);; Biological Process: organic substance metabolic process (GO:0071704);;	--	elongation factor 1 alpha [Bos taurus]
ENSOARG00000001613	CG	--	--	Biological Process: response to amphetamine (GO:0001975);; Molecular Function: GTPase activity (GO:0003924);; Molecular Function: signal transducer activity (GO:0004871);; Molecular Function: GTP binding (GO:0005525);; Biological Process: GTP catabolic process (GO:0006184);; Biological Process: activation of adenylate cyclase activity (GO:0007190);; Biological Process: adenylate cyclase-activatin…	K04633|0.0|cfa:607658|GNAL	PREDICTED: guanine nucleotide-binding protein G(olf) subunit alpha, partial [Ovis aries]
ENSOARG00000001614	CG	--	--	Cellular Component: cytoplasm (GO:0005737);;	--	PREDICTED: spermatogenesis-associated serine-rich protein 2 [Pantholops hodgsonii]
ENSOARG00000001617	CG	[Z]	Cytoskeleton	Molecular Function: microfilament motor activity (GO:0000146);; Biological Process: mitotic cytokinesis (GO:0000281);; Biological Process: in utero embryonic development (GO:0001701);; Cellular Component: stress fiber (GO:0001725);; Biological Process: neuron migration (GO:0001764);; Biological Process: plasma membrane repair (GO:0001778);; Molecular Function: calmodulin binding (GO:0005516);; Mo…	K10352|0.0|bta:317655|MYH10	PREDICTED: myosin-10 isoform 1 [Ovis aries]
ENSOARG00000001618	CG	[J]	Translation, ribosomal structure and biogenesis	Molecular Function: RNA binding (GO:0003723);; Molecular Function: zinc ion binding (GO:0008270);;	--	PREDICTED: nucleolar protein of 40 kDa isoform 1 [Dasypus novemcinctus]
ENSOARG00000001619	CG	[L]	Replication, recombination and repair	--	K08739|0.0|ecb:100057292|MLH3	PREDICTED: DNA mismatch repair protein Mlh3 isoform 1 [Ovis aries]
ENSOARG00000001626	CG	[T]	Signal transduction mechanisms	Molecular Function: protein serine/threonine phosphatase activity (GO:0004722);; Cellular Component: mitochondrial matrix (GO:0005759);; Biological Process: protein dephosphorylation (GO:0006470);; Molecular Function: metal ion binding (GO:0046872);;	--	PREDICTED: protein phosphatase 1K, mitochondrial isoform 1 [Ovis aries]
ENSOARG00000001627	CG	[BQ]	--	Cellular Component: histone deacetylase complex (GO:0000118);; Molecular Function: histone deacetylase activity (GO:0004407);; Cellular Component: plasma membrane (GO:0005886);; Biological Process: histone deacetylation (GO:0016575);;	K11418|0.0|bta:519899|HDAC11, MGC148838	PREDICTED: LOW QUALITY PROTEIN: histone deacetylase 11 [Ovis aries]
ENSOARG00000001632	CG	--	--	Molecular Function: calcium ion binding (GO:0005509);; Biological Process: detection of calcium ion (GO:0005513);; Cellular Component: microtubule (GO:0005874);; Cellular Component: integral component of plasma membrane (GO:0005887);; Cellular Component: integral component of endoplasmic reticulum membrane (GO:0030176);; Biological Process: activation of store-operated calcium channel activity (G…	--	PREDICTED: stromal interaction molecule 1 isoform 2 [Ovis aries]
ENSOARG00000001636	CG	[G]	Carbohydrate transport and metabolism	Molecular Function: hydrolase activity, hydrolyzing O-glycosyl compounds (GO:0004553);; Biological Process: carbohydrate metabolic process (GO:0005975);; Cellular Component: membrane (GO:0016020);; Molecular Function: carbohydrate binding (GO:0030246);;	K01203|0.0|bta:504366|SI	PREDICTED: sucrase-isomaltase, intestinal [Ovis aries]
ENSOARG00000001637	CG	[S]	Function unknown	Cellular Component: proteinaceous extracellular matrix (GO:0005578);; Cellular Component: extracellular space (GO:0005615);;	K08121|0.0|bta:281168|FMOD, MGC129053	PREDICTED: fibromodulin isoform 1 [Ovis aries]
ENSOARG00000001639	CG	--	--	Molecular Function: G-protein coupled receptor activity (GO:0004930);; Biological Process: G-protein coupled receptor signaling pathway (GO:0007186);; Cellular Component: integral component of membrane (GO:0016021);;	K08403|0.0|bta:538740|GPR15	PREDICTED: G-protein coupled receptor 15 [Ovis aries]
ENSOARG00000001641	CG	--	--	--	--	PREDICTED: UPF0687 protein C20orf27 homolog [Ovis aries]
ENSOARG00000001643	CG	--	--	--	--	PREDICTED: uncharacterized protein LOC100847423 [Bos taurus]
ENSOARG00000001644	CG	--	--	Cellular Component: Golgi membrane (GO:0000139);; Biological Process: ossification (GO:0001503);; Biological Process: mesoderm formation (GO:0001707);; Cellular Component: extracellular space (GO:0005615);; Biological Process: glycosaminoglycan biosynthetic process (GO:0006024);; Biological Process: N-acetylglucosamine metabolic process (GO:0006044);; Biological Process: protein glycosylation (GO…	K02367|0.0|bta:281151|EXT2	Exostosin-2, partial [Bos mutus]
ENSOARG00000001646	CG	[E]	Amino acid transport and metabolism	Molecular Function: metallocarboxypeptidase activity (GO:0004181);; Biological Process: proteolysis (GO:0006508);; Molecular Function: zinc ion binding (GO:0008270);;	K08782|0.0|ssc:100158041|CPA6	PREDICTED: carboxypeptidase A6 [Ovis aries]
ENSOARG00000001648	CG	[L]	Replication, recombination and repair	Molecular Function: RNA binding (GO:0003723);; Molecular Function: RNA-directed DNA polymerase activity (GO:0003964);; Molecular Function: aspartic-type endopeptidase activity (GO:0004190);; Molecular Function: RNA-DNA hybrid ribonuclease activity (GO:0004523);; Biological Process: RNA-dependent DNA replication (GO:0006278);; Biological Process: proteolysis (GO:0006508);; Biological Process: DNA …	--	pol polyprotein [Odocoileus hemionus]
ENSOARG00000001650	CG	--	--	Cellular Component: stress fiber (GO:0001725);; Molecular Function: actin binding (GO:0003779);; Cellular Component: actomyosin contractile ring (GO:0005826);; Molecular Function: oxidoreductase activity (GO:0016491);; Molecular Function: protein phosphatase binding (GO:0019903);; Cellular Component: cleavage furrow (GO:0032154);;	K12804|0.0|bta:513924|PSTPIP1	Proline-serine-threonine phosphatase-interacting protein 1, partial [Bos mutus]
ENSOARG00000001653	CG	[RTKL]	--	Molecular Function: MAP kinase activity (GO:0004707);; Molecular Function: ATP binding (GO:0005524);; Cellular Component: mitochondrion (GO:0005739);; Cellular Component: cytosol (GO:0005829);; Biological Process: protein phosphorylation (GO:0006468);; Biological Process: JNK cascade (GO:0007254);; Biological Process: positive regulation of gene expression (GO:0010628);; Biological Process: posit…	K04440|0.0|mdo:100028089|MAPK9	PREDICTED: mitogen-activated protein kinase 9 isoform 1 [Ovis aries]
ENSOARG00000001655	CG	[J]	Translation, ribosomal structure and biogenesis	Molecular Function: structural constituent of ribosome (GO:0003735);; Cellular Component: nucleus (GO:0005634);; Biological Process: translation (GO:0006412);; Cellular Component: cytosolic small ribosomal subunit (GO:0022627);; Biological Process: cell differentiation (GO:0030154);;	K02984|1e-156|ecb:100062429|similar to v-fos transformation effector protein	PREDICTED: 40S ribosomal protein S3a [Lipotes vexillifer]
ENSOARG00000001656	CG	--	--	--	--	PREDICTED: LOW QUALITY PROTEIN: transmembrane protein 52-like, partial [Ovis aries]
ENSOARG00000001658	CG	--	--	--	--	Protein FAM101A [Bos mutus]
ENSOARG00000001659	CG	--	--	--	--	PREDICTED: WD repeat- and FYVE domain-containing protein 4 [Ovis aries]
ENSOARG00000001660	CG	[S]	Function unknown	Molecular Function: extracellular matrix structural constituent (GO:0005201);; Cellular Component: proteinaceous extracellular matrix (GO:0005578);; Biological Process: cell aging (GO:0007569);;	K08125|0.0|rno:84400|Prelp	PREDICTED: prolargin [Ovis aries]
ENSOARG00000001661	CG	--	--	--	--	PREDICTED: uncharacterized protein LOC101111334 [Ovis aries]
ENSOARG00000001662	CG	[S]	Function unknown	--	--	PREDICTED: DTW domain-containing protein 2 [Ovis aries]
ENSOARG00000001663	CG	[R]	General function prediction only	Molecular Function: nucleic acid binding (GO:0003676);; Molecular Function: transcription corepressor activity (GO:0003714);; Cellular Component: nucleus (GO:0005634);; Biological Process: negative regulation of gene expression (GO:0010629);; Biological Process: positive regulation of neuron projection development (GO:0010976);; Biological Process: B cell differentiation (GO:0030183);; Biological…	--	PREDICTED: B-cell lymphoma/leukemia 11A isoform X4 [Loxodonta africana]
ENSOARG00000001666	CG	[U]	Intracellular trafficking, secretion, and vesicular transport	Cellular Component: microtubule cytoskeleton (GO:0015630);;	--	sperm-associated antigen 6 [Bos taurus]
ENSOARG00000001667	CG	[RTKL]	--	Molecular Function: eukaryotic translation initiation factor 2alpha kinase activity (GO:0004694);; Molecular Function: ATP binding (GO:0005524);; Cellular Component: cytoplasm (GO:0005737);; Biological Process: negative regulation of cell proliferation (GO:0008285);; Biological Process: response to external stimulus (GO:0009605);; Biological Process: regulation of eIF2 alpha phosphorylation by he…	K08860|0.0|bta:507689|EIF2AK1, MGC134528	PREDICTED: LOW QUALITY PROTEIN: eukaryotic translation initiation factor 2-alpha kinase 1 [Ovis aries]
ENSOARG00000001668	CG	--	--	Molecular Function: DNA binding (GO:0003677);; Cellular Component: nucleus (GO:0005634);; Biological Process: regulation of transcription, DNA-templated (GO:0006355);; Biological Process: cellular response to heat (GO:0034605);; Molecular Function: protein dimerization activity (GO:0046983);;	K09105|0.0|bta:539016|TFEC, MGC157225	PREDICTED: transcription factor EC isoform 1 [Ovis aries]
ENSOARG00000001670	CG	--	--	Molecular Function: structural constituent of eye lens (GO:0005212);; Biological Process: camera-type eye development (GO:0043010);;	--	Beta-crystallin A4 [Pteropus alecto]
ENSOARG00000001673	CG	--	--	Molecular Function: guanyl-nucleotide exchange factor activity (GO:0005085);; Cellular Component: nucleolus (GO:0005730);; Cellular Component: cytoplasm (GO:0005737);; Cellular Component: intermediate filament cytoskeleton (GO:0045111);; Biological Process: negative regulation of protein secretion (GO:0050709);;	--	PREDICTED: secretion-regulating guanine nucleotide exchange factor [Ovis aries]
ENSOARG00000001675	CG	--	--	Cellular Component: nucleus (GO:0005634);; Cellular Component: cytoplasm (GO:0005737);;	--	PREDICTED: protein LTV1 homolog [Ovis aries]
ENSOARG00000001680	CG	--	--	Biological Process: patterning of blood vessels (GO:0001569);; Molecular Function: fibronectin binding (GO:0001968);; Biological Process: chondrocyte development (GO:0002063);; Biological Process: outflow tract morphogenesis (GO:0003151);; Biological Process: cardiac left ventricle morphogenesis (GO:0003214);; Molecular Function: integrin binding (GO:0005178);; Cellular Component: extracellular s…	K02176|0.0|bta:510821|SFRP2, MGC128911	secreted frizzled-related protein 2 precursor [Ovis aries]
ENSOARG00000001682	CG	--	--	Molecular Function: endopeptidase inhibitor activity (GO:0004866);; Cellular Component: extracellular space (GO:0005615);;	--	PREDICTED: alpha-2-macroglobulin-like protein 1 [Ovis aries]
ENSOARG00000001683	CG	[P]	Inorganic ion transport and metabolism	Molecular Function: delayed rectifier potassium channel activity (GO:0005251);; Cellular Component: voltage-gated potassium channel complex (GO:0008076);; Cellular Component: axolemma (GO:0030673);; Cellular Component: dendrite membrane (GO:0032590);; Cellular Component: neuronal cell body membrane (GO:0032809);; Biological Process: regulation of ion transmembrane transport (GO:0034765);; Biologi…	K04887|0.0|rno:25327|Kcnc1, KShIIIB, Kv3.1, Kv4, NGK2-KV4	PREDICTED: potassium voltage-gated channel subfamily C member 1 [Ovis aries]
ENSOARG00000001684	CG	--	--	Molecular Function: phosphatidyl-N-methylethanolamine N-methyltransferase activity (GO:0000773);; Molecular Function: phosphatidylethanolamine N-methyltransferase activity (GO:0004608);; Cellular Component: endoplasmic reticulum membrane (GO:0005789);; Biological Process: phosphatidylcholine biosynthetic process (GO:0006656);; Cellular Component: integral component of membrane (GO:0016021);; Cell…	K00551|1e-141|bta:360197|PEMT, MGC128753	PREDICTED: phosphatidylethanolamine N-methyltransferase isoform X5 [Bubalus bubalis]
ENSOARG00000001689	CG	[R]	General function prediction only	Cellular Component: Golgi membrane (GO:0000139);; Biological Process: cytokinesis (GO:0000910);; Biological Process: kidney development (GO:0001822);; Molecular Function: GTPase activity (GO:0003924);; Molecular Function: GTP binding (GO:0005525);; Cellular Component: nucleus (GO:0005634);; Cellular Component: centrosome (GO:0005813);; Cellular Component: spindle microtubule (GO:0005876);; Cellul…	K07944|1e-134|bta:540040|ARL3, MGC133651	ADP-ribosylation factor-like protein 3 [Bos taurus]
ENSOARG00000001692	CG	--	--	Biological Process: termination of G-protein coupled receptor signaling pathway (GO:0038032);;	--	PREDICTED: regulator of G-protein signaling 22 [Ovis aries]
ENSOARG00000001693	CG	--	--	Cellular Component: integral component of membrane (GO:0016021);;	--	PREDICTED: tetraspanin-3 isoform 1 [Ovis aries]
ENSOARG00000001695	CG	--	--	Cellular Component: acrosomal vesicle (GO:0001669);; Cellular Component: nucleolus (GO:0005730);; Molecular Function: protein C-terminus binding (GO:0008022);; Molecular Function: superoxide-generating NADPH oxidase activity (GO:0016175);; Biological Process: superoxide anion generation (GO:0042554);; Molecular Function: Rac GTPase binding (GO:0048365);;	K08010|0.0|bta:281346|NCF2, MGC179493	PREDICTED: neutrophil cytosol factor 2 isoform 1 [Ovis aries]
ENSOARG00000001696	CG	[R]	General function prediction only	Molecular Function: four-way junction DNA binding (GO:0000400);; Biological Process: double-strand break repair via homologous recombination (GO:0000724);; Molecular Function: RNA polymerase II core promoter proximal region sequence-specific DNA binding transcription factor activity involved in negative regulation of transcription (GO:0001078);; Molecular Function: RNA binding (GO:0003723);; Cell…	K09201|1e-172|hsa:7528|YY1, DELTA, INO80S, NF-E1, UCRBP, YIN-YANG-1	PREDICTED: transcriptional repressor protein YY1 isoform 1 [Canis lupus familiaris]
ENSOARG00000001698	CG	--	--	Biological Process: regulation of cell growth (GO:0001558);; Molecular Function: damaged DNA binding (GO:0003684);; Molecular Function: transcription coactivator activity (GO:0003713);; Molecular Function: RNA binding (GO:0003723);; Molecular Function: DNA-(apurinic or apyrimidinic site) lyase activity (GO:0003906);; Molecular Function: ubiquitin thiolesterase activity (GO:0004221);; Molecular Fu…	K08588|0.0|bta:100124510|BAP1, BAIAP3, MGC142982	TPA: BRCA1 associated protein-1 [Bos taurus]
ENSOARG00000001700	CG	--	--	Biological Process: in utero embryonic development (GO:0001701);; Cellular Component: ruffle (GO:0001726);; Molecular Function: phosphatidylinositol phospholipase C activity (GO:0004435);; Molecular Function: signal transducer activity (GO:0004871);; Molecular Function: neurotrophin TRKA receptor binding (GO:0005168);; Molecular Function: calcium ion binding (GO:0005509);; Molecular Function: pho…	K05859|0.0|bta:281987|PLCG1	PREDICTED: LOW QUALITY PROTEIN: 1-phosphatidylinositol 4,5-bisphosphate phosphodiesterase gamma-1 [Ovis aries]
ENSOARG00000001703	CG	--	--	Molecular Function: L-histidine transmembrane transporter activity (GO:0005290);; Molecular Function: L-glutamate transmembrane transporter activity (GO:0005313);; Biological Process: sodium ion transport (GO:0006814);; Biological Process: asparagine transport (GO:0006867);; Biological Process: glutamine transport (GO:0006868);; Molecular Function: L-alanine transmembrane transporter activity (GO…	--	PREDICTED: putative sodium-coupled neutral amino acid transporter 7 [Ovis aries]
ENSOARG00000001704	CG	--	--	Biological Process: positive regulation of cell-matrix adhesion (GO:0001954);; Molecular Function: fibronectin binding (GO:0001968);; Molecular Function: 1-phosphatidylinositol binding (GO:0005545);; Cellular Component: nucleus (GO:0005634);; Cellular Component: cytoplasm (GO:0005737);; Cellular Component: plasma membrane (GO:0005886);; Molecular Function: PDZ domain binding (GO:0030165);; Cellul…	--	PREDICTED: pleckstrin homology domain-containing family A member 2 isoform X1 [Capra hircus]
ENSOARG00000001706	CG	[F]	Nucleotide transport and metabolism	Molecular Function: hydrolase activity (GO:0016787);; Biological Process: primary metabolic process (GO:0044238);; Biological Process: organic substance metabolic process (GO:0071704);;	--	PREDICTED: protease-like [Ovis aries]
ENSOARG00000001707	CG	--	--	--	--	PREDICTED: coiled-coil domain-containing protein 60 [Ovis aries]
ENSOARG00000001708	CG	NA	NA	NA	NA	NA
ENSOARG00000001710	CG	--	--	Cellular Component: external side of plasma membrane (GO:0009897);; Biological Process: B cell receptor signaling pathway (GO:0050853);;	K06465|0.0|bta:100298507|hypothetical protein LOC100298507	PREDICTED: B-lymphocyte antigen CD19 isoform X6 [Capra hircus]
ENSOARG00000001712	CG	[R]	General function prediction only	Cellular Component: cytoplasm (GO:0005737);; Biological Process: mRNA processing (GO:0006397);; Biological Process: RNA splicing (GO:0008380);; Cellular Component: catalytic step 2 spliceosome (GO:0071013);;	K12857|0.0|ecb:100070474|similar to WD repeat domain 57 (U5 snRNP specific)	PREDICTED: U5 small nuclear ribonucleoprotein 40 kDa protein [Equus caballus]
ENSOARG00000001713	CG	[T]	Signal transduction mechanisms	Molecular Function: protein tyrosine phosphatase activity (GO:0004725);; Cellular Component: nucleus (GO:0005634);; Cellular Component: mitochondrion (GO:0005739);;	K01104|0.0|bta:521868|PTPRH	PREDICTED: LOW QUALITY PROTEIN: receptor-type tyrosine-protein phosphatase H-like [Ovis aries]
ENSOARG00000001714	CG	--	--	--	--	PREDICTED: uncharacterized protein LOC101116582 [Ovis aries]
ENSOARG00000001717	CG	[E]	Amino acid transport and metabolism	Molecular Function: L-aspartate:2-oxoglutarate aminotransferase activity (GO:0004069);; Cellular Component: mitochondrial inner membrane (GO:0005743);; Cellular Component: mitochondrial matrix (GO:0005759);; Cellular Component: plasma membrane (GO:0005886);; Biological Process: oxaloacetate metabolic process (GO:0006107);; Biological Process: aspartate biosynthetic process (GO:0006532);; Biologic…	K14455|0.0|bta:286886|GOT2	PREDICTED: aspartate aminotransferase, mitochondrial isoform 1 [Ovis aries]
ENSOARG00000001719	CG	--	--	Cellular Component: voltage-gated sodium channel complex (GO:0001518);; Molecular Function: voltage-gated sodium channel activity (GO:0005248);; Biological Process: regulation of ion transmembrane transport (GO:0034765);; Biological Process: sodium ion transmembrane transport (GO:0035725);; Cellular Component: C-fiber (GO:0044299);;	K04843|0.0|bta:535956|SCN11A	PREDICTED: sodium channel protein type 11 subunit alpha [Ovis aries]
ENSOARG00000001725	CG	[G]	Carbohydrate transport and metabolism	Cellular Component: cytoplasm (GO:0005737);; Molecular Function: inositol monophosphate 1-phosphatase activity (GO:0008934);; Molecular Function: protein homodimerization activity (GO:0042803);; Biological Process: phosphatidylinositol phosphorylation (GO:0046854);; Biological Process: inositol phosphate dephosphorylation (GO:0046855);;	K01092|1e-156|bta:511124|IMPA2	TPA: inositol(myo)-1(or 4)-monophosphatase 2-like [Bos taurus]
ENSOARG00000001726	CG	--	--	Biological Process: hair follicle development (GO:0001942);; Molecular Function: sequence-specific DNA binding transcription factor activity (GO:0003700);; Cellular Component: nucleus (GO:0005634);; Cellular Component: transcription factor complex (GO:0005667);; Biological Process: muscle organ development (GO:0007517);; Biological Process: post-embryonic development (GO:0009791);; Biological Pro…	K09451|0.0|bta:594846|ALX4	PREDICTED: LOW QUALITY PROTEIN: homeobox protein aristaless-like 4-like [Ovis aries]
ENSOARG00000001727	CG	[R]	General function prediction only	Molecular Function: hedgehog receptor activity (GO:0008158);; Cellular Component: integral component of membrane (GO:0016021);;	--	PREDICTED: LOW QUALITY PROTEIN: patched domain-containing protein 2 [Ovis aries]
ENSOARG00000001728	CG	[S]	Function unknown	Cellular Component: proteinaceous extracellular matrix (GO:0005578);;	K08128|0.0|bta:404034|OPTC, SLRP	PREDICTED: opticin [Ovis aries]
ENSOARG00000001729	CG	--	--	--	K12397|4e-92|ssc:100154412|AP-3 complex subunit beta-2-like	PREDICTED: AP-3 complex subunit beta-2 [Equus przewalskii]
ENSOARG00000001733	CG	--	--	Cellular Component: nucleus (GO:0005634);; Cellular Component: cytoplasm (GO:0005737);; Cellular Component: centrosome (GO:0005813);; Molecular Function: tubulin binding (GO:0015631);; Biological Process: neurogenesis (GO:0022008);; Biological Process: negative regulation of Notch signaling pathway (GO:0045746);; Biological Process: nuclear export (GO:0051168);;	--	PREDICTED: RBPJ-interacting and tubulin-associated protein isoform X2 [Bubalus bubalis]
ENSOARG00000001734	CG	--	--	Molecular Function: metal ion binding (GO:0046872);;	--	PREDICTED: zinc finger C2HC domain-containing protein 1B [Bison bison bison]
ENSOARG00000001736	CG	[F]	Nucleotide transport and metabolism	Molecular Function: hydrolase activity (GO:0016787);; Biological Process: primary metabolic process (GO:0044238);; Biological Process: organic substance metabolic process (GO:0071704);;	--	PREDICTED: bifunctional protease/dUTPase-like [Ovis aries]
ENSOARG00000001738	CG	[RTKL]	--	Molecular Function: protein serine/threonine kinase activity (GO:0004674);; Molecular Function: ATP binding (GO:0005524);; Cellular Component: mitochondrion (GO:0005739);; Biological Process: protein phosphorylation (GO:0006468);; Molecular Function: protein kinase binding (GO:0019901);;	K08857|0.0|bta:534652|NEK9	PREDICTED: serine/threonine-protein kinase Nek9 [Ovis aries]
ENSOARG00000001745	CG	--	--	Molecular Function: calcium ion binding (GO:0005509);; Cellular Component: plasma membrane (GO:0005886);; Biological Process: homophilic cell adhesion (GO:0007156);; Biological Process: response to cold (GO:0009409);; Cellular Component: integral component of membrane (GO:0016021);; Biological Process: synaptic transmission, glutamatergic (GO:0035249);; Cellular Component: synaptic cleft (GO:0043…	K06800|0.0|ecb:100052663|CDH8	PREDICTED: cadherin-8 [Ovis aries]
ENSOARG00000001746	CG	--	--	--	--	PREDICTED: coiled-coil domain-containing protein 54 [Ovis aries]
ENSOARG00000001748	CG	[R]	General function prediction only	Molecular Function: GTPase activity (GO:0003924);; Molecular Function: GTP binding (GO:0005525);; Biological Process: GTP catabolic process (GO:0006184);; Biological Process: small GTPase mediated signal transduction (GO:0007264);; Cellular Component: membrane (GO:0016020);;	K07843|0.0|bta:507449|RASD1	PREDICTED: dexamethasone-induced Ras-related protein 1 [Pantholops hodgsonii]
ENSOARG00000001749	CG	[R]	General function prediction only	Molecular Function: sequence-specific DNA binding RNA polymerase II transcription factor activity (GO:0000981);; Molecular Function: DNA binding (GO:0003677);; Cellular Component: nucleus (GO:0005634);; Biological Process: apoptotic process (GO:0006917);; Biological Process: skeletal muscle cell differentiation (GO:0035914);; Biological Process: positive regulation of transcription from RNA polym…	--	PREDICTED: LOW QUALITY PROTEIN: zinc finger protein PLAGL1 [Ovis aries]
ENSOARG00000001751	CG	[J]	Translation, ribosomal structure and biogenesis	Cellular Component: large ribosomal subunit (GO:0015934);; Biological Process: negative regulation of translation (GO:0017148);; Biological Process: negative regulation of formation of translation preinitiation complex (GO:1901194);;	K02872|8e-77|ssc:780432|RPL13A	PREDICTED: 60S ribosomal protein L13a [Orcinus orca]
ENSOARG00000001752	CG	[O]	Posttranslational modification, protein turnover, chaperones	Biological Process: regulation of cell growth (GO:0001558);; Molecular Function: serine-type endopeptidase activity (GO:0004252);; Molecular Function: insulin-like growth factor binding (GO:0005520);; Cellular Component: extracellular region (GO:0005576);; Biological Process: proteolysis (GO:0006508);;	K08786|0.0|bta:514946|HTRA4	RecName: Full=Serine protease HTR4; AltName: Full=High-temperature requirement factor A4; Flags: Precursor [Bos taurus]
ENSOARG00000001753	CG	[R]	General function prediction only	Cellular Component: intracellular part (GO:0044424);;	K08071|1e-103|bta:508566|NQO2, MGC127852	PREDICTED: ribosyldihydronicotinamide dehydrogenase [quinone] isoform X1 [Capra hircus]
ENSOARG00000001754	CG	--	--	Cellular Component: nucleolus (GO:0005730);; Cellular Component: Golgi apparatus (GO:0005794);; Biological Process: activation of JUN kinase activity (GO:0007257);; Biological Process: regulation of Wnt signaling pathway (GO:0030111);; Molecular Function: cyclin binding (GO:0030332);; Molecular Function: Tat protein binding (GO:0030957);; Biological Process: negative regulation of protein import …	--	PREDICTED: myoD family inhibitor domain-containing protein [Ovis aries]
ENSOARG00000001759	CG	--	--	Molecular Function: ubiquitin-protein ligase activity (GO:0004842);; Cellular Component: nuclear envelope (GO:0005635);; Biological Process: DNA repair (GO:0006281);; Biological Process: protein monoubiquitination (GO:0006513);; Biological Process: gamete generation (GO:0007276);; Molecular Function: zinc ion binding (GO:0008270);; Molecular Function: ubiquitin protein ligase binding (GO:0031625)…	K10606|0.0|bta:614512|FANCL, MGC133719	PREDICTED: E3 ubiquitin-protein ligase FANCL [Ovis aries]
ENSOARG00000001760	CG	[R]	General function prediction only	--	--	PREDICTED: ankyrin repeat domain-containing protein 61-like [Ovis aries]
ENSOARG00000001762	CG	--	--	Biological Process: cytokinesis (GO:0000910);; Cellular Component: mitochondrion (GO:0005739);; Cellular Component: centrosome (GO:0005813);; Cellular Component: spindle (GO:0005819);; Biological Process: mitosis (GO:0007067);; Cellular Component: integral component of membrane (GO:0016021);; Molecular Function: protein kinase binding (GO:0019901);; Cellular Component: midbody (GO:0030496);; Biol…	--	PREDICTED: protein JTB [Ovis aries]
ENSOARG00000001764	CG	--	--	--	--	hypothetical protein M91_03384, partial [Bos mutus]
ENSOARG00000001765	CG	--	--	Biological Process: negative regulation of transcription from RNA polymerase II promoter (GO:0000122);; Cellular Component: nucleus (GO:0005634);; Biological Process: chromatin modification (GO:0016568);; Biological Process: negative regulation of neuron differentiation (GO:0045665);; Molecular Function: protein heterodimerization activity (GO:0046982);;	--	PREDICTED: high mobility group protein 20A [Ovis aries]
ENSOARG00000001772	CG	[K]	Transcription	Molecular Function: sequence-specific DNA binding transcription factor activity (GO:0003700);; Biological Process: regulation of transcription, DNA-templated (GO:0006355);; Molecular Function: sequence-specific DNA binding (GO:0043565);;	K09409|0.0|bta:505502|FOXP2	forkhead box P2 [Chimarrogale himalayica]
ENSOARG00000001774	CG	[P]	Inorganic ion transport and metabolism	Molecular Function: calcium-transporting ATPase activity (GO:0005388);; Molecular Function: ATP binding (GO:0005524);; Cellular Component: integral component of membrane (GO:0016021);; Molecular Function: metal ion binding (GO:0046872);;	K05850|1e-138|bta:282146|ATP2B4, PMCA4	PREDICTED: plasma membrane calcium-transporting ATPase 4-like [Ovis aries]
ENSOARG00000001775	CG	--	--	Biological Process: intramembranous ossification (GO:0001957);;	--	PREDICTED: LOW QUALITY PROTEIN: probable tumor suppressor protein MN1 [Ovis aries]
ENSOARG00000001778	CG	--	--	Molecular Function: lipid binding (GO:0008289);;	--	PREDICTED: oxysterol-binding protein-related protein 5 isoform X2 [Bubalus bubalis]
ENSOARG00000001779	CG	--	--	Biological Process: regulation of myeloid leukocyte differentiation (GO:0002761);; Biological Process: negative regulation of type 2 immune response (GO:0002829);; Molecular Function: signal transducer activity (GO:0004871);; Cellular Component: Golgi apparatus (GO:0005794);; Cellular Component: cell cortex (GO:0005938);; Biological Process: cellular iron ion homeostasis (GO:0006879);; Biological…	--	PREDICTED: NEDD4 family-interacting protein 1 [Ovis aries]
ENSOARG00000001781	CG	--	--	--	--	PREDICTED: envelope glycoprotein-like [Ovis aries]
ENSOARG00000001783	CG	--	--	Molecular Function: double-stranded DNA binding (GO:0003690);; Molecular Function: sequence-specific DNA binding transcription factor activity (GO:0003700);; Cellular Component: nucleus (GO:0005634);; Cellular Component: transcription factor complex (GO:0005667);; Cellular Component: endoplasmic reticulum (GO:0005783);; Cellular Component: cytosol (GO:0005829);; Biological Process: transforming g…	K04379|0.0|bta:280795|FOS, MGC139881	proto-oncogene c-Fos [Ovis aries]
ENSOARG00000001786	CG	--	--	Molecular Function: SNAP receptor activity (GO:0005484);; Biological Process: intracellular protein transport (GO:0006886);; Cellular Component: membrane (GO:0016020);; Biological Process: vesicle-mediated transport (GO:0016192);;	K08487|0.0|bta:539960|STX11	PREDICTED: syntaxin-11 [Pantholops hodgsonii]
ENSOARG00000001790	CG	--	--	Molecular Function: receptor activity (GO:0004872);; Cellular Component: cell surface (GO:0009986);; Biological Process: T cell activation (GO:0042110);;	K14364|0.0|bta:515548|TREML2	PREDICTED: LOW QUALITY PROTEIN: trem-like transcript 2 protein [Ovis aries]
ENSOARG00000001792	CG	--	--	Cellular Component: integral component of membrane (GO:0016021);;	K06509|0.0|bta:506713|CD82, MGC139594	PREDICTED: CD82 antigen [Ovis aries]
ENSOARG00000001795	CG	--	--	Biological Process: double-strand break repair via homologous recombination (GO:0000724);; Molecular Function: chromatin binding (GO:0003682);; Biological Process: chromatin remodeling (GO:0006338);; Biological Process: transcription, DNA-templated (GO:0006351);; Biological Process: cell proliferation (GO:0008283);; Biological Process: histone deacetylation (GO:0016575);; Cellular Component: Sin3…	K11339|4e-76|ssc:100154823|MORF4L1	PREDICTED: mortality factor 4 like 1 isoform 1 [Sus scrofa]
ENSOARG00000001796	CG	--	--	Biological Process: negative regulation of transcription from RNA polymerase II promoter (GO:0000122);; Molecular Function: chromatin binding (GO:0003682);; Molecular Function: sequence-specific DNA binding transcription factor activity (GO:0003700);; Cellular Component: nucleus (GO:0005634);; Biological Process: positive regulation of histone deacetylation (GO:0031065);; Molecular Function: sequ…	K09033|1e-119|aml:100481727|jun dimerization protein 2-like	PREDICTED: jun dimerization protein 2 [Ovis aries]
ENSOARG00000001798	CG	--	--	Cellular Component: mitochondrion (GO:0005739);;	--	Protein slowmo-like protein 1, partial [Bos mutus]
ENSOARG00000001799	CG	[Q]	Secondary metabolites biosynthesis, transport and catabolism	Molecular Function: receptor activity (GO:0004872);; Molecular Function: cation channel activity (GO:0005261);; Molecular Function: copper ion binding (GO:0005507);; Molecular Function: calcium ion binding (GO:0005509);; Cellular Component: extracellular space (GO:0005615);; Cellular Component: plasma membrane (GO:0005886);; Cellular Component: tight junction (GO:0005923);; Molecular Function: pr…	K11182|0.0|bta:509751|ABP1, MGC127423	PREDICTED: amiloride-sensitive amine oxidase [copper-containing] [Ovis aries]
ENSOARG00000001800	CG	--	--	--	--	PREDICTED: sodium/potassium-transporting ATPase subunit beta-1-interacting protein 1 [Myotis davidii]
ENSOARG00000001809	CG	--	--	Molecular Function: nucleotide binding (GO:0000166);; Molecular Function: RNA binding (GO:0003723);; Cellular Component: nucleus (GO:0005634);; Cellular Component: cytoplasm (GO:0005737);; Biological Process: RNA processing (GO:0006396);; Cellular Component: ribonucleoprotein complex (GO:0030529);;	--	PREDICTED: la-related protein 7 [Ovis aries]
ENSOARG00000001812	CG	--	--	Biological Process: cytokine production (GO:0001816);; Biological Process: lymphoid progenitor cell differentiation (GO:0002320);; Molecular Function: sequence-specific DNA binding transcription factor activity (GO:0003700);; Cellular Component: nucleus (GO:0005634);; Cellular Component: cytoplasm (GO:0005737);; Biological Process: regulation of transcription, DNA-templated (GO:0006355);; Biologi…	K09034|5e-69|bta:617628|BATF	PREDICTED: basic leucine zipper transcriptional factor ATF-like [Capra hircus]
ENSOARG00000001815	CG	--	--	--	--	PREDICTED: interferon regulatory factor 4-like [Bubalus bubalis]
ENSOARG00000001816	CG	--	--	Biological Process: activation of MAPKK activity (GO:0000186);; Molecular Function: metalloendopeptidase activity (GO:0004222);; Molecular Function: protein kinase C binding (GO:0005080);; Molecular Function: integrin binding (GO:0005178);; Molecular Function: collagen binding (GO:0005518);; Cellular Component: extracellular space (GO:0005615);; Cellular Component: cytoplasm (GO:0005737);; Biolog…	K06834|0.0|bta:281600|ADAM9	PREDICTED: disintegrin and metalloproteinase domain-containing protein 9 [Ovis aries]
ENSOARG00000001821	CG	--	--	Molecular Function: transposase activity (GO:0004803);; Biological Process: transposition, DNA-mediated (GO:0006313);; Biological Process: DNA integration (GO:0015074);; Molecular Function: sequence-specific DNA binding (GO:0043565);;	--	PREDICTED: THAP domain-containing protein 9 [Ovis aries]
ENSOARG00000001825	CG	--	--	Molecular Function: GTPase activator activity (GO:0005096);; Cellular Component: early endosome (GO:0005769);; Biological Process: endocytosis (GO:0006897);; Molecular Function: growth factor activity (GO:0008083);; Biological Process: protein transport (GO:0015031);; Biological Process: positive regulation of GTPase activity (GO:0043547);;	--	PREDICTED: rab GTPase-binding effector protein 2 isoform X2 [Bubalus bubalis]
ENSOARG00000001827	CG	--	--	Cellular Component: mitochondrial inner membrane (GO:0005743);; Biological Process: acyl carnitine transport (GO:0006844);; Molecular Function: acyl carnitine transmembrane transporter activity (GO:0015227);; Cellular Component: integral component of membrane (GO:0016021);; Biological Process: transmembrane transport (GO:0055085);;	K03454|0.0|bta:507686|SLC25A29	PREDICTED: mitochondrial carnitine/acylcarnitine carrier protein CACL isoform X1 [Bubalus bubalis]
ENSOARG00000001828	CG	--	--	Molecular Function: RNA polymerase II transcription cofactor activity (GO:0001104);; Biological Process: regulation of transcription from RNA polymerase II promoter (GO:0006357);; Cellular Component: mediator complex (GO:0016592);;	--	PREDICTED: uncharacterized protein LOC101113162 [Ovis aries]
ENSOARG00000001829	CG	--	--	Molecular Function: calcium ion binding (GO:0005509);; Cellular Component: plasma membrane (GO:0005886);; Biological Process: homophilic cell adhesion (GO:0007156);; Cellular Component: integral component of membrane (GO:0016021);;	K06803|0.0|bta:785475|CDH11, MGC152019	PREDICTED: cadherin-11 [Ovis aries]
ENSOARG00000001833	CG	--	--	Biological Process: response to ischemia (GO:0002931);; Molecular Function: receptor binding (GO:0005102);; Molecular Function: calcium channel activity (GO:0005262);; Cellular Component: endoplasmic reticulum (GO:0005783);; Cellular Component: gap junction (GO:0005921);; Molecular Function: leak channel activity (GO:0022840);; Cellular Component: bleb (GO:0032059);; Biological Process: response …	K03443|0.0|ecb:100058241|PANX1	PREDICTED: pannexin-1 [Pantholops hodgsonii]
ENSOARG00000001834	CG	[GEPR]	--	Cellular Component: integral component of membrane (GO:0016021);; Biological Process: transmembrane transport (GO:0055085);;	--	PREDICTED: feline leukemia virus subgroup C receptor-related protein 2 [Ovis aries]
ENSOARG00000001835	CG	--	--	Cellular Component: integral component of membrane (GO:0016021);;	--	PREDICTED: tetraspanin-18 [Ovis aries]
ENSOARG00000001836	CG	--	--	Cellular Component: nucleus (GO:0005634);; Cellular Component: mitochondrion (GO:0005739);; Cellular Component: caveola (GO:0005901);; Biological Process: transcription initiation from RNA polymerase I promoter (GO:0006361);; Biological Process: termination of RNA polymerase I transcription (GO:0006363);; Molecular Function: rRNA primary transcript binding (GO:0042134);;	--	PREDICTED: polymerase I and transcript release factor [Ovis aries]
ENSOARG00000001837	CG	--	--	Cellular Component: Golgi apparatus (GO:0005794);; Biological Process: actin cytoskeleton organization (GO:0030036);; Biological Process: Golgi vesicle transport (GO:0048193);; Biological Process: establishment of meiotic spindle localization (GO:0051295);;	K02098|0.0|bta:519030|SPIRE1	PREDICTED: protein spire homolog 1 [Ovis aries]
ENSOARG00000001841	CG	--	--	Molecular Function: phosphatidylinositol phosphate kinase activity (GO:0016307);; Biological Process: megakaryocyte development (GO:0035855);; Biological Process: phosphatidylinositol phosphorylation (GO:0046854);;	K00920|0.0|aml:100465472|PIP4K2A	PREDICTED: phosphatidylinositol 5-phosphate 4-kinase type-2 alpha [Ovis aries]
ENSOARG00000001842	CG	--	--	Cellular Component: collagen (GO:0005581);;	--	PREDICTED: otolin-1 [Ovis aries]
ENSOARG00000001843	CG	--	--	Molecular Function: calmodulin binding (GO:0005516);; Biological Process: glial cell differentiation (GO:0010001);; Biological Process: axon choice point recognition (GO:0016198);; Cellular Component: cell junction (GO:0030054);; Cellular Component: axon (GO:0030424);; Cellular Component: filopodium membrane (GO:0031527);; Cellular Component: growth cone membrane (GO:0032584);; Biological Process…	--	PREDICTED: LOW QUALITY PROTEIN: neuromodulin [Ovis aries]
ENSOARG00000001844	CG	[RTKL]	--	Molecular Function: protein serine/threonine kinase activity (GO:0004674);; Molecular Function: ATP binding (GO:0005524);; Cellular Component: nucleus (GO:0005634);; Cellular Component: endoplasmic reticulum membrane (GO:0005789);; Cellular Component: mitochondrial membrane (GO:0031966);; Biological Process: cellular response to oxidative stress (GO:0034599);; Biological Process: regulation of MA…	K08816|0.0|ssc:100511127|VRK2	PREDICTED: serine/threonine-protein kinase VRK2-like [Ovis aries]
ENSOARG00000001846	CG	--	--	Cellular Component: centriole (GO:0005814);;	--	PREDICTED: coiled-coil domain-containing protein 92 [Ovis aries]
ENSOARG00000001847	CG	[S]	Function unknown	--	--	PREDICTED: leucine-rich repeat-containing protein 18 [Capra hircus]
ENSOARG00000001848	CG	[S]	Function unknown	Molecular Function: epidermal growth factor receptor binding (GO:0005154);; Biological Process: central nervous system neuron development (GO:0021954);; Biological Process: neuron projection development (GO:0031175);; Biological Process: protein kinase B signaling (GO:0043491);; Biological Process: negative regulation of oligodendrocyte differentiation (GO:0048715);;	--	PREDICTED: LOW QUALITY PROTEIN: leucine-rich repeat and immunoglobulin-like domain-containing nogo receptor-interacting protein 1 [Ovis aries]
ENSOARG00000001849	CG	--	--	Biological Process: blood vessel maturation (GO:0001955);; Molecular Function: receptor binding (GO:0005102);; Molecular Function: calcium ion binding (GO:0005509);; Cellular Component: plasma membrane (GO:0005886);; Cellular Component: tight junction (GO:0005923);; Biological Process: homophilic cell adhesion (GO:0007156);; Molecular Function: beta-catenin binding (GO:0008013);; Biological Proce…	K06533|0.0|bta:414735|CDH5	PREDICTED: cadherin-5 [Ovis aries]
ENSOARG00000001850	CG	[R]	General function prediction only	Molecular Function: GTPase activity (GO:0003924);; Molecular Function: signal transducer activity (GO:0004871);; Cellular Component: heterotrimeric G-protein complex (GO:0005834);; Biological Process: GTP catabolic process (GO:0006184);; Biological Process: adenylate cyclase-activating dopamine receptor signaling pathway (GO:0007191);; Biological Process: phospholipase C-activating G-protein coup…	K04536|0.0|dre:322104|gnb1a, gnb1, wu:fb50b09, wu:fj94h04	PREDICTED: guanine nucleotide-binding protein G(I)/G(S)/G(T) subunit beta-1-like, partial [Tursiops truncatus]
ENSOARG00000001851	CG	--	--	Biological Process: organ induction (GO:0001759);; Biological Process: positive regulation of protein phosphorylation (GO:0001934);; Molecular Function: fibroblast growth factor receptor binding (GO:0005104);; Cellular Component: proteinaceous extracellular matrix (GO:0005578);; Cellular Component: extracellular space (GO:0005615);; Cellular Component: nucleus (GO:0005634);; Cellular Component: c…	K04358|1e-107|bta:281160|FGF1	PREDICTED: fibroblast growth factor 1 isoform 1 [Ovis aries]
ENSOARG00000001855	CG	--	--	--	--	PREDICTED: outer dense fiber protein 3-like protein 1 [Ovis aries]
ENSOARG00000001863	CG	--	--	Molecular Function: transmembrane signaling receptor activity (GO:0004888);; Cellular Component: integral component of plasma membrane (GO:0005887);; Molecular Function: semaphorin receptor binding (GO:0030215);; Biological Process: centrosome localization (GO:0051642);; Biological Process: semaphorin-plexin signaling pathway (GO:0071526);; Biological Process: positive regulation of neuron migrat…	K06842|0.0|bta:516019|SEMA6A	PREDICTED: LOW QUALITY PROTEIN: semaphorin-6A [Ovis aries]
ENSOARG00000001865	CG	--	--	Biological Process: signal transduction (GO:0007165);;	--	PREDICTED: LOW QUALITY PROTEIN: ras and Rab interactor 2 [Ovis aries]
ENSOARG00000001866	CG	--	--	Cellular Component: mitochondrion (GO:0005739);; Molecular Function: 5'-nucleotidase activity (GO:0008253);; Biological Process: dUMP catabolic process (GO:0046079);;	K01081|1e-85|bta:616992|NT5M	PREDICTED: 5&apos;(3&apos;)-deoxyribonucleotidase, mitochondrial, partial [Pantholops hodgsonii]
ENSOARG00000001868	CG	--	--	--	--	PREDICTED: uncharacterized protein LOC101103417 [Ovis aries]
ENSOARG00000001869	CG	--	--	Cellular Component: integral component of membrane (GO:0016021);;	K14362|1e-145|bta:404547|TREM1, TREM-1	PREDICTED: triggering receptor expressed on myeloid cells 1 isoform 1 [Ovis aries]
ENSOARG00000001870	CG	--	--	--	--	PREDICTED: V-set and transmembrane domain-containing protein 4 [Ovis aries]
ENSOARG00000001872	CG	--	--	Cellular Component: nucleus (GO:0005634);; Cellular Component: cytoplasm (GO:0005737);; Biological Process: response to stress (GO:0006950);; Molecular Function: identical protein binding (GO:0042802);;	K08879|1e-136|bta:539524|HSPB8	PREDICTED: LOW QUALITY PROTEIN: heat shock protein beta-8 [Ovis aries]
ENSOARG00000001874	CG	[Z]	Cytoskeleton	Biological Process: positive regulation of cell-matrix adhesion (GO:0001954);; Molecular Function: actin binding (GO:0003779);; Molecular Function: integrin binding (GO:0005178);; Molecular Function: calcium ion binding (GO:0005509);; Cellular Component: nucleus (GO:0005634);; Cellular Component: cytoplasm (GO:0005737);; Molecular Function: zinc ion binding (GO:0008270);; Cellular Component: dyst…	--	PREDICTED: utrophin isoform X1 [Capra hircus]
ENSOARG00000001876	CG	[L]	Replication, recombination and repair	Molecular Function: damaged DNA binding (GO:0003684);; Molecular Function: transcription coactivator activity (GO:0003713);; Molecular Function: RNA binding (GO:0003723);; Molecular Function: DNA-(apurinic or apyrimidinic site) lyase activity (GO:0003906);; Cellular Component: nucleolus (GO:0005730);; Cellular Component: mitochondrion (GO:0005739);; Cellular Component: endoplasmic reticulum (GO:0…	K10771|0.0|bta:281630|APEX1, APEN, BAP1, MGC139790	PREDICTED: DNA-(apurinic or apyrimidinic site) lyase [Ursus maritimus]
ENSOARG00000001883	CG	[J]	Translation, ribosomal structure and biogenesis	Cellular Component: nucleoplasm (GO:0005654);; Cellular Component: nucleolus (GO:0005730);; Cellular Component: cytoplasm (GO:0005737);; Biological Process: protein transport (GO:0015031);;	K07562|0.0|bta:509871|NMD3, MGC142487	PREDICTED: 60S ribosomal export protein NMD3 [Ovis aries]
ENSOARG00000001885	CG	[R]	General function prediction only	Cellular Component: cytoplasmic dynein complex (GO:0005868);; Biological Process: microtubule-based movement (GO:0007018);; Cellular Component: integral component of membrane (GO:0016021);;	K10415|0.0|mcc:695696|DYNC1I2	PREDICTED: cytoplasmic dynein 1 intermediate chain 2 isoform X2 [Bos mutus]
ENSOARG00000001888	CG	--	--	Molecular Function: metalloendopeptidase activity (GO:0004222);; Biological Process: proteolysis (GO:0006508);; Molecular Function: zinc ion binding (GO:0008270);;	--	PREDICTED: disintegrin and metalloproteinase domain-containing protein 32 [Ovis aries]
ENSOARG00000001892	CG	--	--	--	K07189|0.0|bta:784877|PPP1R3A	PREDICTED: protein phosphatase 1 regulatory subunit 3A [Ovis aries]
ENSOARG00000001894	CG	--	--	Cellular Component: nucleus (GO:0005634);; Biological Process: mitotic spindle assembly checkpoint (GO:0007094);; Biological Process: regulation of apoptotic process (GO:0042981);; Biological Process: proteasome assembly (GO:0043248);;	K11876|1e-165|bta:533993|PSMG2, MGC133742	PREDICTED: proteasome assembly chaperone 2 [Ovis aries]
ENSOARG00000001896	CG	[C]	Energy production and conversion	Cellular Component: vacuolar proton-transporting V-type ATPase, V0 domain (GO:0000220);; Cellular Component: nucleus (GO:0005634);; Cellular Component: Golgi apparatus (GO:0005794);; Cellular Component: plasma membrane (GO:0005886);; Molecular Function: hydrogen ion transmembrane transporter activity (GO:0015078);; Biological Process: ATP hydrolysis coupled proton transport (GO:0015991);; Cellula…	K02154|0.0|bta:286768|ATP6V0A1	PREDICTED: V-type proton ATPase 116 kDa subunit a isoform 1 isoform 1 [Ovis aries]
ENSOARG00000001899	CG	[J]	Translation, ribosomal structure and biogenesis	--	--	PREDICTED: pumilio homolog 1 isoform X4 [Myotis brandtii]
ENSOARG00000001902	CG	--	--	--	--	PREDICTED: LOW QUALITY PROTEIN: putative protein FAM170B [Ovis aries]
ENSOARG00000001903	CG	--	--	Biological Process: in utero embryonic development (GO:0001701);; Cellular Component: Golgi apparatus (GO:0005794);; Biological Process: transport (GO:0006810);; Molecular Function: lipid binding (GO:0008289);;	--	phosphatidylinositol transfer protein beta isoform [Bos taurus]
ENSOARG00000001908	CG	--	--	Biological Process: activation of MAPK activity (GO:0000187);; Cellular Component: plasma membrane (GO:0005886);; Biological Process: transmembrane receptor protein tyrosine kinase signaling pathway (GO:0007169);; Biological Process: cell proliferation (GO:0008283);; Biological Process: glial cell migration (GO:0008347);; Molecular Function: protein kinase binding (GO:0019901);; Biological Proces…	K08115|0.0|bta:533653|CSPG4	PREDICTED: chondroitin sulfate proteoglycan 4 [Ovis aries]
ENSOARG00000001909	CG	--	--	Cellular Component: mitochondrial intermembrane space (GO:0005758);; Biological Process: copper ion transport (GO:0006825);; Molecular Function: copper chaperone activity (GO:0016531);;	K02260|2e-16|aml:100479471|cytochrome c oxidase copper chaperone-like	Cytochrome c oxidase copper chaperone [Bos mutus]
ENSOARG00000001910	CG	--	--	--	--	PREDICTED: putative uncharacterized protein C10orf128 homolog isoform X3 [Bos taurus]
ENSOARG00000001914	CG	[V]	Defense mechanisms	Molecular Function: ATP binding (GO:0005524);; Cellular Component: plasma membrane (GO:0005886);; Biological Process: ATP catabolic process (GO:0006200);; Biological Process: transport (GO:0006810);; Cellular Component: integral component of membrane (GO:0016021);; Molecular Function: ATPase activity (GO:0016887);; Molecular Function: protein homodimerization activity (GO:0042803);; Biological Pr…	K05681|0.0|bta:536203|ABCG2, MGC127688	ATP-binding cassette sub-family G member 2 [Ovis aries]
ENSOARG00000001922	CG	[R]	General function prediction only	Molecular Function: ARF guanyl-nucleotide exchange factor activity (GO:0005086);; Molecular Function: phospholipid binding (GO:0005543);; Biological Process: regulation of ARF protein signal transduction (GO:0032012);;	--	PREDICTED: cytohesin-3 [Echinops telfairi]
ENSOARG00000001927	CG	[T]	Signal transduction mechanisms	Biological Process: MAPK cascade (GO:0000165);; Molecular Function: protein serine/threonine phosphatase activity (GO:0004722);; Biological Process: protein dephosphorylation (GO:0006470);; Biological Process: transmembrane receptor protein serine/threonine kinase signaling pathway (GO:0007178);; Cellular Component: integral component of membrane (GO:0016021);; Molecular Function: metal ion bindi…	--	Protein phosphatase 1L, partial [Bos mutus]
ENSOARG00000001932	CG	--	--	--	--	PREDICTED: COMM domain-containing protein 10 [Ovis aries]
ENSOARG00000001933	CG	--	--	--	--	PREDICTED: coiled-coil domain-containing protein 42A isoform 1 [Ovis aries]
ENSOARG00000001936	CG	--	--	Molecular Function: zinc ion binding (GO:0008270);;	--	RING finger protein 175 [Bos taurus]
ENSOARG00000001942	CG	--	--	--	--	PREDICTED: uncharacterized protein LOC102187057 [Capra hircus]
ENSOARG00000001945	CG	--	--	--	--	PREDICTED: coiled-coil domain-containing protein 85A isoform X3 [Mustela putorius furo]
ENSOARG00000001947	CG	--	--	--	--	PREDICTED: uncharacterized protein C10orf71 homolog [Ovis aries]
ENSOARG00000001949	CG	--	--	Molecular Function: GTPase activator activity (GO:0005096);; Molecular Function: phospholipid binding (GO:0005543);; Cellular Component: intracellular (GO:0005622);; Biological Process: signal transduction (GO:0007165);; Molecular Function: cytoskeletal adaptor activity (GO:0008093);; Molecular Function: SH3 domain binding (GO:0017124);; Biological Process: positive regulation of GTPase activity …	--	PREDICTED: rho GTPase-activating protein 26 isoform 1 [Ovis aries]
ENSOARG00000001954	CG	--	--	Cellular Component: nucleus (GO:0005634);; Biological Process: nucleosome assembly (GO:0006334);;	K11279|4e-65|ecb:100050241|similar to Nucleosome assembly protein 1-like 1 (NAP-1-related protein) (hNRP)	hypothetical protein M91_21309, partial [Bos mutus]
ENSOARG00000001956	CG	[UR]	--	Biological Process: cell communication (GO:0007154);; Molecular Function: phosphatidylinositol binding (GO:0035091);;	--	PREDICTED: LOW QUALITY PROTEIN: sorting nexin-33 [Ovis aries]
ENSOARG00000001958	CG	--	--	Biological Process: protein import into nucleus, translocation (GO:0000060);; Biological Process: neutrophil apoptotic process (GO:0001781);; Biological Process: CD8-positive, alpha-beta T cell differentiation involved in immune response (GO:0002302);; Molecular Function: cytokine activity (GO:0005125);; Molecular Function: interferon-gamma receptor binding (GO:0005133);; Cellular Component: extr…	K04687|1e-102|bta:281237|IFNG	interferon gamma precursor [Ovis aries]
ENSOARG00000001960	CG	--	--	Molecular Function: protein serine/threonine phosphatase activity (GO:0004722);; Molecular Function: protein tyrosine phosphatase activity (GO:0004725);; Cellular Component: nucleus (GO:0005634);; Cellular Component: endoplasmic reticulum (GO:0005783);; Cellular Component: cytosol (GO:0005829);; Cellular Component: polysome (GO:0005844);; Biological Process: glycogen metabolic process (GO:0005977…	K14165|1e-176|bta:526888|EPM2A, laforin	PREDICTED: laforin [Capra hircus]
ENSOARG00000001964	CG	--	--	Cellular Component: nuclear envelope (GO:0005635);;	K14314|0.0|bta:100125264|NUP210, MGC157262	PREDICTED: nuclear pore membrane glycoprotein 210 isoform X2 [Bubalus bubalis]
ENSOARG00000001966	CG	--	--	--	--	PREDICTED: coiled-coil domain-containing protein 85A [Pantholops hodgsonii]
ENSOARG00000001967	CG	--	--	Molecular Function: protein phosphatase inhibitor activity (GO:0004864);; Cellular Component: nucleus (GO:0005634);; Biological Process: negative regulation of phosphatase activity (GO:0010923);; Molecular Function: phosphatase binding (GO:0019902);;	--	PREDICTED: LOW QUALITY PROTEIN: protein phosphatase 1 regulatory subunit 26 [Ovis aries]
ENSOARG00000001968	CG	--	--	Cellular Component: microfibril (GO:0001527);; Biological Process: extracellular fibril organization (GO:0043206);;	--	PREDICTED: microfibrillar-associated protein 5 [Ovis aries]
ENSOARG00000001970	CG	--	--	Molecular Function: ubiquitin-protein ligase activity (GO:0004842);; Molecular Function: zinc ion binding (GO:0008270);; Biological Process: protein ubiquitination (GO:0016567);;	K10307|0.0|bta:539435|FBXO30	PREDICTED: F-box only protein 30 [Ovis aries]
ENSOARG00000001972	CG	[U]	Intracellular trafficking, secretion, and vesicular transport	Cellular Component: Golgi apparatus (GO:0005794);;	--	PREDICTED: Golgi reassembly-stacking protein 1 [Ovis aries]
ENSOARG00000001973	CG	--	--	Cellular Component: integral component of membrane (GO:0016021);;	--	PREDICTED: tumor protein p53-inducible protein 11 [Ovis aries]
ENSOARG00000001975	CG	--	--	Molecular Function: metalloendopeptidase activity (GO:0004222);; Biological Process: proteolysis (GO:0006508);; Molecular Function: zinc ion binding (GO:0008270);;	--	PREDICTED: disintegrin and metalloproteinase domain-containing protein 5-like [Ovis aries]
ENSOARG00000001978	CG	[U]	Intracellular trafficking, secretion, and vesicular transport	Cellular Component: nucleus (GO:0005634);; Cellular Component: cytoplasm (GO:0005737);; Biological Process: protein import into nucleus (GO:0006606);; Molecular Function: protein transporter activity (GO:0008565);;	--	PREDICTED: importin subunit alpha-4 [Condylura cristata]
ENSOARG00000001979	CG	[PE]	--	Biological Process: ovulation from ovarian follicle (GO:0001542);; Biological Process: in utero embryonic development (GO:0001701);; Biological Process: blood vessel remodeling (GO:0001974);; Biological Process: regulation of sodium ion transport (GO:0002028);; Biological Process: regulation of the force of heart contraction by chemical signal (GO:0003057);; Biological Process: regulation of syst…	K13242|0.0|bta:287024|NOS3	PREDICTED: nitric oxide synthase, endothelial [Ovis aries]
ENSOARG00000001985	CG	--	--	Cellular Component: extracellular space (GO:0005615);; Cellular Component: alpha-amino-3-hydroxy-5-methyl-4-isoxazolepropionic acid selective glutamate receptor complex (GO:0032281);; Biological Process: protein oligomerization (GO:0051259);;	--	PREDICTED: noelin isoform 1 [Equus caballus]
ENSOARG00000001990	CG	[K]	Transcription	Biological Process: neuron migration (GO:0001764);; Molecular Function: sequence-specific DNA binding transcription factor activity (GO:0003700);; Cellular Component: nucleus (GO:0005634);; Biological Process: regulation of transcription, DNA-templated (GO:0006355);; Biological Process: axon guidance (GO:0007411);; Biological Process: detection of chemical stimulus (GO:0009593);; Biological Proce…	--	PREDICTED: dorsal root ganglia homeobox protein [Ovis aries]
ENSOARG00000001992	CG	--	--	Cellular Component: centrosome (GO:0005813);; Biological Process: cellular protein modification process (GO:0006464);;	--	PREDICTED: tubulin polyglutamylase TTLL5 isoform X1 [Pantholops hodgsonii]
ENSOARG00000001994	CG	--	--	Molecular Function: neuropeptide Y receptor activity (GO:0004983);; Cellular Component: integral component of membrane (GO:0016021);; Biological Process: response to glucocorticoid (GO:0051384);;	K04210|0.0|bta:541301|GPR83	PREDICTED: probable G-protein coupled receptor 83 [Bubalus bubalis]
ENSOARG00000001999	CG	--	--	Biological Process: regulation of smooth muscle contraction (GO:0006940);;	K05249|1e-94|bta:782109|NMU	PREDICTED: neuromedin-U [Ovis aries]
ENSOARG00000002000	CG	--	--	--	--	PREDICTED: UPF0532 protein C7orf60 homolog [Ovis aries]
ENSOARG00000002001	CG	--	--	Molecular Function: collagen binding (GO:0005518);; Cellular Component: integral component of plasma membrane (GO:0005887);;	K06264|1e-179|ecb:100055234|similar to platelet glycoprotein VI	PREDICTED: platelet glycoprotein VI [Ovis aries]
ENSOARG00000002004	CG	--	--	Biological Process: complement activation, lectin pathway (GO:0001867);; Cellular Component: collagen (GO:0005581);;	K10104|0.0|bta:497016|FCN2, FCNB	PREDICTED: LOW QUALITY PROTEIN: ficolin-2-like [Ovis aries]
ENSOARG00000002009	CG	--	--	Molecular Function: cytoskeletal protein binding (GO:0008092);; Cellular Component: integral component of membrane (GO:0016021);;	K06257|0.0|bta:618198|SDC3	PREDICTED: syndecan-3 [Bubalus bubalis]
ENSOARG00000002010	CG	[KL]	--	Biological Process: response to superoxide (GO:0000303);; Molecular Function: DNA binding (GO:0003677);; Molecular Function: chromatin binding (GO:0003682);; Molecular Function: helicase activity (GO:0004386);; Molecular Function: ATP binding (GO:0005524);; Cellular Component: nucleolus (GO:0005730);; Biological Process: transcription-coupled nucleotide-excision repair (GO:0006283);; Biological P…	K10841|0.0|bta:522908|ERCC6	PREDICTED: DNA excision repair protein ERCC-6 [Ovis aries]
ENSOARG00000002012	CG	--	--	Cellular Component: catalytic step 2 spliceosome (GO:0071013);;	K13122|3e-63|bta:512533|FRG1	PREDICTED: protein FRG1-like [Odobenus rosmarus divergens]
ENSOARG00000002014	CG	--	--	--	--	PREDICTED: vasculin-like protein 1 [Ovis aries]
ENSOARG00000002016	CG	NA	NA	NA	NA	NA
ENSOARG00000002018	CG	--	--	--	--	PREDICTED: WW domain binding protein 1-like [Ovis aries]
ENSOARG00000002021	CG	[R]	General function prediction only	--	K04392|1e-132|xtr:448118|rac1, MGC132382, MGC69529, mig5, p21-rac1, rac, tc-25	PREDICTED: ras-related C3 botulinum toxin substrate 1 [Panthera tigris altaica]
ENSOARG00000002025	CG	--	--	--	--	PREDICTED: vasculin-like protein 1 isoform X1 [Capra hircus]
ENSOARG00000002026	CG	--	--	Cellular Component: cytoplasm (GO:0005737);; Cellular Component: COP9 signalosome (GO:0008180);; Biological Process: cullin deneddylation (GO:0010388);;	K12178|0.0|bta:540223|COPS4, MGC128170	COP9 signalosome complex subunit 4 [Bos taurus]
ENSOARG00000002028	CG	--	--	Cellular Component: integral component of membrane (GO:0016021);;	--	PREDICTED: uncharacterized protein C1orf43 homolog isoform 1 [Ovis aries]
ENSOARG00000002030	CG	--	--	--	--	PREDICTED: transmembrane protein 69 [Ovis aries]
ENSOARG00000002031	CG	--	--	--	--	PREDICTED: exocyst complex component 1-like [Odobenus rosmarus divergens]
ENSOARG00000002037	CG	--	--	Molecular Function: structural molecule activity (GO:0005198);; Cellular Component: plasma membrane (GO:0005886);; Cellular Component: tight junction (GO:0005923);; Cellular Component: integral component of membrane (GO:0016021);;	K06087|1e-166|bta:506545|CLDN10, MGC179447	PREDICTED: claudin-10 isoform 1 [Ovis aries]
ENSOARG00000002042	CG	--	--	Molecular Function: ferric-chelate reductase activity (GO:0000293);; Biological Process: response to iron ion (GO:0010039);; Cellular Component: integral component of membrane (GO:0016021);; Cellular Component: brush border membrane (GO:0031526);;	K08370|1e-143|bta:534257|CYBRD1	PREDICTED: cytochrome b reductase 1 isoform X1 [Bos taurus]
ENSOARG00000002043	CG	[I]	Lipid transport and metabolism	Molecular Function: endonuclease activity (GO:0004519);; Cellular Component: mitochondrial outer membrane (GO:0005741);; Biological Process: meiosis (GO:0007126);; Biological Process: spermatid development (GO:0007286);; Biological Process: mitochondrial fusion (GO:0008053);; Cellular Component: integral component of membrane (GO:0016021);; Biological Process: lipid catabolic process (GO:0016042)…	--	PREDICTED: mitochondrial cardiolipin hydrolase [Ovis aries]
ENSOARG00000002045	CG	--	--	Molecular Function: sequence-specific DNA binding transcription factor activity (GO:0003700);; Molecular Function: glucocorticoid receptor activity (GO:0004883);; Molecular Function: steroid binding (GO:0005496);; Cellular Component: nucleus (GO:0005634);; Cellular Component: mitochondrion (GO:0005739);; Cellular Component: cytosol (GO:0005829);; Biological Process: regulation of gluconeogenesis …	K05771|0.0|bta:281946|NR3C1, GR-A	glucocorticoid receptor [Ovis aries]
ENSOARG00000002047	CG	[D]	Cell cycle control, cell division, chromosome partitioning	Molecular Function: ATP binding (GO:0005524);; Cellular Component: nucleus (GO:0005634);; Cellular Component: chromosome (GO:0005694);; Cellular Component: cytoplasm (GO:0005737);; Biological Process: DNA repair (GO:0006281);; Biological Process: DNA recombination (GO:0006310);; Biological Process: sister chromatid cohesion (GO:0007062);; Biological Process: mitotic chromosome condensation (GO:00…	K06675|0.0|ssc:100152361|SMC4	PREDICTED: structural maintenance of chromosomes protein 4 [Ovis aries]
ENSOARG00000002048	CG	[R]	General function prediction only	Cellular Component: intracellular (GO:0005622);; Molecular Function: N-acetyltransferase activity (GO:0008080);;	K00670|1e-132|bta:540212|NAA20, NAT5	PREDICTED: N-alpha-acetyltransferase 20 isoformX1 [Canis lupus familiaris]
ENSOARG00000002050	CG	--	--	Biological Process: in utero embryonic development (GO:0001701);; Molecular Function: type II transforming growth factor beta receptor binding (GO:0005114);; Cellular Component: extracellular space (GO:0005615);; Biological Process: apoptotic process (GO:0006917);; Biological Process: transforming growth factor beta receptor signaling pathway (GO:0007179);; Biological Process: salivary gland morp…	K13377|0.0|bta:538957|TGFB3	PREDICTED: transforming growth factor beta-3 [Ovis aries]
ENSOARG00000002051	CG	[Z]	Cytoskeleton	Molecular Function: GTPase activity (GO:0003924);; Molecular Function: structural constituent of cytoskeleton (GO:0005200);; Molecular Function: GTP binding (GO:0005525);; Cellular Component: cytoplasmic microtubule (GO:0005881);; Biological Process: GTP catabolic process (GO:0006184);; Biological Process: microtubule-based process (GO:0007017);; Biological Process: protein polymerization (GO:005…	K07374|0.0|xla:100037141|hypothetical protein LOC100037141	PREDICTED: tubulin alpha-1C chain-like [Ovis aries]
ENSOARG00000002053	CG	--	--	Molecular Function: epidermal growth factor-activated receptor activity (GO:0005006);; Molecular Function: epidermal growth factor receptor binding (GO:0005154);; Molecular Function: calcium ion binding (GO:0005509);; Cellular Component: extracellular space (GO:0005615);; Biological Process: regulation of transcription, DNA-templated (GO:0006355);; Biological Process: epidermal growth factor rece…	--	EGF-containing fibulin-like extracellular matrix protein 1 [Bos mutus]
ENSOARG00000002055	CG	[K]	Transcription	Molecular Function: sequence-specific DNA binding transcription factor activity (GO:0003700);; Biological Process: heart development (GO:0007507);; Molecular Function: protein homodimerization activity (GO:0042803);; Molecular Function: sequence-specific DNA binding (GO:0043565);; Molecular Function: protein heterodimerization activity (GO:0046982);; Biological Process: embryonic foregut morphoge…	K09409|0.0|pon:100448670|FOXP4	PREDICTED: forkhead box protein P4 isoform 2 [Odobenus rosmarus divergens]
ENSOARG00000002056	CG	[T]	Signal transduction mechanisms	Molecular Function: protein tyrosine phosphatase activity (GO:0004725);;	K01104|0.0|bta:505220|PTPN9	tyrosine-protein phosphatase non-receptor type 9 [Bos taurus]
ENSOARG00000002059	CG	[GEPR]	--	Cellular Component: integral component of membrane (GO:0016021);; Biological Process: transmembrane transport (GO:0055085);;	K08206|0.0|bta:508494|SLC22A25, MGC137507, SLC22A9	PREDICTED: solute carrier family 22 member 9-like [Pantholops hodgsonii]
ENSOARG00000002060	CG	--	--	Cellular Component: Cul4-RING ubiquitin ligase complex (GO:0080008);;	--	PREDICTED: DDB1- and CUL4-associated factor 17 [Ovis aries]
ENSOARG00000002063	CG	--	--	Molecular Function: mRNA binding (GO:0003729);; Cellular Component: nucleus (GO:0005634);; Biological Process: mRNA processing (GO:0006397);; Biological Process: nervous system development (GO:0007399);; Biological Process: sensory perception of sound (GO:0007605);; Biological Process: cell differentiation (GO:0030154);; Biological Process: regulation of RNA splicing (GO:0043484);;	--	PREDICTED: serine/arginine repetitive matrix protein 4 [Ovis aries]
ENSOARG00000002065	CG	--	--	Cellular Component: intraciliary transport particle A (GO:0030991);; Biological Process: intraciliary retrograde transport (GO:0035721);; Biological Process: cilium morphogenesis (GO:0060271);;	--	PREDICTED: intraflagellar transport protein 43 homolog isoform 1 [Ovis aries]
ENSOARG00000002066	CG	--	--	--	--	TPA: hCG1991368-like [Bos taurus]
ENSOARG00000002070	CG	--	--	Molecular Function: guanyl-nucleotide exchange factor activity (GO:0005085);; Cellular Component: intracellular (GO:0005622);; Biological Process: regulation of small GTPase mediated signal transduction (GO:0051056);;	--	PREDICTED: ral guanine nucleotide dissociation stimulator-like 1 [Ovis aries]
ENSOARG00000002073	CG	[KL]	--	Cellular Component: nucleosome (GO:0000786);; Molecular Function: DNA binding (GO:0003677);; Molecular Function: helicase activity (GO:0004386);; Molecular Function: ATP binding (GO:0005524);; Cellular Component: nucleus (GO:0005634);; Biological Process: nucleosome assembly (GO:0006334);; Molecular Function: zinc ion binding (GO:0008270);;	--	PREDICTED: E3 ubiquitin-protein ligase SHPRH [Ovis aries]
ENSOARG00000002079	CG	--	--	Cellular Component: nucleus (GO:0005634);; Molecular Function: sequence-specific DNA binding (GO:0043565);;	K09269|0.0|bta:788459|SOX13	PREDICTED: transcription factor SOX-13 [Ovis aries]
ENSOARG00000002081	CG	[RTKL]	--	--	K08789|0.0|aml:100472105|MAST2	PREDICTED: microtubule-associated serine/threonine-protein kinase 2 [Ovis aries]
ENSOARG00000002085	CG	[GEPR]	--	Cellular Component: integral component of membrane (GO:0016021);; Biological Process: transmembrane transport (GO:0055085);;	K14636|0.0|bta:785833|SLC18A3	PREDICTED: vesicular acetylcholine transporter [Bubalus bubalis]
ENSOARG00000002088	CG	[RTKL]	--	Molecular Function: G-protein coupled receptor kinase activity (GO:0004703);; Molecular Function: ATP binding (GO:0005524);; Cellular Component: nucleus (GO:0005634);; Cellular Component: cytoplasm (GO:0005737);; Cellular Component: plasma membrane (GO:0005886);; Biological Process: tachykinin receptor signaling pathway (GO:0007217);; Molecular Function: lipid binding (GO:0008289);; Biological Pr…	K08291|0.0|bta:281801|GRK5, GPRK5	PREDICTED: G protein-coupled receptor kinase 5 [Ovis aries]
ENSOARG00000002090	CG	--	--	Cellular Component: signal peptidase complex (GO:0005787);; Biological Process: signal peptide processing (GO:0006465);; Molecular Function: peptidase activity (GO:0008233);; Cellular Component: integral component of endoplasmic reticulum membrane (GO:0030176);; Molecular Function: ribosome binding (GO:0043022);;	K12946|2e-91|aml:100483426|signal peptidase complex subunit 1-like	PREDICTED: uncharacterized protein LOC101110797 [Ovis aries]
ENSOARG00000002091	CG	--	--	--	--	PREDICTED: armadillo repeat-containing protein 3 isoform X3 [Bos taurus]
ENSOARG00000002094	CG	--	--	Cellular Component: lysosomal membrane (GO:0005765);; Cellular Component: integral component of plasma membrane (GO:0005887);; Biological Process: transport (GO:0006810);;	K12387|1e-177|bta:512361|LAPTM5, HA1520, MGC128686	PREDICTED: lysosomal-associated transmembrane protein 5 [Ovis aries]
ENSOARG00000002096	CG	--	--	Cellular Component: nucleus (GO:0005634);; Cellular Component: centriole (GO:0005814);; Cellular Component: ciliary basal body (GO:0036064);; Biological Process: cilium assembly (GO:0042384);; Molecular Function: metal ion binding (GO:0046872);;	--	PREDICTED: LOW QUALITY PROTEIN: zinc finger protein DZIP1 [Ovis aries]
ENSOARG00000002098	CG	[R]	General function prediction only	Molecular Function: GTP binding (GO:0005525);; Cellular Component: intracellular (GO:0005622);; Biological Process: small GTPase mediated signal transduction (GO:0007264);;	K07958|1e-113|mcc:696524|ARL10	PREDICTED: ADP-ribosylation factor-like protein 10 [Bubalus bubalis]
ENSOARG00000002099	CG	--	--	--	--	PREDICTED: leukocyte immunoglobulin-like receptor subfamily B member 4-like isoform X3 [Capra hircus]
ENSOARG00000002105	CG	--	--	--	--	PREDICTED: G patch domain-containing protein 2-like isoform X2 [Mustela putorius furo]
ENSOARG00000002106	CG	[R]	General function prediction only	--	--	PREDICTED: tetratricopeptide repeat protein 28 isoform X5 [Bubalus bubalis]
ENSOARG00000002111	CG	--	--	Cellular Component: female pronucleus (GO:0001939);; Cellular Component: male pronucleus (GO:0001940);; Cellular Component: cytoplasm (GO:0005737);; Biological Process: chromatin modification (GO:0016568);; Molecular Function: methylated histone residue binding (GO:0035064);; Biological Process: embryonic cleavage (GO:0040016);; Biological Process: protection of DNA demethylation of female pronuc…	--	PREDICTED: developmental pluripotency-associated protein 3 [Ovis aries]
ENSOARG00000002112	CG	[S]	Function unknown	Biological Process: metabolic process (GO:0008152);; Cellular Component: endoplasmic reticulum part (GO:0044432);;	--	hypothetical protein M91_04737 [Bos mutus]
ENSOARG00000002114	CG	--	--	Biological Process: growth plate cartilage chondrocyte morphogenesis (GO:0003429);; Cellular Component: proteinaceous extracellular matrix (GO:0005578);; Biological Process: regulation of bone mineralization (GO:0030500);;	--	PREDICTED: cartilage matrix protein [Ovis aries]
ENSOARG00000002120	CG	--	--	Molecular Function: ATP binding (GO:0005524);; Biological Process: defense response (GO:0006952);; Molecular Function: nucleoside-triphosphatase activity (GO:0017111);;	--	PREDICTED: NACHT, LRR and PYD domains-containing protein 2-like [Ovis aries]
ENSOARG00000002127	CG	[R]	General function prediction only	--	--	PREDICTED: tetratricopeptide repeat protein 21A isoform 1 [Ovis aries]
ENSOARG00000002128	CG	--	--	Cellular Component: integral component of membrane (GO:0016021);; Cellular Component: transport vesicle (GO:0030133);;	--	PREDICTED: transmembrane protein 168 [Ovis aries]
ENSOARG00000002129	CG	--	--	Biological Process: blood vessel development (GO:0001568);; Biological Process: heart morphogenesis (GO:0003007);; Molecular Function: extracellular matrix structural constituent (GO:0005201);; Cellular Component: collagen type V (GO:0005588);; Cellular Component: basement membrane (GO:0005604);; Biological Process: cell adhesion (GO:0007155);; Molecular Function: heparin binding (GO:0008201);; B…	K06236|0.0|ecb:100069057|similar to collagen alpha 1(V) chain	PREDICTED: LOW QUALITY PROTEIN: collagen alpha-1(V) chain [Bos mutus]
ENSOARG00000002131	CG	--	--	Cellular Component: nucleus (GO:0005634);; Cellular Component: cytoplasm (GO:0005737);; Biological Process: SCF complex assembly (GO:0010265);; Biological Process: protein ubiquitination (GO:0016567);; Biological Process: cell differentiation (GO:0030154);; Cellular Component: cullin-RING ubiquitin ligase complex (GO:0031461);; Biological Process: negative regulation of catalytic activity (GO:004…	--	PREDICTED: cullin-associated NEDD8-dissociated protein 1 isoform 1 [Ovis aries]
ENSOARG00000002132	CG	[P]	Inorganic ion transport and metabolism	Molecular Function: calcium-transporting ATPase activity (GO:0005388);; Molecular Function: calcium ion binding (GO:0005509);; Molecular Function: ATP binding (GO:0005524);; Cellular Component: endoplasmic reticulum-Golgi intermediate compartment (GO:0005793);; Biological Process: ATP catabolic process (GO:0006200);; Biological Process: apoptotic mitochondrial changes (GO:0008637);; Cellular Comp…	K05853|0.0|bta:518117|ATP2A1, MGC140007, SERCA1	PREDICTED: sarcoplasmic/endoplasmic reticulum calcium ATPase 1 isoform 1 [Ovis aries]
ENSOARG00000002133	CG	--	--	Molecular Function: RNA polymerase II distal enhancer sequence-specific DNA binding (GO:0000980);; Biological Process: trophectodermal cellular morphogenesis (GO:0001831);; Biological Process: trophectodermal cell proliferation (GO:0001834);; Biological Process: embryonic placenta development (GO:0001892);; Molecular Function: sequence-specific DNA binding transcription factor activity (GO:000370…	K08553|0.0|ssc:100151940|ESRRB	PREDICTED: LOW QUALITY PROTEIN: steroid hormone receptor ERR2 [Ovis aries]
ENSOARG00000002136	CG	--	--	--	--	PREDICTED: UPF0728 protein C10orf53 homolog [Ovis aries]
ENSOARG00000002139	CG	--	--	Cellular Component: cytoplasm (GO:0005737);; Cellular Component: microtubule (GO:0005874);; Cellular Component: cilium (GO:0005929);; Cellular Component: ciliary basal body (GO:0005932);; Biological Process: cellular protein modification process (GO:0006464);; Molecular Function: ligase activity (GO:0016874);;	--	PREDICTED: probable tubulin polyglutamylase TTLL9 [Ovis aries]
ENSOARG00000002141	CG	[E]	Amino acid transport and metabolism	Biological Process: activation of MAPKK activity (GO:0000186);; Biological Process: activation of MAPK activity (GO:0000187);; Molecular Function: G-protein coupled receptor activity (GO:0004930);; Cellular Component: nucleus (GO:0005634);; Cellular Component: plasma membrane (GO:0005886);; Biological Process: G-protein coupled receptor signaling pathway (GO:0007186);; Biological Process: locomot…	K04604|0.0|aml:100479929|GRM1	PREDICTED: metabotropic glutamate receptor 1 isoform X1 [Mustela putorius furo]
ENSOARG00000002142	CG	[R]	General function prediction only	--	--	PREDICTED: WD repeat-containing protein 25 [Ovis aries]
ENSOARG00000002144	CG	--	--	--	--	PREDICTED: low-density lipoprotein receptor class A domain-containing protein 4 isoform X1 [Bubalus bubalis]
ENSOARG00000002149	CG	[L]	Replication, recombination and repair	Molecular Function: nucleic acid binding (GO:0003676);; Molecular Function: nuclease activity (GO:0004518);; Cellular Component: nucleus (GO:0005634);; Cellular Component: mitochondrion (GO:0005739);; Biological Process: regulation of transcription, DNA-templated (GO:0006355);; Cellular Component: RISC complex (GO:0016442);; Biological Process: gene silencing by RNA (GO:0031047);; Cellular Compon…	--	PREDICTED: staphylococcal nuclease domain-containing protein 1 isoform X1 [Pantholops hodgsonii]
ENSOARG00000002150	CG	[R]	General function prediction only	Biological Process: spliceosomal complex assembly (GO:0000245);; Molecular Function: RNA binding (GO:0003723);; Cellular Component: catalytic step 2 spliceosome (GO:0071013);;	K12869|0.0|bta:526536|CRNKL1	TPA: crooked neck-like 1 protein-like [Bos taurus]
ENSOARG00000002153	CG	[U]	Intracellular trafficking, secretion, and vesicular transport	Cellular Component: endoplasmic reticulum membrane (GO:0005789);; Biological Process: protein transport (GO:0015031);; Cellular Component: integral component of membrane (GO:0016021);; Cellular Component: ER to Golgi transport vesicle (GO:0030134);; Cellular Component: Golgi cisterna membrane (GO:0032580);; Biological Process: regulation of ER to Golgi vesicle-mediated transport (GO:0060628);; Ce…	--	PREDICTED: protein YIPF5 [Ovis aries]
ENSOARG00000002154	CG	--	--	Cellular Component: extracellular region (GO:0005576);; Biological Process: defense response to bacterium (GO:0042742);;	--	RecName: Full=Cathelin-related peptide SC5; AltName: Full=Antibacterial peptide SMAP-29; AltName: Full=Myeloid antibacterial peptide MAP-29; Flags: Precursor [Ovis aries]
ENSOARG00000002158	CG	--	--	Biological Process: negative regulation of endothelial cell proliferation (GO:0001937);; Cellular Component: extracellular space (GO:0005615);; Cellular Component: endoplasmic reticulum (GO:0005783);; Biological Process: response to wounding (GO:0009611);; Biological Process: negative regulation of angiogenesis (GO:0016525);; Biological Process: negative regulation of blood vessel endothelial cel…	--	PREDICTED: vasohibin-1 [Ovis aries]
ENSOARG00000002159	CG	[S]	Function unknown	--	K13023|0.0|mcc:707574|CPN2	PREDICTED: leucine-rich repeat-containing protein 15 [Ovis aries]
ENSOARG00000002163	CG	--	--	Molecular Function: metalloendopeptidase activity (GO:0004222);; Biological Process: proteolysis (GO:0006508);; Molecular Function: zinc ion binding (GO:0008270);;	--	PREDICTED: LOW QUALITY PROTEIN: ADAM metallopeptidase domain 18 [Bubalus bubalis]
ENSOARG00000002164	CG	[J]	Translation, ribosomal structure and biogenesis	Molecular Function: 3'-5'-exoribonuclease activity (GO:0000175);; Biological Process: mitochondrial mRNA catabolic process (GO:0000958);; Biological Process: positive regulation of mitochondrial RNA catabolic process (GO:0000962);; Biological Process: mitochondrial RNA 5'-end processing (GO:0000964);; Biological Process: mitochondrial RNA 3'-end processing (GO:0000965);; Molecular Function: polyr…	K00962|0.0|bta:508877|PNPT1	PREDICTED: polyribonucleotide nucleotidyltransferase 1, mitochondrial [Ovis aries]
ENSOARG00000002168	CG	--	--	Molecular Function: structural molecule activity (GO:0005198);; Cellular Component: proteinaceous extracellular matrix (GO:0005578);; Cellular Component: cytosol (GO:0005829);; Biological Process: sensory perception of sound (GO:0007605);; Biological Process: adult locomotory behavior (GO:0008344);; Biological Process: L-arabinose metabolic process (GO:0046373);; Molecular Function: alpha-N-arabi…	--	PREDICTED: LOW QUALITY PROTEIN: otogelin-like [Ovis aries]
ENSOARG00000002169	CG	[LKJ]	--	Biological Process: nuclear-transcribed mRNA catabolic process, nonsense-mediated decay (GO:0000184);; Molecular Function: ATP-dependent RNA helicase activity (GO:0004004);; Molecular Function: ATP binding (GO:0005524);; Cellular Component: cytoplasm (GO:0005737);; Biological Process: rRNA processing (GO:0006364);; Molecular Function: poly(A) binding (GO:0008143);; Cellular Component: nuclear spe…	K13025|0.0|mdo:100026301|EIF4A3	eukaryotic initiation factor 4A-III [Bos taurus]
ENSOARG00000002170	CG	--	--	Cellular Component: Ada2/Gcn5/Ada3 transcription activator complex (GO:0005671);; Biological Process: binding of sperm to zona pellucida (GO:0007339);;	--	PREDICTED: ubiquitin-associated protein 2-like isoform 2 [Ovis aries]
ENSOARG00000002172	CG	--	--	Cellular Component: mitochondrion (GO:0005739);; Cellular Component: integral component of membrane (GO:0016021);; Biological Process: mitochondrial respiratory chain supercomplex assembly (GO:0097250);;	--	PREDICTED: HIG1 domain family member 2A [Ovis aries]
ENSOARG00000002176	CG	[O]	Posttranslational modification, protein turnover, chaperones	Cellular Component: endoplasmic reticulum lumen (GO:0005788);; Biological Process: response to unfolded protein (GO:0006986);; Cellular Component: endoplasmic reticulum Sec complex (GO:0031205);; Molecular Function: chaperone binding (GO:0051087);; Biological Process: proteolysis involved in cellular protein catabolic process (GO:0051603);; Molecular Function: misfolded protein binding (GO:005178…	K09523|0.0|bta:286770|DNAJC3	PREDICTED: dnaJ homolog subfamily C member 3 [Pantholops hodgsonii]
ENSOARG00000002183	CG	--	--	Cellular Component: mitochondrion (GO:0005739);; Cellular Component: integral component of membrane (GO:0016021);;	--	PREDICTED: protein FAM210A [Ovis aries]
ENSOARG00000002188	CG	[QR]	--	Molecular Function: histone acetyltransferase activity (GO:0004402);; Cellular Component: nucleus (GO:0005634);; Cellular Component: cytoplasm (GO:0005737);; Biological Process: skeletal muscle tissue development (GO:0007519);; Biological Process: histone acetylation (GO:0016573);; Biological Process: fat cell differentiation (GO:0045444);;	--	PREDICTED: methyltransferase-like protein 8 [Ovis aries]
ENSOARG00000002190	CG	--	--	--	K05752|6e-47|dre:415187|zgc:86903	PREDICTED: probable protein BRICK1-like [Ovis aries]
ENSOARG00000002191	CG	--	--	Biological Process: lysosome organization (GO:0007040);; Biological Process: cerebellar Purkinje cell layer development (GO:0021680);; Biological Process: middle ear morphogenesis (GO:0042474);; Biological Process: locomotor rhythm (GO:0045475);; Biological Process: retinal rod cell development (GO:0046548);; Biological Process: inner ear receptor cell development (GO:0060119);;	K01205|0.0|ssc:100519685|NAGLU	PREDICTED: alpha-N-acetylglucosaminidase [Bubalus bubalis]
ENSOARG00000002192	CG	--	--	--	--	PREDICTED: protein angel homolog 1 [Ovis aries]
ENSOARG00000002194	CG	--	--	--	--	PREDICTED: protein BHLHb9 [Ovis aries]
ENSOARG00000002198	CG	--	--	Biological Process: positive regulation of T cell mediated cytotoxicity (GO:0001916);; Biological Process: positive regulation of natural killer cell mediated cytotoxicity directed against tumor cell target (GO:0002860);; Molecular Function: cytokine activity (GO:0005125);; Molecular Function: interleukin-12 receptor binding (GO:0005143);; Cellular Component: cytoplasm (GO:0005737);; Biological P…	K05406|1e-143|bta:281856|IL12A, IL12p35, Il-12_p35	interleukin-12 subunit alpha precursor [Ovis aries]
ENSOARG00000002200	CG	--	--	Cellular Component: kinetochore (GO:0000776);; Biological Process: DNA replication (GO:0006260);; Biological Process: transport (GO:0006810);; Cellular Component: nuclear pore outer ring (GO:0031080);; Cellular Component: nuclear membrane (GO:0031965);; Cellular Component: nuclear periphery (GO:0034399);; Cellular Component: nuclear inclusion body (GO:0042405);; Cellular Component: nuclear pore n…	K14297|0.0|ecb:100052986|NUP98	PREDICTED: nuclear pore complex protein Nup98-Nup96 isoform 2 [Ovis aries]
ENSOARG00000002202	CG	--	--	Biological Process: regulation of G-protein coupled receptor protein signaling pathway (GO:0008277);; Cellular Component: presynaptic membrane (GO:0042734);; Cellular Component: receptor complex (GO:0043235);; Cellular Component: postsynaptic membrane (GO:0045211);; Biological Process: protein homooligomerization (GO:0051260);;	--	potassium channel tetramerisation domain containing 16-like protein [Camelus ferus]
ENSOARG00000002204	CG	[R]	General function prediction only	Molecular Function: phosphatidate phosphatase activity (GO:0008195);;	--	PREDICTED: LOW QUALITY PROTEIN: phosphatidate phosphatase LPIN3 [Ovis aries]
ENSOARG00000002206	CG	--	--	Molecular Function: phospholipid binding (GO:0005543);;	--	PREDICTED: LOW QUALITY PROTEIN: myosin phosphatase Rho-interacting protein [Ovis aries]
ENSOARG00000002207	CG	--	--	Molecular Function: structural molecule activity (GO:0005198);; Molecular Function: protein binding (GO:0005515);; Cellular Component: trans-Golgi network (GO:0005802);; Biological Process: intracellular protein transport (GO:0006886);; Biological Process: vesicle-mediated transport (GO:0016192);; Cellular Component: clathrin coat of trans-Golgi network vesicle (GO:0030130);; Cellular Component: …	K04645|1e-151|cfa:489104|CLTB	PREDICTED: clathrin light chain B isoform 2 [Ovis aries]
ENSOARG00000002208	CG	--	--	--	--	PREDICTED: PRELI domain-containing protein 2 [Ovis aries]
ENSOARG00000002211	CG	[O]	Posttranslational modification, protein turnover, chaperones	Molecular Function: protease binding (GO:0002020);; Biological Process: mast cell mediated immunity (GO:0002448);; Molecular Function: serine-type endopeptidase inhibitor activity (GO:0004867);; Cellular Component: extracellular space (GO:0005615);; Cellular Component: nucleus (GO:0005634);; Cellular Component: cytosol (GO:0005829);; Biological Process: immune response (GO:0006955);; Biological P…	K13963|0.0|bta:524513|SERPINB9, MGC142682	PREDICTED: serpin B9 [Ovis aries]
ENSOARG00000002212	CG	[RTKL]	--	Biological Process: regulation of chromatin assembly or disassembly (GO:0001672);; Molecular Function: protein serine/threonine kinase activity (GO:0004674);; Molecular Function: ATP binding (GO:0005524);; Cellular Component: nucleus (GO:0005634);; Biological Process: protein phosphorylation (GO:0006468);; Biological Process: intracellular protein transport (GO:0006886);; Biological Process: intr…	K08864|0.0|bta:537517|TLK1	PREDICTED: serine/threonine-protein kinase tousled-like 1 isoform 1 [Ovis aries]
ENSOARG00000002213	CG	--	--	Cellular Component: trans-Golgi network (GO:0005802);; Biological Process: endosomal transport (GO:0016197);; Molecular Function: protein homodimerization activity (GO:0042803);; Cellular Component: Set1C/COMPASS complex (GO:0048188);; Biological Process: histone H3-K4 methylation (GO:0051568);;	--	PREDICTED: protein dpy-30 homolog isoform X3 [Monodelphis domestica]
ENSOARG00000002214	CG	[C]	Energy production and conversion	Molecular Function: iron ion binding (GO:0005506);; Cellular Component: mitochondrial intermembrane space (GO:0005758);; Cellular Component: cytosol (GO:0005829);; Biological Process: apoptotic DNA fragmentation (GO:0006309);; Molecular Function: heme binding (GO:0020037);; Biological Process: electron transport chain (GO:0022900);; Molecular Function: electron transporter, transferring electrons…	K08738|5e-72|ssc:100170131|CYCS, CYC	PREDICTED: cytochrome c-like [Ovis aries]
ENSOARG00000002215	CG	[RTKL]	--	--	K08286|0.0|pon:100457631|CDC42BPA	PREDICTED: serine/threonine-protein kinase MRCK alpha isoform X3 [Bubalus bubalis]
ENSOARG00000002219	CG	--	--	Biological Process: retina homeostasis (GO:0001895);; Cellular Component: photoreceptor inner segment (GO:0001917);; Molecular Function: farnesylated protein binding (GO:0001918);; Cellular Component: nucleus (GO:0005634);; Cellular Component: cytoplasm (GO:0005737);; Biological Process: protein folding (GO:0006457);; Biological Process: mesodermal cell fate specification (GO:0007501);; Biologica…	--	PREDICTED: aryl-hydrocarbon-interacting protein-like 1 [Ovis aries]
ENSOARG00000002223	CG	--	--	Biological Process: plasma membrane repair (GO:0001778);; Molecular Function: phospholipid binding (GO:0005543);; Cellular Component: caveola (GO:0005901);; Cellular Component: integral component of membrane (GO:0016021);; Biological Process: regulation of vascular endothelial growth factor receptor signaling pathway (GO:0030947);; Cellular Component: cytoplasmic vesicle (GO:0031410);; Biological…	--	PREDICTED: myoferlin isoform X1 [Pantholops hodgsonii]
ENSOARG00000002224	CG	[C]	Energy production and conversion	Molecular Function: oxoglutarate dehydrogenase (succinyl-transferring) activity (GO:0004591);; Biological Process: tricarboxylic acid cycle (GO:0006099);; Molecular Function: thiamine pyrophosphate binding (GO:0030976);;	K00164|0.0|bta:531398|OGDHL	PREDICTED: LOW QUALITY PROTEIN: 2-oxoglutarate dehydrogenase-like, mitochondrial [Ovis aries]
ENSOARG00000002227	CG	--	--	Biological Process: luteinization (GO:0001553);; Biological Process: kidney development (GO:0001822);; Cellular Component: cytoplasm (GO:0005737);; Biological Process: nitrogen compound metabolic process (GO:0006807);; Biological Process: estrogen metabolic process (GO:0008210);; Biological Process: post-embryonic development (GO:0009791);; Biological Process: fibroblast migration (GO:0010761);; …	--	PREDICTED: schwannomin-interacting protein 1 isoform 1 [Ovis aries]
ENSOARG00000002229	CG	[T]	Signal transduction mechanisms	Molecular Function: protein tyrosine phosphatase activity (GO:0004725);; Cellular Component: cell-cell junction (GO:0005911);; Molecular Function: beta-catenin binding (GO:0008013);; Biological Process: negative regulation of cell proliferation (GO:0008285);; Cellular Component: membrane (GO:0016020);; Biological Process: negative regulation of cell migration (GO:0030336);; Biological Process: ho…	K01104|0.0|bta:535675|PTPRU	Receptor-type tyrosine-protein phosphatase U, partial [Bos mutus]
ENSOARG00000002231	CG	--	--	Molecular Function: chromatin binding (GO:0003682);; Biological Process: positive regulation of cell proliferation (GO:0008284);; Biological Process: response to cold (GO:0009409);; Biological Process: negative regulation of multicellular organism growth (GO:0040015);; Biological Process: defense response to bacterium (GO:0042742);; Biological Process: negative regulation of apoptotic process (GO…	--	PREDICTED: placenta-specific gene 8 protein-like isoform 1 [Ovis aries]
ENSOARG00000002237	CG	[U]	Intracellular trafficking, secretion, and vesicular transport	Cellular Component: Golgi apparatus (GO:0005794);; Biological Process: organelle organization (GO:0006996);;	--	PREDICTED: Golgi reassembly-stacking protein 2 isoform X2 [Bubalus bubalis]
ENSOARG00000002239	CG	--	--	Molecular Function: melanocyte-stimulating hormone receptor activity (GO:0004980);; Cellular Component: plasma membrane (GO:0005886);; Biological Process: G-protein coupled receptor signaling pathway (GO:0007186);; Cellular Component: integral component of membrane (GO:0016021);; Biological Process: positive regulation of cAMP biosynthetic process (GO:0030819);;	K04203|0.0|bta:507987|MC5R, MC5	PREDICTED: melanocortin receptor 5 isoform X1 [Capra hircus]
ENSOARG00000002240	CG	--	--	Cellular Component: lipid particle (GO:0005811);; Biological Process: response to unfolded protein (GO:0006986);; Molecular Function: ubiquitin protein ligase binding (GO:0031625);; Cellular Component: Cdc48p-Npl4p-Ufd1p AAA ATPase complex (GO:0034098);; Molecular Function: ubiquitin binding (GO:0043130);;	--	PREDICTED: FAS-associated factor 2 [Ovis aries]
ENSOARG00000002242	CG	--	--	Biological Process: positive regulation of cytokine production (GO:0001819);; Cellular Component: cytoplasm (GO:0005737);; Biological Process: positive regulation of I-kappaB kinase/NF-kappaB signaling (GO:0043123);;	--	PREDICTED: leucine rich adaptor protein 1 [Ovis aries]
ENSOARG00000002243	CG	--	--	Cellular Component: integral component of plasma membrane (GO:0005887);; Biological Process: vesicle-mediated transport (GO:0016192);; Cellular Component: transport vesicle (GO:0030133);;	--	PREDICTED: synaptotagmin-13 [Ovis aries]
ENSOARG00000002245	CG	--	--	--	--	hypothetical protein M91_13831, partial [Bos mutus]
ENSOARG00000002248	CG	--	--	Molecular Function: Rab GTPase activator activity (GO:0005097);; Molecular Function: calcium ion binding (GO:0005509);; Biological Process: positive regulation of Rab GTPase activity (GO:0032851);;	--	PREDICTED: TBC1 domain family member 9B isoform X3 [Bos taurus]
ENSOARG00000002251	CG	--	--	Biological Process: cytokine production involved in inflammatory response (GO:0002534);; Biological Process: positive regulation of T cell tolerance induction (GO:0002666);; Biological Process: positive regulation of chronic inflammatory response (GO:0002678);; Biological Process: positive regulation of type 2 immune response (GO:0002830);; Molecular Function: tryptophan 2,3-dioxygenase activity …	K00463|0.0|bta:506281|IDO1, INDO, MGC179467	indoleamine 2,3-dioxygenase 1 [Ovis aries]
ENSOARG00000002252	CG	[GEPR]	--	Cellular Component: integral component of membrane (GO:0016021);; Biological Process: transmembrane transport (GO:0055085);;	K08206|0.0|bta:508494|SLC22A25, MGC137507, SLC22A9	PREDICTED: solute carrier family 22 member 9-like isoform 2 [Ovis aries]
ENSOARG00000002255	CG	--	--	--	--	PREDICTED: thioesterase superfamily member 4-like [Ovis aries]
ENSOARG00000002256	CG	[O]	Posttranslational modification, protein turnover, chaperones	Molecular Function: ATP binding (GO:0005524);; Cellular Component: mitochondrial inner membrane (GO:0005743);; Cellular Component: mitochondrial matrix (GO:0005759);; Biological Process: protein folding (GO:0006457);; Biological Process: cellular response to oxidative stress (GO:0034599);; Molecular Function: unfolded protein binding (GO:0051082);; Biological Process: negative regulation of cellu…	K09488|0.0|bta:514472|TRAP1, MGC134161	PREDICTED: heat shock protein 75 kDa, mitochondrial [Ovis aries]
ENSOARG00000002257	CG	--	--	--	--	PREDICTED: LOW QUALITY PROTEIN: IQ domain-containing protein J [Pantholops hodgsonii]
ENSOARG00000002260	CG	--	--	Biological Process: negative regulation of transcription from RNA polymerase II promoter (GO:0000122);; Cellular Component: nucleus (GO:0005634);; Biological Process: activation of JUN kinase activity (GO:0007257);; Molecular Function: transcription factor binding (GO:0008134);; Biological Process: dorsal/ventral axis specification (GO:0009950);; Biological Process: negative regulation of Wnt sig…	--	PREDICTED: myoD family inhibitor [Ovis aries]
ENSOARG00000002261	CG	[H]	Coenzyme transport and metabolism	Molecular Function: 4-hydroxybenzoate decaprenyltransferase activity (GO:0002083);; Biological Process: glycerol metabolic process (GO:0006071);; Biological Process: ubiquinone biosynthetic process (GO:0006744);; Biological Process: isoprenoid biosynthetic process (GO:0008299);; Cellular Component: integral component of membrane (GO:0016021);; Cellular Component: mitochondrial membrane (GO:003196…	K06125|0.0|bta:504633|COQ2, MGC137628	PREDICTED: 4-hydroxybenzoate polyprenyltransferase, mitochondrial [Ovis aries]
ENSOARG00000002263	CG	--	--	Molecular Function: receptor binding (GO:0005102);; Cellular Component: extracellular region (GO:0005576);; Cellular Component: cytoplasm (GO:0005737);; Cellular Component: microtubule cytoskeleton (GO:0015630);; Biological Process: cell-cell adhesion (GO:0016337);; Biological Process: regulation of phosphorylation (GO:0042325);; Biological Process: positive regulation of cell migration involved …	--	PREDICTED: sushi repeat-containing protein SRPX2 [Pantholops hodgsonii]
ENSOARG00000002266	CG	--	--	--	--	PREDICTED: LOW QUALITY PROTEIN: arginine-fifty homeobox-like [Ovis aries]
ENSOARG00000002267	CG	--	--	--	--	PREDICTED: glutaredoxin domain-containing cysteine-rich protein 2 [Ovis aries]
ENSOARG00000002269	CG	--	--	--	--	PREDICTED: interferon regulatory factor 2-binding protein-like isoform X1 [Chrysochloris asiatica]
ENSOARG00000002273	CG	--	--	--	--	S-antigen protein [Bos mutus]
ENSOARG00000002275	CG	--	--	--	--	brain-enriched guanylate kinase-associated protein 1A [Ovis aries]
ENSOARG00000002277	CG	NA	NA	NA	NA	NA
ENSOARG00000002278	CG	--	--	--	--	PREDICTED: melanoma-associated antigen F1-like [Ovis aries]
ENSOARG00000002280	CG	[R]	General function prediction only	--	K09553|1e-119|cfa:474837|STIP1	PREDICTED: stress-induced-phosphoprotein 1 [Galeopterus variegatus]
ENSOARG00000002282	CG	--	--	Molecular Function: DNA binding (GO:0003677);;	--	PREDICTED: SET-binding protein [Ovis aries]
ENSOARG00000002285	CG	[G]	Carbohydrate transport and metabolism	Biological Process: regulation of the force of heart contraction (GO:0002026);; Biological Process: diaphragm contraction (GO:0002086);; Cellular Component: lysosomal membrane (GO:0005765);; Biological Process: glycogen catabolic process (GO:0005980);; Biological Process: lysosome organization (GO:0007040);; Biological Process: locomotory behavior (GO:0007626);; Molecular Function: carbohydrate b…	K12316|0.0|bta:280798|GAA	PREDICTED: lysosomal alpha-glucosidase [Ovis aries]
ENSOARG00000002286	CG	--	--	--	--	clock interacting protein circadian [Ovis aries]
ENSOARG00000002287	CG	--	--	Cellular Component: nucleus (GO:0005634);; Biological Process: nucleosome assembly (GO:0006334);;	K11282|0.0|cfa:483670|NAP1L4	PREDICTED: nucleosome assembly protein 1-like 4 isoform 1 [Ovis aries]
ENSOARG00000002288	CG	--	--	Cellular Component: mitochondrion (GO:0005739);; Biological Process: cellular amino acid metabolic process (GO:0006520);; Molecular Function: pyridoxal phosphate binding (GO:0030170);;	--	PREDICTED: serine dehydratase-like [Ovis aries]
ENSOARG00000002293	CG	[R]	General function prediction only	Biological Process: neutrophil mediated immunity (GO:0002446);; Molecular Function: transcription coactivator activity (GO:0003713);; Biological Process: DNA methylation (GO:0006306);; Molecular Function: zinc ion binding (GO:0008270);; Molecular Function: enzyme binding (GO:0019899);; Biological Process: erythrocyte differentiation (GO:0030218);; Biological Process: positive regulation of granul…	K09189|0.0|bta:539121|MLL5, MGC151673	PREDICTED: histone-lysine N-methyltransferase MLL5 isoform 1 [Ovis aries]
ENSOARG00000002295	CG	--	--	--	K00463|0.0|aml:100480334|IDO2	PREDICTED: indoleamine 2,3-dioxygenase 2 [Ovis aries]
ENSOARG00000002297	CG	--	--	Cellular Component: Golgi membrane (GO:0000139);; Biological Process: galactose metabolic process (GO:0006012);; Biological Process: keratan sulfate metabolic process (GO:0042339);; Molecular Function: keratan sulfotransferase activity (GO:0045130);;	K01022|0.0|bta:506932|CHST1, MGC139349	PREDICTED: LOW QUALITY PROTEIN: carbohydrate sulfotransferase 1 [Ovis aries]
ENSOARG00000002302	CG	--	--	Cellular Component: late endosome (GO:0005770);; Cellular Component: plasma membrane (GO:0005886);; Cellular Component: cell-cell junction (GO:0005911);; Biological Process: negative regulation of cell proliferation (GO:0008285);; Biological Process: positive regulation of neuron projection development (GO:0010976);; Molecular Function: Rap guanyl-nucleotide exchange factor activity (GO:0017034);…	K08018|0.0|aml:100484273|rap guanine nucleotide exchange factor 2-like	PREDICTED: rap guanine nucleotide exchange factor 2 isoform X1 [Bubalus bubalis]
ENSOARG00000002307	CG	--	--	Molecular Function: calcium ion binding (GO:0005509);; Biological Process: multicellular organismal development (GO:0007275);;	--	PREDICTED: protein delta homolog 1 [Ovis aries]
ENSOARG00000002311	CG	--	--	Molecular Function: serine-type endopeptidase inhibitor activity (GO:0004867);; Cellular Component: extracellular space (GO:0005615);; Cellular Component: cytoplasm (GO:0005737);; Biological Process: negative regulation of endopeptidase activity (GO:0010951);; Biological Process: regulation of proteolysis (GO:0030162);;	K13963|0.0|ssc:100155145|SERPINB1	serpin peptidase inhibitor, clade B (ovalbumin), member 1 [Ovis aries]
ENSOARG00000002313	CG	--	--	--	--	PREDICTED: transmembrane epididymal protein 1-like [Ovis aries]
ENSOARG00000002315	CG	--	--	Cellular Component: synapse (GO:0045202);; Biological Process: long term synaptic depression (GO:0060292);;	--	PREDICTED: delphilin [Galeopterus variegatus]
ENSOARG00000002317	CG	--	--	--	--	PREDICTED: centrosomal protein KIAA1731 homolog [Ovis aries]
ENSOARG00000002319	CG	--	--	Molecular Function: poly(ADP-ribose) glycohydrolase activity (GO:0004649);; Cellular Component: nucleus (GO:0005634);; Cellular Component: cytosol (GO:0005829);; Biological Process: carbohydrate metabolic process (GO:0005975);; Biological Process: cellular response to DNA damage stimulus (GO:0006974);; Biological Process: detection of bacterium (GO:0016045);;	K07759|0.0|bta:281377|PARG	PREDICTED: poly(ADP-ribose) glycohydrolase [Ovis aries]
ENSOARG00000002320	CG	--	--	Cellular Component: integral component of membrane (GO:0016021);;	--	PREDICTED: coiled-coil domain-containing transmembrane protein C7orf53 homolog [Ovis aries]
ENSOARG00000002322	CG	--	--	Biological Process: embryonic placenta development (GO:0001892);; Molecular Function: DNA binding (GO:0003677);; Cellular Component: transcription factor complex (GO:0005667);; Cellular Component: cytoplasm (GO:0005737);; Biological Process: humoral immune response (GO:0006959);; Biological Process: lysosome organization (GO:0007040);; Biological Process: positive regulation of autophagy (GO:0010…	K09105|0.0|bta:510032|TFEB	Transcription factor EB, partial [Bos mutus]
ENSOARG00000002326	CG	--	--	Molecular Function: sulfotransferase activity (GO:0008146);;	--	PREDICTED: WSC domain-containing protein 1 [Ovis aries]
ENSOARG00000002331	CG	--	--	Cellular Component: Golgi membrane (GO:0000139);; Biological Process: carbohydrate transport (GO:0008643);; Cellular Component: integral component of membrane (GO:0016021);; Biological Process: lipid glycosylation (GO:0030259);; Biological Process: negative regulation of Notch signaling pathway (GO:0045746);;	--	PREDICTED: GDP-fucose transporter 1 isoform X1 [Bubalus bubalis]
ENSOARG00000002338	CG	--	--	Molecular Function: SNARE binding (GO:0000149);; Molecular Function: SNAP receptor activity (GO:0005484);; Biological Process: intracellular protein transport (GO:0006886);; Biological Process: synaptic vesicle exocytosis (GO:0016079);; Cellular Component: SNARE complex (GO:0031201);;	K13814|0.0|bta:535306|TSNARE1, MGC148885	t-SNARE domain-containing protein 1 [Bos taurus]
ENSOARG00000002339	CG	[E]	Amino acid transport and metabolism	Molecular Function: urea transmembrane transporter activity (GO:0015204);; Cellular Component: integral component of membrane (GO:0016021);;	K08716|0.0|bta:537150|SLC14A2	PREDICTED: urea transporter 2 isoform 1 [Ovis aries]
ENSOARG00000002341	CG	[P]	Inorganic ion transport and metabolism	Molecular Function: carbonate dehydratase activity (GO:0004089);; Biological Process: one-carbon metabolic process (GO:0006730);; Molecular Function: zinc ion binding (GO:0008270);;	K01672|0.0|bta:520403|CA7	PREDICTED: carbonic anhydrase 7 [Ovis aries]
ENSOARG00000002342	CG	--	--	Molecular Function: protein phosphatase 1 binding (GO:0008157);; Molecular Function: zinc ion binding (GO:0008270);; Biological Process: negative regulation of phosphatase activity (GO:0010923);;	--	PREDICTED: putative E3 ubiquitin-protein ligase SH3RF2 isoform X1 [Pantholops hodgsonii]
ENSOARG00000002345	CG	--	--	Cellular Component: mitochondrial inner membrane (GO:0005743);; Biological Process: transport (GO:0006810);; Cellular Component: integral component of membrane (GO:0016021);; Biological Process: erythrocyte differentiation (GO:0030218);;	--	solute carrier family 25 member 38 [Ovis aries]
ENSOARG00000002348	CG	--	--	Cellular Component: acetylcholine-gated channel complex (GO:0005892);; Molecular Function: syntaxin-1 binding (GO:0017075);; Biological Process: regulation of exocytosis (GO:0017157);;	K08518|0.0|bta:537603|STXBP5	PREDICTED: syntaxin-binding protein 5 isoform 2 [Ovis aries]
ENSOARG00000002350	CG	--	--	--	--	PREDICTED: PLAC8-like protein 1 [Ovis aries]
ENSOARG00000002351	CG	--	--	Molecular Function: oxygen transporter activity (GO:0005344);; Molecular Function: iron ion binding (GO:0005506);; Biological Process: oxygen transport (GO:0015671);; Molecular Function: oxygen binding (GO:0019825);; Molecular Function: heme binding (GO:0020037);; Cellular Component: perikaryon (GO:0043204);;	--	PREDICTED: neuroglobin [Ovis aries]
ENSOARG00000002352	CG	--	--	Biological Process: negative regulation of transcription from RNA polymerase II promoter (GO:0000122);; Molecular Function: histone deacetylase activity (GO:0004407);; Biological Process: histone deacetylation (GO:0016575);; Cellular Component: Sin3 complex (GO:0016580);; Molecular Function: protein homodimerization activity (GO:0042803);; Molecular Function: histone deacetylase binding (GO:00428…	--	PREDICTED: sin3 histone deacetylase corepressor complex component SDS3 [Bos mutus]
ENSOARG00000002353	CG	[S]	Function unknown	--	--	PREDICTED: leucine-rich repeat-containing protein 4 isoform X1 [Bos mutus]
ENSOARG00000002354	CG	--	--	Molecular Function: DNA binding (GO:0003677);; Cellular Component: nucleus (GO:0005634);; Molecular Function: zinc ion binding (GO:0008270);;	--	PREDICTED: zinc finger matrin-type protein 4 [Ovis aries]
ENSOARG00000002356	CG	--	--	Biological Process: negative regulation of cell proliferation (GO:0008285);;	--	PREDICTED: retinoic acid receptor responder protein 1 isoform 1 [Ovis aries]
ENSOARG00000002359	CG	--	--	Biological Process: ureteric bud development (GO:0001657);; Biological Process: hematopoietic progenitor cell differentiation (GO:0002244);; Molecular Function: cysteine-type endopeptidase activity (GO:0004197);; Molecular Function: frizzled binding (GO:0005109);; Cellular Component: proteinaceous extracellular matrix (GO:0005578);; Cellular Component: extracellular space (GO:0005615);; Cellular …	K02166|1e-161|rno:84402|Sfrp1	PREDICTED: secreted frizzled-related protein 1 [Ochotona princeps]
ENSOARG00000002365	CG	--	--	Cellular Component: SAGA complex (GO:0000124);; Molecular Function: ubiquitin thiolesterase activity (GO:0004221);; Molecular Function: ubiquitin-specific protease activity (GO:0004843);; Biological Process: ubiquitin-dependent protein catabolic process (GO:0006511);; Molecular Function: zinc ion binding (GO:0008270);; Molecular Function: H4 histone acetyltransferase activity (GO:0010485);; Biolo…	K11366|0.0|bta:509694|USP22	PREDICTED: LOW QUALITY PROTEIN: ubiquitin carboxyl-terminal hydrolase 22 [Bos mutus]
ENSOARG00000002366	CG	--	--	Molecular Function: sequence-specific DNA binding transcription factor activity (GO:0003700);; Molecular Function: protein binding (GO:0005515);; Cellular Component: nucleus (GO:0005634);; Biological Process: regulation of transcription from RNA polymerase II promoter (GO:0006357);; Biological Process: signal transduction (GO:0007165);; Biological Process: female pregnancy (GO:0007565);; Biologic…	K08524|0.0|ssc:397306|RXRA, RXR_alpha	PREDICTED: retinoic acid receptor RXR-alpha isoform X4 [Bubalus bubalis]
ENSOARG00000002368	CG	[O]	Posttranslational modification, protein turnover, chaperones	Cellular Component: mitochondrial inner membrane presequence translocase complex (GO:0005744);; Biological Process: intracellular protein transport (GO:0006886);; Molecular Function: P-P-bond-hydrolysis-driven protein transmembrane transporter activity (GO:0015450);; Cellular Component: integral component of membrane (GO:0016021);;	--	PREDICTED: mitochondrial import inner membrane translocase subunit Tim23 [Ovis aries]
ENSOARG00000002369	CG	--	--	Molecular Function: ligand-dependent nuclear receptor transcription coactivator activity (GO:0030374);;	K06695|1e-156|bta:508530|PSMC3IP	PREDICTED: homologous-pairing protein 2 homolog isoform 1 [Ovis aries]
ENSOARG00000002370	CG	--	--	Molecular Function: calcium ion binding (GO:0005509);; Cellular Component: plasma membrane (GO:0005886);; Biological Process: homophilic cell adhesion (GO:0007156);; Cellular Component: integral component of membrane (GO:0016021);;	--	PREDICTED: protocadherin-19 isoform X1 [Bos taurus]
ENSOARG00000002373	CG	[D]	Cell cycle control, cell division, chromosome partitioning	Molecular Function: protein tyrosine phosphatase activity (GO:0004725);; Cellular Component: nucleus (GO:0005634);; Cellular Component: cytoplasm (GO:0005737);; Biological Process: mitosis (GO:0007067);; Molecular Function: protein kinase binding (GO:0019901);; Biological Process: cellular response to UV (GO:0034644);; Biological Process: cell division (GO:0051301);;	K06645|0.0|bta:520188|CDC25A	PREDICTED: M-phase inducer phosphatase 1 [Ovis aries]
ENSOARG00000002377	CG	--	--	Molecular Function: UDP-glucose:glycoprotein glucosyltransferase activity (GO:0003980);; Biological Process: protein glycosylation (GO:0006486);;	K11718|0.0|bta:516399|UGGT2, UGCGL2	PREDICTED: UDP-glucose:glycoprotein glucosyltransferase 2 isoform 2 [Ovis aries]
ENSOARG00000002378	CG	--	--	--	--	PREDICTED: epsilon-sarcoglycan isoform 6 [Dasypus novemcinctus]
ENSOARG00000002379	CG	[S]	Function unknown	Cellular Component: nucleus (GO:0005634);; Cellular Component: cytoplasm (GO:0005737);; Biological Process: DNA replication (GO:0006260);;	K10735|1e-150|bta:616799|GINS4, MGC148462	PREDICTED: DNA replication complex GINS protein SLD5 [Ovis aries]
ENSOARG00000002380	CG	--	--	--	--	PREDICTED: glutamate receptor-interacting protein 1 [Bison bison bison]
ENSOARG00000002381	CG	--	--	Cellular Component: integral component of membrane (GO:0016021);;	--	PREDICTED: LOW QUALITY PROTEIN: transmembrane protein 131-like [Ovis aries]
ENSOARG00000002384	CG	[R]	General function prediction only	Molecular Function: nucleotide binding (GO:0000166);; Molecular Function: nucleic acid binding (GO:0003676);; Cellular Component: nucleoplasm (GO:0005654);; Biological Process: cytoplasmic transport (GO:0016482);; Biological Process: negative regulation of mRNA splicing, via spliceosome (GO:0048025);;	K12900|1e-132|mmu:14105|Srsf10, FUSIP2, Fusip1, NSSR1, NSSR2, Nssr, SRrp40, Sfrs13a, Srsf13a, TASR, TASR1, TASR2	PREDICTED: serine/arginine-rich splicing factor 10 isoform X1 [Bos taurus]
ENSOARG00000002386	CG	[L]	Replication, recombination and repair	Biological Process: negative regulation of transcription from RNA polymerase II promoter (GO:0000122);; Molecular Function: protein binding transcription factor activity (GO:0000988);; Molecular Function: damaged DNA binding (GO:0003684);; Molecular Function: single-stranded DNA binding (GO:0003697);; Molecular Function: DNA photolyase activity (GO:0003913);; Cellular Component: extracellular reg…	K02295|0.0|ssc:100517750|CRY2	PREDICTED: cryptochrome-2 [Bubalus bubalis]
ENSOARG00000002389	CG	[K]	Transcription	Molecular Function: sequence-specific DNA binding transcription factor activity (GO:0003700);; Cellular Component: nucleolus (GO:0005730);; Molecular Function: sequence-specific DNA binding (GO:0043565);; Biological Process: positive regulation of transcription, DNA-templated (GO:0045893);;	K09403|0.0|bta:540703|FOXJ2	PREDICTED: forkhead box protein J2 [Bison bison bison]
ENSOARG00000002391	CG	[O]	Posttranslational modification, protein turnover, chaperones	Cellular Component: mitochondrion (GO:0005739);; Molecular Function: zinc ion binding (GO:0008270);; Biological Process: protein repair (GO:0030091);; Molecular Function: peptide-methionine (R)-S-oxide reductase activity (GO:0033743);;	--	PREDICTED: methionine-R-sulfoxide reductase B2, mitochondrial [Ovis aries]
ENSOARG00000002392	CG	--	--	Cellular Component: tight junction (GO:0005923);; Molecular Function: protein domain specific binding (GO:0019904);; Molecular Function: protein complex scaffold (GO:0032947);; Molecular Function: protein heterodimerization activity (GO:0046982);; Biological Process: tight junction assembly (GO:0070830);; Biological Process: protein localization to adherens junction (GO:0071896);; Cellular Compon…	--	PREDICTED: MAGUK p55 subfamily member 7 [Capra hircus]
ENSOARG00000002393	CG	[R]	General function prediction only	Molecular Function: zinc ion binding (GO:0008270);; Cellular Component: integral component of membrane (GO:0016021);; Molecular Function: transferase activity, transferring acyl groups (GO:0016746);;	--	PREDICTED: probable palmitoyltransferase ZDHHC4 [Ovis aries]
ENSOARG00000002395	CG	[E]	Amino acid transport and metabolism	Molecular Function: water transmembrane transporter activity (GO:0005372);; Cellular Component: plasma membrane (GO:0005886);; Molecular Function: urea transmembrane transporter activity (GO:0015204);; Cellular Component: integral component of membrane (GO:0016021);; Biological Process: urea transmembrane transport (GO:0071918);;	K08716|0.0|ssc:100157861|urea transporter 1-like	urea transporter variant 2 [Ovis aries]
ENSOARG00000002398	CG	--	--	Biological Process: lipopolysaccharide biosynthetic process (GO:0009103);;	K11703|0.0|bta:789150|GLT25D2	PREDICTED: procollagen galactosyltransferase 2 [Ovis aries]
ENSOARG00000002400	CG	--	--	--	--	PREDICTED: girdin isoform X1 [Bos taurus]
ENSOARG00000002401	CG	[H]	Coenzyme transport and metabolism	Biological Process: endothelial cell development (GO:0001885);; Molecular Function: prenyltransferase activity (GO:0004659);; Cellular Component: nucleus (GO:0005634);; Cellular Component: mitochondrion (GO:0005739);; Cellular Component: endoplasmic reticulum membrane (GO:0005789);; Biological Process: ubiquinone biosynthetic process (GO:0006744);; Biological Process: menaquinone biosynthetic pro…	--	UbiA prenyltransferase domain-containing protein 1, partial [Bos mutus]
ENSOARG00000002402	CG	[R]	General function prediction only	Molecular Function: nucleotide binding (GO:0000166);; Molecular Function: double-stranded DNA binding (GO:0003690);; Molecular Function: single-stranded DNA binding (GO:0003697);; Cellular Component: nucleus (GO:0005634);; Molecular Function: poly(A) binding (GO:0008143);; Biological Process: regulation of gene expression (GO:0010468);; Molecular Function: poly(G) binding (GO:0034046);;	K13044|1e-129|cfa:476976|HNRPDL	PREDICTED: heterogeneous nuclear ribonucleoprotein D-like [Capra hircus]
ENSOARG00000002407	CG	--	--	Biological Process: negative regulation of transcription from RNA polymerase II promoter (GO:0000122);; Biological Process: placenta development (GO:0001890);; Biological Process: regulation of protein phosphorylation (GO:0001932);; Biological Process: response to dietary excess (GO:0002021);; Molecular Function: hormone activity (GO:0005179);; Cellular Component: extracellular space (GO:0005615)…	K05424|1e-113|bta:280836|LEP	PREDICTED: leptin isoform X2 [Bos taurus]
ENSOARG00000002408	CG	--	--	--	--	PREDICTED: metastasis-suppressor KiSS-1 [Ovis aries]
ENSOARG00000002409	CG	[J]	Translation, ribosomal structure and biogenesis	Molecular Function: translation elongation factor activity (GO:0003746);; Molecular Function: GTPase activity (GO:0003924);; Molecular Function: GTP binding (GO:0005525);; Cellular Component: mitochondrion (GO:0005739);; Biological Process: GTP catabolic process (GO:0006184);; Biological Process: mitochondrial translational elongation (GO:0070125);;	K02355|0.0|bta:513309|GFM1	PREDICTED: elongation factor G, mitochondrial [Ovis aries]
ENSOARG00000002410	CG	--	--	Cellular Component: nucleus (GO:0005634);; Biological Process: adult somatic muscle development (GO:0007527);; Biological Process: muscle cell differentiation (GO:0042692);;	--	PREDICTED: interferon-related developmental regulator 1 isoform X1 [Capra hircus]
ENSOARG00000002412	CG	--	--	Molecular Function: calcium ion binding (GO:0005509);; Cellular Component: plasma membrane (GO:0005886);; Biological Process: homophilic cell adhesion (GO:0007156);; Cellular Component: integral component of membrane (GO:0016021);;	K06810|0.0|bta:508777|CDH16	PREDICTED: LOW QUALITY PROTEIN: cadherin-16 [Ovis aries]
ENSOARG00000002415	CG	--	--	Biological Process: heart looping (GO:0001947);; Biological Process: regulation of cilium beat frequency (GO:0003356);; Cellular Component: cytoplasm (GO:0005737);; Cellular Component: cilium (GO:0005929);; Biological Process: lung development (GO:0030324);; Biological Process: determination of pancreatic left/right asymmetry (GO:0035469);; Biological Process: epithelial cilium movement involved …	--	PREDICTED: coiled-coil domain-containing protein 40 [Capra hircus]
ENSOARG00000002418	CG	--	--	--	--	PREDICTED: killer cell immunoglobulin-like receptor 3DL1-like [Capra hircus]
ENSOARG00000002419	CG	--	--	Biological Process: innate immune response in mucosa (GO:0002227);; Molecular Function: copper ion binding (GO:0005507);; Biological Process: response to lipid hydroperoxide (GO:0006982);; Biological Process: leukocyte cell-cell adhesion (GO:0007159);; Biological Process: cholesterol metabolic process (GO:0008203);; Cellular Component: cell surface (GO:0009986);; Biological Process: positive regu…	K08760|0.0|bta:537301|APOA4, MGC127813	PREDICTED: apolipoprotein A-IV [Ovis aries]
ENSOARG00000002420	CG	[O]	Posttranslational modification, protein turnover, chaperones	Molecular Function: glutathione transferase activity (GO:0004364);; Cellular Component: mitochondrion (GO:0005739);; Biological Process: glutathione metabolic process (GO:0006749);; Biological Process: aromatic amino acid family metabolic process (GO:0009072);; Molecular Function: maleylacetoacetate isomerase activity (GO:0016034);; Molecular Function: protein homodimerization activity (GO:004280…	--	PREDICTED: maleylacetoacetate isomerase isoform 2 [Ovis aries]
ENSOARG00000002424	CG	[G]	Carbohydrate transport and metabolism	Molecular Function: alpha-mannosidase activity (GO:0004559);; Biological Process: mannose metabolic process (GO:0006013);; Molecular Function: zinc ion binding (GO:0008270);; Molecular Function: carbohydrate binding (GO:0030246);;	K01191|0.0|ssc:100156538|MAN2C1	PREDICTED: alpha-mannosidase 2C1 [Ovis aries]
ENSOARG00000002426	CG	--	--	Molecular Function: RNA polymerase II core promoter proximal region sequence-specific DNA binding transcription factor activity involved in positive regulation of transcription (GO:0001077);; Cellular Component: transcription factor complex (GO:0005667);; Biological Process: embryo development (GO:0009790);; Biological Process: tissue development (GO:0009888);; Biological Process: hindbrain devel…	K09073|1e-55|bta:781540|PTF1A	PREDICTED: pancreas transcription factor 1 subunit alpha isoform X1 [Bos taurus]
ENSOARG00000002427	CG	--	--	Cellular Component: protein phosphatase type 2A complex (GO:0000159);; Cellular Component: chromosome, centromeric region (GO:0000775);; Cellular Component: nucleus (GO:0005634);; Biological Process: signal transduction (GO:0007165);; Molecular Function: protein phosphatase type 2A regulator activity (GO:0008601);;	K11584|0.0|bta:100335702|protein phosphatase 2, regulatory subunit B, gamma-like	PREDICTED: serine/threonine-protein phosphatase 2A 56 kDa regulatory subunit gamma isoform isoform X1 [Pantholops hodgsonii]
ENSOARG00000002431	CG	--	--	--	--	PREDICTED: uncharacterized protein LOC285141 homolog [Ovis aries]
ENSOARG00000002432	CG	--	--	Cellular Component: plasma membrane (GO:0005886);; Biological Process: regulation of actin cytoskeleton organization (GO:0032956);; Cellular Component: protein complex (GO:0043234);; Biological Process: regulation of bone resorption (GO:0045124);; Biological Process: cellular response to lipoprotein particle stimulus (GO:0071402);; Biological Process: regulation of osteoclast development (GO:2001…	--	PREDICTED: sialic acid-binding Ig-like lectin 15 [Bubalus bubalis]
ENSOARG00000002433	CG	[LKJ]	--	Molecular Function: DNA binding (GO:0003677);; Molecular Function: ATP-dependent DNA helicase activity (GO:0004003);; Molecular Function: ATP-dependent RNA helicase activity (GO:0004004);; Molecular Function: ATP binding (GO:0005524);; Cellular Component: nucleus (GO:0005634);; Cellular Component: eukaryotic translation initiation factor 3 complex (GO:0005852);; Biological Process: ATP catabolic …	K11594|0.0|bta:510093|DDX3X	PREDICTED: ATP-dependent RNA helicase DDX3X isoform 1 [Ovis aries]
ENSOARG00000002434	CG	--	--	Molecular Function: endonuclease activity (GO:0004519);;	--	PREDICTED: tRNA-splicing endonuclease subunit Sen15 [Ovis aries]
ENSOARG00000002436	CG	--	--	--	--	PREDICTED: SAM and SH3 domain-containing protein 1-like isoform X2 [Sus scrofa]
ENSOARG00000002438	CG	--	--	Molecular Function: trace-amine receptor activity (GO:0001594);; Cellular Component: integral component of membrane (GO:0016021);;	K05051|0.0|bta:616737|similar to trace amine associated receptor 6	PREDICTED: trace amine-associated receptor 6-like [Ovis aries]
ENSOARG00000002441	CG	--	--	Molecular Function: cysteine-type endopeptidase activity (GO:0004197);; Biological Process: proteolysis (GO:0006508);; Biological Process: apoptotic process (GO:0006915);;	K13521|0.0|bta:515736|caspase-15	PREDICTED: caspase-14 [Ovis aries]
ENSOARG00000002442	CG	--	--	Molecular Function: protein binding (GO:0005515);; Biological Process: cellular component organization (GO:0016043);;	K05741|0.0|ecb:100057058|DIAPH2	PREDICTED: protein diaphanous homolog 2 [Lipotes vexillifer]
ENSOARG00000002449	CG	[R]	General function prediction only	Molecular Function: nucleic acid binding (GO:0003676);; Molecular Function: metal ion binding (GO:0046872);;	K09195|1e-178|aml:100474115|hypothetical protein LOC100474115	PREDICTED: LOW QUALITY PROTEIN: transcription factor Sp5 [Ovis aries]
ENSOARG00000002450	CG	--	--	--	--	PREDICTED: killer cell immunoglobulin-like receptor 3DL1-like [Ovis aries]
ENSOARG00000002452	CG	--	--	Molecular Function: calcium ion binding (GO:0005509);;	--	PREDICTED: synergin gamma [Ovis aries]
ENSOARG00000002454	CG	[J]	Translation, ribosomal structure and biogenesis	Molecular Function: aminoacyl-tRNA editing activity (GO:0002161);; Molecular Function: leucine-tRNA ligase activity (GO:0004823);; Molecular Function: ATP binding (GO:0005524);; Cellular Component: cytoplasm (GO:0005737);; Biological Process: leucyl-tRNA aminoacylation (GO:0006429);;	K01869|0.0|bta:509429|LARS, MGC143255	PREDICTED: leucine--tRNA ligase, cytoplasmic isoform 1 [Ovis aries]
ENSOARG00000002456	CG	--	--	Molecular Function: trace-amine receptor activity (GO:0001594);; Cellular Component: integral component of membrane (GO:0016021);;	K05051|0.0|bta:616737|similar to trace amine associated receptor 6	PREDICTED: trace amine-associated receptor 6-like [Ovis aries]
ENSOARG00000002457	CG	--	--	Molecular Function: receptor activity (GO:0004872);; Biological Process: negative regulation of ossification (GO:0030279);;	--	PREDICTED: GDNF family receptor alpha-4 isoform X3 [Bos taurus]
ENSOARG00000002458	CG	[J]	Translation, ribosomal structure and biogenesis	Biological Process: ribosomal small subunit assembly (GO:0000028);; Biological Process: endonucleolytic cleavage in ITS1 to separate SSU-rRNA from 5.8S rRNA and LSU-rRNA from tricistronic rRNA transcript (SSU-rRNA, 5.8S rRNA, LSU-rRNA) (GO:0000447);; Biological Process: endonucleolytic cleavage to generate mature 3'-end of SSU-rRNA from (SSU-rRNA, 5.8S rRNA, LSU-rRNA) (GO:0000461);; Molecular Fun…	K02998|0.0|oaa:100080598|hypothetical protein LOC100080598	laminin receptor 1 [Capra hircus]
ENSOARG00000002459	CG	[K]	Transcription	--	--	PREDICTED: cone-rod homeobox protein-like [Bubalus bubalis]
ENSOARG00000002460	CG	--	--	Molecular Function: ubiquitin-protein ligase activity (GO:0004842);; Cellular Component: nucleus (GO:0005634);; Biological Process: ubiquitin-dependent protein catabolic process (GO:0006511);; Biological Process: multicellular organismal development (GO:0007275);; Molecular Function: zinc ion binding (GO:0008270);; Cellular Component: beta-catenin destruction complex (GO:0030877);; Biological Pro…	K04506|1e-139|bta:534655|SIAH1	PREDICTED: E3 ubiquitin-protein ligase SIAH1-like [Ovis aries]
ENSOARG00000002461	CG	[RTKL]	--	Biological Process: G2/M transition of mitotic cell cycle (GO:0000086);; Cellular Component: chromosome, telomeric region (GO:0000781);; Molecular Function: protein serine/threonine kinase activity (GO:0004674);; Molecular Function: ATP binding (GO:0005524);; Biological Process: double-strand break repair (GO:0006302);; Biological Process: DNA damage induced protein phosphorylation (GO:0006975);;…	K06641|0.0|bta:518897|CHEK2	PREDICTED: serine/threonine-protein kinase Chk2 isoform 1 [Ovis aries]
ENSOARG00000002462	CG	[I]	Lipid transport and metabolism	Biological Process: glandular epithelial cell maturation (GO:0002071);; Molecular Function: glycerol-3-phosphate O-acyltransferase activity (GO:0004366);; Cellular Component: endoplasmic reticulum membrane (GO:0005789);; Biological Process: fatty acid metabolic process (GO:0006631);; Biological Process: acyl-CoA metabolic process (GO:0006637);; Biological Process: phosphatidylcholine biosynthetic…	--	PREDICTED: glycerol-3-phosphate acyltransferase 4 isoform 1 [Ovis aries]
ENSOARG00000002463	CG	--	--	Molecular Function: metalloendopeptidase inhibitor activity (GO:0008191);; Biological Process: detection of temperature stimulus involved in sensory perception of pain (GO:0050965);;	--	PREDICTED: latexin [Ovis aries]
ENSOARG00000002476	CG	--	--	Molecular Function: GTPase activator activity (GO:0005096);; Cellular Component: nucleus (GO:0005634);; Cellular Component: cytoplasm (GO:0005737);; Cellular Component: plasma membrane (GO:0005886);; Biological Process: termination of G-protein coupled receptor signaling pathway (GO:0038032);; Biological Process: positive regulation of GTPase activity (GO:0043547);;	--	Regulator of G-protein signaling 10, partial [Bos mutus]
ENSOARG00000002479	CG	--	--	Cellular Component: nucleus (GO:0005634);; Cellular Component: 1-phosphatidylinositol-4-phosphate 3-kinase, class IB complex (GO:0005944);; Biological Process: G-protein coupled receptor signaling pathway (GO:0007186);; Biological Process: phosphatidylinositol 3-kinase signaling (GO:0014065);; Cellular Component: membrane (GO:0016020);; Molecular Function: G-protein beta/gamma-subunit complex bin…	K02649|0.0|bta:614838|PIK3R5	PREDICTED: phosphoinositide 3-kinase regulatory subunit 5 [Ovis aries]
ENSOARG00000002482	CG	--	--	--	--	PREDICTED: SAM and SH3 domain-containing protein 1 isoform X3 [Bison bison bison]
ENSOARG00000002483	CG	--	--	Molecular Function: transcription regulatory region sequence-specific DNA binding (GO:0000976);; Molecular Function: sequence-specific DNA binding transcription factor activity (GO:0003700);; Cellular Component: nucleus (GO:0005634);; Biological Process: regulation of transcription, DNA-templated (GO:0006355);;	K09351|1e-179|bta:784372|similar to Homeobox protein Nkx-6.3	PREDICTED: LOW QUALITY PROTEIN: homeobox protein Nkx-6.3 [Ovis aries]
ENSOARG00000002484	CG	[BK]	--	Cellular Component: histone acetyltransferase complex (GO:0000123);; Cellular Component: nuclear chromatin (GO:0000790);; Cellular Component: condensed chromosome outer kinetochore (GO:0000940);; Molecular Function: core promoter proximal region sequence-specific DNA binding (GO:0000987);; Molecular Function: RNA polymerase II core promoter proximal region sequence-specific DNA binding transcript…	K04498|0.0|aml:100480008|CREB-binding protein-like	PREDICTED: LOW QUALITY PROTEIN: CREB-binding protein [Ovis aries]
ENSOARG00000002486	CG	[R]	General function prediction only	Molecular Function: GTPase activity (GO:0003924);; Molecular Function: GTP binding (GO:0005525);; Biological Process: GTP catabolic process (GO:0006184);; Biological Process: small GTPase mediated signal transduction (GO:0007264);; Cellular Component: membrane (GO:0016020);;	K07845|0.0|bta:505165|RRAD, MGC137228	PREDICTED: GTP-binding protein RAD, partial [Ovis aries]
ENSOARG00000002489	CG	--	--	Molecular Function: phospholipid binding (GO:0005543);; Biological Process: G-protein coupled receptor signaling pathway (GO:0007186);; Molecular Function: Rac GTPase activator activity (GO:0030675);; Molecular Function: Rac guanyl-nucleotide exchange factor activity (GO:0030676);; Biological Process: positive regulation of Rac GTPase activity (GO:0032855);;	--	PREDICTED: phosphatidylinositol 3,4,5-trisphosphate-dependent Rac exchanger 2 protein [Ovis aries]
ENSOARG00000002491	CG	--	--	Cellular Component: nucleolus (GO:0005730);; Cellular Component: mitochondrion (GO:0005739);; Biological Process: intracellular protein transport (GO:0006886);; Biological Process: nervous system development (GO:0007399);; Molecular Function: Rab GTPase binding (GO:0017137);; Molecular Function: structural constituent of myelin sheath (GO:0019911);;	--	PREDICTED: myelin-associated oligodendrocyte basic protein isoform 1 [Ovis aries]
ENSOARG00000002492	CG	[J]	Translation, ribosomal structure and biogenesis	Molecular Function: hydrolase activity, acting on carbon-nitrogen (but not peptide) bonds, in linear amides (GO:0016811);; Molecular Function: carbon-nitrogen ligase activity, with glutamine as amido-N-donor (GO:0016884);;	--	PREDICTED: fatty-acid amide hydrolase 1-like [Ovis aries]
ENSOARG00000002495	CG	[RTKL]	--	Molecular Function: protein serine/threonine kinase activity (GO:0004674);; Molecular Function: ATP binding (GO:0005524);; Biological Process: protein phosphorylation (GO:0006468);;	K08282|0.0|ecb:100050092|MYLK4	PREDICTED: myosin light chain kinase family member 4 isoform X1 [Felis catus]
ENSOARG00000002499	CG	--	--	Biological Process: myeloid progenitor cell differentiation (GO:0002318);; Molecular Function: DNA binding (GO:0003677);; Cellular Component: nucleus (GO:0005634);; Cellular Component: cytoplasm (GO:0005737);; Biological Process: transcription, DNA-templated (GO:0006351);; Biological Process: cell cycle arrest (GO:0007050);; Molecular Function: protein domain specific binding (GO:0019904);;	--	PREDICTED: myeloid leukemia factor 1 isoform X1 [Capra hircus]
ENSOARG00000002502	CG	NA	NA	NA	NA	NA
ENSOARG00000002505	CG	--	--	Molecular Function: extracellular ligand-gated ion channel activity (GO:0005230);; Biological Process: transport (GO:0006810);; Cellular Component: membrane (GO:0016020);; Biological Process: single-multicellular organism process (GO:0044707);; Cellular Component: synapse (GO:0045202);;	K04811|0.0|ssc:100522747|neuronal acetylcholine receptor subunit alpha-10-like	PREDICTED: neuronal acetylcholine receptor subunit alpha-10 [Sus scrofa]
ENSOARG00000002507	CG	--	--	Cellular Component: cytoplasm (GO:0005737);;	--	PREDICTED: EMILIN-3 [Ovis aries]
ENSOARG00000002509	CG	--	--	--	--	hypothetical protein M91_06005, partial [Bos mutus]
ENSOARG00000002510	CG	--	--	Molecular Function: trace-amine receptor activity (GO:0001594);; Biological Process: G-protein coupled receptor signaling pathway (GO:0007186);; Cellular Component: integral component of membrane (GO:0016021);;	K05051|0.0|bta:522017|similar to trace amine associated receptor 4	PREDICTED: trace amine-associated receptor 4-like [Ovis aries]
ENSOARG00000002517	CG	--	--	Biological Process: negative regulation of transcription from RNA polymerase II promoter (GO:0000122);; Molecular Function: sequence-specific DNA binding transcription factor activity (GO:0003700);; Cellular Component: transcription factor complex (GO:0005667);; Biological Process: brain development (GO:0007420);; Biological Process: adult feeding behavior (GO:0008343);; Biological Process: adult…	--	PREDICTED: diencephalon/mesencephalon homeobox protein 1 [Camelus dromedarius]
ENSOARG00000002522	CG	[RTKL]	--	Molecular Function: protein kinase activity (GO:0004672);; Cellular Component: nucleus (GO:0005634);; Biological Process: cell cycle (GO:0007049);; Biological Process: metabolic process (GO:0008152);; Cellular Component: intracellular organelle part (GO:0044446);; Biological Process: regulation of cellular process (GO:0050794);;	K02089|1e-95|mmu:12567|Cdk4, Crk3	PREDICTED: cyclin-dependent kinase 4 [Pteropus alecto]
ENSOARG00000002524	CG	--	--	Cellular Component: protein phosphatase type 1 complex (GO:0000164);; Molecular Function: protein serine/threonine phosphatase activity (GO:0004722);; Biological Process: ER overload response (GO:0006983);; Biological Process: response to hydrogen peroxide (GO:0042542);;	--	PREDICTED: protein phosphatase 1 regulatory subunit 15B [Ovis aries]
ENSOARG00000002525	CG	--	--	Molecular Function: MAP-kinase scaffold activity (GO:0005078);; Cellular Component: cytosol (GO:0005829);; Biological Process: regulation of transcription, DNA-templated (GO:0006355);; Biological Process: JUN phosphorylation (GO:0007258);; Cellular Component: membrane (GO:0016020);; Biological Process: vesicle-mediated transport (GO:0016192);; Molecular Function: kinesin binding (GO:0019894);; Mo…	K04434|0.0|mmu:19099|Mapk8ip1, IB1, JIP-1, Jip1, Prkm8ip, Skip, mjip-2a	PREDICTED: C-Jun-amino-terminal kinase-interacting protein 1 [Eptesicus fuscus]
ENSOARG00000002531	CG	--	--	Cellular Component: microtubule (GO:0005874);; Cellular Component: ciliary basal body (GO:0005932);; Cellular Component: apical plasma membrane (GO:0016324);; Cellular Component: cuticular plate (GO:0032437);; Cellular Component: neuronal cell body (GO:0043025);; Cellular Component: kinocilium (GO:0060091);;	--	Kinocilin [Bos mutus]
ENSOARG00000002534	CG	--	--	Cellular Component: WASH complex (GO:0071203);;	--	PREDICTED: LOW QUALITY PROTEIN: WASH complex subunit FAM21-like [Ovis aries]
ENSOARG00000002537	CG	--	--	Biological Process: alternative mRNA splicing, via spliceosome (GO:0000380);; Cellular Component: cytoplasm (GO:0005737);; Biological Process: protein phosphorylation (GO:0006468);; Biological Process: nucleocytoplasmic transport (GO:0006913);; Cellular Component: nuclear speck (GO:0016607);; Biological Process: response to antibiotic (GO:0046677);;	--	PREDICTED: serine/Arginine-related protein 53 [Capra hircus]
ENSOARG00000002538	CG	[R]	General function prediction only	Molecular Function: Rab GTPase activator activity (GO:0005097);;	--	PREDICTED: TBC1 domain family member 16 [Ovis aries]
ENSOARG00000002539	CG	--	--	Cellular Component: exocyst (GO:0000145);; Cellular Component: photoreceptor outer segment (GO:0001750);; Molecular Function: actin binding (GO:0003779);; Biological Process: intracellular protein transport (GO:0006886);; Cellular Component: actin cytoskeleton (GO:0015629);; Molecular Function: myosin binding (GO:0017022);; Molecular Function: Rab GTPase binding (GO:0017137);; Cellular Component:…	--	PREDICTED: rab effector MyRIP [Ovis aries]
ENSOARG00000002540	CG	--	--	Molecular Function: aspartic-type endopeptidase activity (GO:0004190);; Cellular Component: nucleolus (GO:0005730);; Biological Process: proteolysis (GO:0006508);;	K01377|0.0|pon:100271706|PGC, pg	PREDICTED: gastricsin [Ovis aries]
ENSOARG00000002545	CG	--	--	--	K06107|0.0|ptr:456689|EPB41	PREDICTED: protein 4.1 isoform X1 [Bubalus bubalis]
ENSOARG00000002548	CG	--	--	Molecular Function: sulfotransferase activity (GO:0008146);; Cellular Component: integral component of membrane (GO:0016021);;	K03193|0.0|ecb:100060503|hypothetical LOC100060503	PREDICTED: uronyl 2-sulfotransferase [Ovis aries]
ENSOARG00000002551	CG	[O]	Posttranslational modification, protein turnover, chaperones	Molecular Function: ubiquitin-protein ligase activity (GO:0004842);; Molecular Function: ATP binding (GO:0005524);; Cellular Component: plasma membrane (GO:0005886);; Biological Process: DNA repair (GO:0006281);; Biological Process: apoptotic process (GO:0006915);; Cellular Component: endosome membrane (GO:0010008);; Biological Process: protein K48-linked ubiquitination (GO:0070936);; Biological …	K06689|1e-108|tgu:100223566|ubiquitin-conjugating enzyme E2D 3	PREDICTED: ubiquitin-conjugating enzyme E2 D3 [Bison bison bison]
ENSOARG00000002554	CG	[GEPR]	--	Cellular Component: nuclear envelope (GO:0005635);; Molecular Function: drug transmembrane transporter activity (GO:0015238);; Cellular Component: integral component of membrane (GO:0016021);; Cellular Component: apical plasma membrane (GO:0016324);; Molecular Function: ubiquitin protein ligase binding (GO:0031625);;	K08214|0.0|aml:100484436|solute carrier family 22 member 18-like	PREDICTED: solute carrier family 22 member 18 [Ovis aries]
ENSOARG00000002556	CG	--	--	--	--	PREDICTED: MLV-related proviral Env polyprotein-like [Pantholops hodgsonii]
ENSOARG00000002557	CG	--	--	Molecular Function: metal ion binding (GO:0046872);;	--	PREDICTED: zinc finger protein 277 [Ovis aries]
ENSOARG00000002559	CG	--	--	--	--	PREDICTED: protocadherin-11 X-linked-like isoform 1 [Ovis aries]
ENSOARG00000002565	CG	[RTKL]	--	Molecular Function: protein serine/threonine kinase activity (GO:0004674);; Molecular Function: ATP binding (GO:0005524);; Biological Process: regulation of translation (GO:0006417);; Biological Process: intracellular signal transduction (GO:0007243);; Biological Process: peptidyl-serine phosphorylation (GO:0018105);;	K04372|0.0|bta:525647|MKNK1, MGC133983	PREDICTED: MAP kinase-interacting serine/threonine-protein kinase 1 [Ovis aries]
ENSOARG00000002566	CG	--	--	--	--	TPA: taste receptor protein 1-like [Bos taurus]
ENSOARG00000002567	CG	[O]	Posttranslational modification, protein turnover, chaperones	Molecular Function: ATPase activator activity (GO:0001671);; Cellular Component: cytoplasm (GO:0005737);; Biological Process: response to stress (GO:0006950);; Biological Process: positive regulation of ATPase activity (GO:0032781);; Molecular Function: chaperone binding (GO:0051087);;	--	PREDICTED: activator of 90 kDa heat shock protein ATPase homolog 1 [Ovis aries]
ENSOARG00000002572	CG	--	--	Molecular Function: protein dimerization activity (GO:0046983);;	K09085|1e-130|ssc:100153431|oligodendrocyte transcription factor 3-like	PREDICTED: oligodendrocyte transcription factor 3 [Ovis aries]
ENSOARG00000002574	CG	--	--	Molecular Function: fibroblast growth factor receptor binding (GO:0005104);; Molecular Function: insulin receptor binding (GO:0005158);; Biological Process: fibroblast growth factor receptor signaling pathway (GO:0008543);;	--	PREDICTED: fibroblast growth factor receptor substrate 3 [Ovis aries]
ENSOARG00000002578	CG	--	--	Biological Process: heart development (GO:0007507);; Molecular Function: zinc ion binding (GO:0008270);; Biological Process: positive regulation of I-kappaB kinase/NF-kappaB signaling (GO:0043123);; Biological Process: positive regulation of protein kinase activity (GO:0045860);; Molecular Function: K63-linked polyubiquitin binding (GO:0070530);;	K04404|0.0|bta:540203|TAB2, MAP3K7IP2	PREDICTED: TGF-beta-activated kinase 1 and MAP3K7-binding protein 2 [Ovis aries]
ENSOARG00000002580	CG	--	--	Molecular Function: sulfotransferase activity (GO:0008146);; Cellular Component: integral component of membrane (GO:0016021);;	K08103|1e-151|mdo:100026831|similar to heparan sulfate 6-O-sulfotransferase 3	PREDICTED: heparan-sulfate 6-O-sulfotransferase 3-like [Lipotes vexillifer]
ENSOARG00000002584	CG	--	--	--	--	PREDICTED: transmembrane protein 14C-like [Capra hircus]
ENSOARG00000002586	CG	--	--	Molecular Function: beta-amyloid binding (GO:0001540);; Biological Process: regulation of protein phosphorylation (GO:0001932);; Biological Process: endothelial cell proliferation (GO:0001935);; Biological Process: negative regulation of cytokine secretion involved in immune response (GO:0002740);; Molecular Function: phospholipid binding (GO:0005543);; Biological Process: phosphatidylcholine bio…	K08757|0.0|bta:281631|APOA1	apolipoprotein A-I preproprotein [Bos taurus]
ENSOARG00000002588	CG	--	--	--	--	PREDICTED: ectopic P granules protein 5 homolog [Ovis aries]
ENSOARG00000002590	CG	--	--	Biological Process: ossification (GO:0001503);; Molecular Function: cytokine activity (GO:0005125);; Cellular Component: extracellular space (GO:0005615);; Cellular Component: cytoplasm (GO:0005737);; Biological Process: positive regulation of cell-substrate adhesion (GO:0010811);; Biological Process: neutrophil chemotaxis (GO:0030593);; Biological Process: biomineral tissue development (GO:00312…	K06250|1e-173|bta:281499|SPP1	secreted phosphoprotein 1 precursor [Capra hircus]
ENSOARG00000002593	CG	[H]	Coenzyme transport and metabolism	Molecular Function: serine C-palmitoyltransferase activity (GO:0004758);; Cellular Component: mitochondrion (GO:0005739);; Biological Process: sphingomyelin biosynthetic process (GO:0006686);; Cellular Component: serine C-palmitoyltransferase complex (GO:0017059);; Molecular Function: pyridoxal phosphate binding (GO:0030170);; Biological Process: sphinganine biosynthetic process (GO:0046511);; Bi…	K00654|0.0|bta:537972|SPTLC2, MGC159388	PREDICTED: serine palmitoyltransferase 2 [Ovis aries]
ENSOARG00000002594	CG	--	--	Biological Process: blood vessel development (GO:0001568);; Molecular Function: Rab geranylgeranyltransferase activity (GO:0004663);; Cellular Component: Rab-protein geranylgeranyltransferase complex (GO:0005968);; Biological Process: intracellular protein transport (GO:0006886);;	--	PREDICTED: rab proteins geranylgeranyltransferase component A 1 [Ovis aries]
ENSOARG00000002595	CG	--	--	--	K08834|0.0|bta:536123|MYO3B	PREDICTED: LOW QUALITY PROTEIN: myosin-IIIb [Ovis aries]
ENSOARG00000002597	CG	[KL]	--	Molecular Function: DNA binding (GO:0003677);; Molecular Function: chromatin binding (GO:0003682);; Molecular Function: ATP binding (GO:0005524);; Cellular Component: nucleus (GO:0005634);; Molecular Function: ATP-dependent helicase activity (GO:0008026);;	K14436|0.0|aml:100479332|CHD6	PREDICTED: LOW QUALITY PROTEIN: chromodomain-helicase-DNA-binding protein 6 [Ovis aries]
ENSOARG00000002600	CG	--	--	--	--	uncharacterized protein C1orf21 homolog [Bos taurus]
ENSOARG00000002606	CG	--	--	--	--	PREDICTED: LOW QUALITY PROTEIN: coiled-coil domain-containing protein 67 [Ovis aries]
ENSOARG00000002608	CG	--	--	Cellular Component: nuclear chromatin (GO:0000790);; Molecular Function: RNA polymerase II activating transcription factor binding (GO:0001102);; Molecular Function: RNA polymerase II transcription coactivator activity (GO:0001105);; Molecular Function: RNA polymerase II transcription corepressor activity (GO:0001106);; Biological Process: vasculogenesis (GO:0001570);; Biological Process: trophec…	--	cbp/p300-interacting transactivator 2 [Bos taurus]
ENSOARG00000002611	CG	--	--	Cellular Component: mitochondrion (GO:0005739);; Biological Process: protein complex assembly (GO:0006461);;	K07555|0.0|cfa:610408|ATPAF1	PREDICTED: ATP synthase mitochondrial F1 complex assembly factor 1 isoform X1 [Bubalus bubalis]
ENSOARG00000002612	CG	[RTKL]	--	Biological Process: activation of MAPK activity (GO:0000187);; Molecular Function: protein serine/threonine kinase activity (GO:0004674);; Molecular Function: MAP kinase kinase activity (GO:0004708);; Molecular Function: ATP binding (GO:0005524);; Biological Process: inflammatory response (GO:0006954);; Molecular Function: protein kinase binding (GO:0019901);; Biological Process: regulation of cy…	K04432|0.0|bta:516039|MAP2K3, MGC151903	PREDICTED: dual specificity mitogen-activated protein kinase kinase 3 isoform 1 [Ovis aries]
ENSOARG00000002613	CG	[K]	Transcription	Biological Process: negative regulation of transcription from RNA polymerase II promoter (GO:0000122);; Molecular Function: transcription regulatory region sequence-specific DNA binding (GO:0000976);; Biological Process: osteoblast differentiation (GO:0001649);; Biological Process: positive regulation of mesenchymal cell proliferation (GO:0002053);; Biological Process: chondrocyte development (GO…	K09331|1e-158|cfa:485732|SHOX2	PREDICTED: short stature homeobox protein 2 isoform 2 [Ceratotherium simum simum]
ENSOARG00000002615	CG	--	--	Biological Process: negative regulation of transcription from RNA polymerase II promoter (GO:0000122);; Molecular Function: chromatin binding (GO:0003682);; Molecular Function: single-stranded RNA binding (GO:0003727);; Cellular Component: Golgi apparatus (GO:0005794);; Cellular Component: nuclear body (GO:0016604);; Molecular Function: enzyme binding (GO:0019899);; Molecular Function: SUMO bindi…	K11452|0.0|ssc:100511584|e3 SUMO-protein ligase CBX4-like	PREDICTED: LOW QUALITY PROTEIN: E3 SUMO-protein ligase CBX4 [Ovis aries]
ENSOARG00000002620	CG	[I]	Lipid transport and metabolism	Molecular Function: hydrolase activity (GO:0016787);;	K03927|0.0|bta:505928|CES2, MGC127393	PREDICTED: cocaine esterase [Ovis aries]
ENSOARG00000002622	CG	[J]	Translation, ribosomal structure and biogenesis	Molecular Function: translation initiation factor activity (GO:0003743);; Biological Process: translational initiation (GO:0006413);;	K03113|8e-80|mdo:100022758|similar to protein translation factor sui1 homolog	Eukaryotic translation initiation factor 1b, partial [Bos mutus]
ENSOARG00000002626	CG	--	--	Cellular Component: nucleus (GO:0005634);; Biological Process: negative regulation of cell growth (GO:0030308);; Molecular Function: metal ion binding (GO:0046872);; Biological Process: negative regulation of G1/S transition of mitotic cell cycle (GO:2000134);;	--	PREDICTED: probable ribonuclease ZC3H12D [Ovis aries]
ENSOARG00000002627	CG	--	--	Molecular Function: receptor activity (GO:0004872);; Cellular Component: extracellular space (GO:0005615);; Cellular Component: integral component of membrane (GO:0016021);; Biological Process: cerebellum development (GO:0021549);; Molecular Function: carbohydrate binding (GO:0030246);; Biological Process: regulation of multicellular organism growth (GO:0040014);; Biological Process: myelination …	--	PREDICTED: attractin [Ovis aries]
ENSOARG00000002630	CG	[R]	General function prediction only	Cellular Component: nucleolus (GO:0005730);;	--	PREDICTED: helicase POLQ-like [Pantholops hodgsonii]
ENSOARG00000002635	CG	--	--	--	--	PREDICTED: sterile alpha motif domain-containing protein 5, partial [Ovis aries]
ENSOARG00000002637	CG	--	--	Molecular Function: carbohydrate binding (GO:0030246);;	K06563|1e-177|bta:513266|CD209, DC-SIGN	PREDICTED: CD209 antigen-like protein 2-like [Ovis aries]
ENSOARG00000002638	CG	--	--	Molecular Function: G-protein coupled receptor activity (GO:0004930);; Biological Process: G-protein coupled receptor signaling pathway (GO:0007186);; Cellular Component: integral component of membrane (GO:0016021);;	K08419|0.0|bta:539318|OXGR1	PREDICTED: 2-oxoglutarate receptor 1 [Ovis aries]
ENSOARG00000002639	CG	--	--	Molecular Function: lipid kinase activity (GO:0001727);; Molecular Function: ATP binding (GO:0005524);; Cellular Component: plasma membrane (GO:0005886);; Cellular Component: phosphatidylinositol 3-kinase complex (GO:0005942);; Molecular Function: 1-phosphatidylinositol-3-kinase activity (GO:0016303);; Cellular Component: endocytic vesicle (GO:0030139);; Molecular Function: 1-phosphatidylinositol…	K00923|0.0|bta:537396|PIK3C2B	PREDICTED: LOW QUALITY PROTEIN: phosphatidylinositol 4-phosphate 3-kinase C2 domain-containing subunit beta [Ovis aries]
ENSOARG00000002640	CG	--	--	--	K12798|0.0|ecb:100072788|NLRP1	PREDICTED: NACHT, LRR and PYD domains-containing protein 1 [Ovis aries]
ENSOARG00000002647	CG	--	--	Cellular Component: cytoplasm (GO:0005737);; Cellular Component: microtubule (GO:0005874);; Cellular Component: plasma membrane (GO:0005886);; Biological Process: mitotic spindle organization (GO:0007052);; Molecular Function: microtubule binding (GO:0008017);; Biological Process: microtubule sliding (GO:0051012);; Biological Process: establishment of spindle orientation (GO:0051294);; Biological…	K10431|0.0|bta:281295|MAP4	PREDICTED: microtubule-associated protein 4 isoform X3 [Bubalus bubalis]
ENSOARG00000002648	CG	--	--	Molecular Function: catalytic activity (GO:0003824);;	--	hypothetical protein M91_18017, partial [Bos mutus]
ENSOARG00000002649	CG	[I]	Lipid transport and metabolism	Molecular Function: acyl-CoA dehydrogenase activity (GO:0003995);; Cellular Component: nucleus (GO:0005634);; Cellular Component: mitochondrion (GO:0005739);; Cellular Component: dendrite (GO:0030425);; Molecular Function: flavin adenine dinucleotide binding (GO:0050660);; Biological Process: oxidation-reduction process (GO:0055114);;	K00257|0.0|cfa:476519|ACAD9	PREDICTED: acyl-CoA dehydrogenase family member 9, mitochondrial-like [Ovis aries]
ENSOARG00000002651	CG	--	--	--	K06512|1e-109|bta:618411|LILRA4, LILRA2	PREDICTED: leukocyte immunoglobulin-like receptor subfamily B member 4-like, partial [Capra hircus]
ENSOARG00000002656	CG	--	--	--	K11322|8e-65|ssc:100521573|enhancer of polycomb homolog 1-like	PREDICTED: uncharacterized protein LOC105074743 [Camelus bactrianus]
ENSOARG00000002658	CG	--	--	--	--	PREDICTED: LOW QUALITY PROTEIN: uncharacterized protein C15orf39 homolog [Ovis aries]
ENSOARG00000002661	CG	[L]	Replication, recombination and repair	Cellular Component: alpha DNA polymerase:primase complex (GO:0005658);; Biological Process: DNA replication, synthesis of RNA primer (GO:0006269);; Molecular Function: single-stranded DNA-dependent ATP-dependent DNA helicase activity (GO:0017116);; Molecular Function: ATP-dependent 5'-3' DNA helicase activity (GO:0043141);;	--	PREDICTED: DNA helicase B [Ovis aries]
ENSOARG00000002665	CG	[Z]	Cytoskeleton	Molecular Function: GTPase activity (GO:0003924);; Molecular Function: structural constituent of cytoskeleton (GO:0005200);; Molecular Function: GTP binding (GO:0005525);; Cellular Component: nucleus (GO:0005634);; Cellular Component: cytoplasm (GO:0005737);; Cellular Component: microtubule (GO:0005874);; Cellular Component: plasma membrane (GO:0005886);; Biological Process: GTP catabolic process…	K07375|1e-155|mdo:100018067|similar to Tubulin, beta 4	PREDICTED: tubulin beta-4B chain isoform X1 [Eptesicus fuscus]
ENSOARG00000002668	CG	--	--	Biological Process: protein import into nucleus, translocation (GO:0000060);; Cellular Component: plasma membrane (GO:0005886);; Biological Process: adenylate cyclase-inhibiting G-protein coupled receptor signaling pathway (GO:0007193);; Biological Process: phospholipase C-activating G-protein coupled receptor signaling pathway (GO:0007200);; Biological Process: neuropeptide signaling pathway (GO…	K04213|0.0|bta:781956|OPRD1	PREDICTED: delta-type opioid receptor [Ovis aries]
ENSOARG00000002672	CG	--	--	Molecular Function: ubiquitin thiolesterase activity (GO:0004221);; Cellular Component: nucleus (GO:0005634);; Cellular Component: cytoplasm (GO:0005737);; Biological Process: ubiquitin-dependent protein catabolic process (GO:0006511);; Molecular Function: cysteine-type peptidase activity (GO:0008234);; Molecular Function: zinc ion binding (GO:0008270);;	K11834|0.0|bta:517349|USP49	PREDICTED: ubiquitin carboxyl-terminal hydrolase 49 [Bubalus bubalis]
ENSOARG00000002677	CG	[R]	General function prediction only	Molecular Function: nucleotide binding (GO:0000166);; Molecular Function: nucleic acid binding (GO:0003676);;	K12741|1e-173|ptr:737462|similar to Heterogeneous nuclear ribonucleoprotein A1 (Helix-destabilizing protein) (Single-strand RNA-binding protein) (hnRNP core protein A1)	PREDICTED: putative heterogeneous nuclear ribonucleoprotein A1-like 3-like [Ovis aries]
ENSOARG00000002679	CG	--	--	Biological Process: actin filament organization (GO:0007015);; Biological Process: calcium-mediated signaling (GO:0019722);; Cellular Component: filopodium (GO:0030175);; Cellular Component: cortical actin cytoskeleton (GO:0030864);; Cellular Component: dendritic spine (GO:0043197);;	--	PREDICTED: neurabin-1 isoform 4 [Ovis aries]
ENSOARG00000002680	CG	[R]	General function prediction only	Molecular Function: nucleotide binding (GO:0000166);; Cellular Component: nucleus (GO:0005634);; Biological Process: germ cell development (GO:0007281);; Biological Process: positive regulation of cell proliferation (GO:0008284);; Cellular Component: cytoplasmic stress granule (GO:0010494);; Molecular Function: AU-rich element binding (GO:0017091);; Biological Process: stem cell division (GO:0017…	K13201|0.0|ecb:100058604|TIAL1	PREDICTED: nucleolysin TIAR [Camelus dromedarius]
ENSOARG00000002682	CG	--	--	Biological Process: neuron migration (GO:0001764);; Cellular Component: basement membrane (GO:0005604);; Cellular Component: cytoplasm (GO:0005737);; Biological Process: apoptotic process (GO:0006915);; Biological Process: positive regulation of cell proliferation (GO:0008284);; Biological Process: cell-cell adhesion (GO:0016337);; Biological Process: regulation of cell migration (GO:0030334);; B…	K06843|0.0|ssc:733599|UNC-6, NTN1	PREDICTED: netrin-1 [Eptesicus fuscus]
ENSOARG00000002683	CG	--	--	Cellular Component: pre-autophagosomal structure (GO:0000407);; Cellular Component: cytoplasmic mRNA processing body (GO:0000932);; Molecular Function: protein kinase C binding (GO:0005080);; Cellular Component: autophagic vacuole (GO:0005776);; Biological Process: autophagy (GO:0006914);; Molecular Function: zinc ion binding (GO:0008270);; Cellular Component: aggresome (GO:0016235);; Molecular F…	K14381|0.0|bta:338045|SQSTM1, MGC127197	sequestosome-1 [Ovis aries]
ENSOARG00000002685	CG	--	--	Biological Process: regulation of alternative mRNA splicing, via spliceosome (GO:0000381);; Molecular Function: metal ion binding (GO:0046872);;	--	PREDICTED: muscleblind-like protein 2 isoform X5 [Mustela putorius furo]
ENSOARG00000002687	CG	[Z]	Cytoskeleton	Biological Process: meiotic spindle organization (GO:0000212);; Cellular Component: pericentriolar material (GO:0000242);; Cellular Component: condensed nuclear chromosome (GO:0000794);; Cellular Component: gamma-tubulin complex (GO:0000930);; Molecular Function: GTPase activity (GO:0003924);; Molecular Function: GTP binding (GO:0005525);; Cellular Component: centriole (GO:0005814);; Cellular Com…	K10389|0.0|ecb:100052586|similar to tubulin, gamma 1	PREDICTED: tubulin gamma-1 chain isoform 1 [Ovis aries]
ENSOARG00000002688	CG	[R]	General function prediction only	Biological Process: porphyrin-containing compound biosynthetic process (GO:0006779);; Biological Process: ER to Golgi vesicle-mediated transport (GO:0006888);; Biological Process: signal transduction (GO:0007165);; Cellular Component: spectrin-associated cytoskeleton (GO:0014731);; Biological Process: monovalent inorganic cation transport (GO:0015672);; Cellular Component: membrane (GO:0016020);;…	K10380|0.0|bta:353108|ANK1, MGC155206	PREDICTED: ankyrin-1 isoform X4 [Bos taurus]
ENSOARG00000002690	CG	--	--	--	--	PREDICTED: UPF0183 protein C16orf70 homolog [Ovis aries]
ENSOARG00000002692	CG	[BK]	--	Molecular Function: chromatin binding (GO:0003682);; Biological Process: regulation of transcription from RNA polymerase II promoter (GO:0006357);; Molecular Function: histone acetyl-lysine binding (GO:0070577);;	K11721|1e-145|mdo:100015399|similar to Bromodomain containing 3	PREDICTED: uncharacterized protein LOC101109872 [Ovis aries]
ENSOARG00000002693	CG	[R]	General function prediction only	Cellular Component: cytosol (GO:0005829);; Biological Process: magnesium ion homeostasis (GO:0010960);; Biological Process: magnesium ion transport (GO:0015693);; Cellular Component: basolateral plasma membrane (GO:0016323);; Molecular Function: adenyl nucleotide binding (GO:0030554);; Molecular Function: arsenite methyltransferase activity (GO:0030791);;	--	PREDICTED: metal transporter CNNM2 isoform X1 [Chrysochloris asiatica]
ENSOARG00000002695	CG	[T]	Signal transduction mechanisms	Molecular Function: protein tyrosine phosphatase activity (GO:0004725);; Cellular Component: early endosome (GO:0005769);; Cellular Component: plasma membrane (GO:0005886);; Biological Process: peptidyl-tyrosine dephosphorylation (GO:0035335);;	K01104|1e-124|bta:100137722|PTP4A3, MGC155222	PREDICTED: protein tyrosine phosphatase type IVA 3 isoform 1 [Ovis aries]
ENSOARG00000002697	CG	[J]	Translation, ribosomal structure and biogenesis	Molecular Function: structural constituent of ribosome (GO:0003735);; Cellular Component: nucleus (GO:0005634);; Biological Process: rRNA processing (GO:0006364);; Biological Process: translation (GO:0006412);; Cellular Component: cytosolic small ribosomal subunit (GO:0022627);; Biological Process: ribosomal small subunit biogenesis (GO:0042274);; Biological Process: glucose homeostasis (GO:00425…	K02991|1e-167|bta:508628|RPS6	40S ribosomal protein S6 [Bos taurus]
ENSOARG00000002698	CG	--	--	--	--	YTH domain-containing family protein 2 [Bos taurus]
ENSOARG00000002703	CG	--	--	Molecular Function: phospholipid binding (GO:0005543);;	--	PREDICTED: ventricular zone-expressed PH domain-containing protein homolog 1 isoform 1 [Ovis aries]
ENSOARG00000002707	CG	--	--	Cellular Component: nucleus (GO:0005634);; Biological Process: development of primary female sexual characteristics (GO:0046545);;	--	Dachshund like protein 2, partial [Myotis brandtii]
ENSOARG00000002710	CG	[P]	Inorganic ion transport and metabolism	--	--	PREDICTED: thiosulfate sulfurtransferase/rhodanese-like domain-containing protein 1-like isoform X2 [Sus scrofa]
ENSOARG00000002711	CG	[R]	General function prediction only	Molecular Function: protein kinase activity (GO:0004672);; Molecular Function: ATP binding (GO:0005524);; Cellular Component: mitochondrion (GO:0005739);;	K08869|0.0|bta:533372|ADCK1, MGC142877	PREDICTED: uncharacterized aarF domain-containing protein kinase 1 [Ovis aries]
ENSOARG00000002720	CG	--	--	Molecular Function: Rho guanyl-nucleotide exchange factor activity (GO:0005089);; Molecular Function: epidermal growth factor receptor binding (GO:0005154);; Molecular Function: phospholipid binding (GO:0005543);; Cellular Component: cytoplasm (GO:0005737);; Cellular Component: plasma membrane (GO:0005886);; Biological Process: cell migration (GO:0016477);; Biological Process: lamellipodium assem…	K05730|0.0|cfa:608060|VAV2	PREDICTED: guanine nucleotide exchange factor VAV2 isoform X6 [Bos taurus]
ENSOARG00000002721	CG	--	--	Biological Process: negative regulation of transcription from RNA polymerase II promoter (GO:0000122);; Cellular Component: heterochromatin (GO:0000792);; Molecular Function: DNA binding (GO:0003677);; Molecular Function: chromatin binding (GO:0003682);; Molecular Function: methylated histone residue binding (GO:0035064);; Cellular Component: PRC1 complex (GO:0035102);; Biological Process: develo…	K11451|0.0|bta:506628|CBX2	PREDICTED: chromobox protein homolog 2 [Ovis aries]
ENSOARG00000002723	CG	--	--	Molecular Function: structural molecule activity (GO:0005198);; Cellular Component: plasma membrane (GO:0005886);; Cellular Component: tight junction (GO:0005923);; Cellular Component: integral component of membrane (GO:0016021);;	K06087|1e-149|bta:100140056|CLDN20	PREDICTED: claudin-20 [Ovis aries]
ENSOARG00000002725	CG	--	--	Cellular Component: endoplasmic reticulum (GO:0005783);; Biological Process: phospholipid biosynthetic process (GO:0008654);; Cellular Component: perinuclear region of cytoplasm (GO:0048471);;	--	PREDICTED: group XVI phospholipase A1/A2-like [Ovis aries]
ENSOARG00000002727	CG	[K]	Transcription	Molecular Function: RNA binding (GO:0003723);; Biological Process: regulation of transcription from RNA polymerase II promoter (GO:0006357);; Molecular Function: hydrolase activity, acting on ester bonds (GO:0016788);; Biological Process: regulation of DNA-templated transcription, elongation (GO:0032784);;	K11292|0.0|bta:538671|SUPT6H	PREDICTED: LOW QUALITY PROTEIN: transcription elongation factor SPT6 [Ovis aries]
ENSOARG00000002730	CG	--	--	--	K10274|0.0|bta:614765|FBXL8, MGC142707	TPA: F-box/LRR-repeat protein 8 [Bos taurus]
ENSOARG00000002732	CG	[H]	Coenzyme transport and metabolism	Molecular Function: pantothenate kinase activity (GO:0004594);; Molecular Function: ATP binding (GO:0005524);; Cellular Component: cytoplasm (GO:0005737);; Biological Process: coenzyme A biosynthetic process (GO:0015937);;	K09680|0.0|bta:510749|PANK3, MGC142994	pantothenate kinase 3 [Bos taurus]
ENSOARG00000002733	CG	--	--	Cellular Component: endoplasmic reticulum (GO:0005783);; Biological Process: phospholipid biosynthetic process (GO:0008654);; Cellular Component: perinuclear region of cytoplasm (GO:0048471);;	--	PREDICTED: group XVI phospholipase A1/A2 isoform 1 [Ovis aries]
ENSOARG00000002735	CG	[RTKL]	--	Molecular Function: protein kinase activity (GO:0004672);; Molecular Function: ATP binding (GO:0005524);;	K06103|0.0|ecb:100050565|CASK	PREDICTED: peripheral plasma membrane protein CASK isoform X4 [Pantholops hodgsonii]
ENSOARG00000002738	CG	[TDBLU]	--	Molecular Function: RNA polymerase III type 1 promoter DNA binding (GO:0001030);; Molecular Function: RNA polymerase III type 2 promoter DNA binding (GO:0001031);; Molecular Function: RNA polymerase III type 3 promoter DNA binding (GO:0001032);; Molecular Function: TFIIIC-class transcription factor binding (GO:0001156);; Molecular Function: protein serine/threonine kinase activity (GO:0004674);; …	K07203|0.0|ecb:100051341|MTOR	PREDICTED: serine/threonine-protein kinase mTOR [Pantholops hodgsonii]
ENSOARG00000002740	CG	[K]	Transcription	Biological Process: negative regulation of transcription from RNA polymerase II promoter (GO:0000122);; Molecular Function: sequence-specific DNA binding transcription factor activity (GO:0003700);; Cellular Component: nucleus (GO:0005634);; Biological Process: positive regulation of cell proliferation (GO:0008284);; Biological Process: histone H3-K9 demethylation (GO:0033169);; Biological Proces…	K09417|0.0|bta:614788|HSF4	PREDICTED: heat shock factor protein 4 [Ovis aries]
ENSOARG00000002742	CG	[R]	General function prediction only	Molecular Function: GTPase activity (GO:0003924);; Molecular Function: GTP binding (GO:0005525);; Cellular Component: cytosol (GO:0005829);; Biological Process: GTP catabolic process (GO:0006184);; Biological Process: negative regulation of cell migration (GO:0030336);; Biological Process: actin cytoskeleton reorganization (GO:0031532);; Biological Process: positive regulation of protein autophos…	K07837|1e-129|bta:522707|RAP2A	Ras-related protein Rap-2a, partial [Bos mutus]
ENSOARG00000002743	CG	--	--	Biological Process: transport (GO:0006810);; Cellular Component: integral component of membrane (GO:0016021);; Molecular Function: ubiquitin protein ligase binding (GO:0031625);;	K08501|1e-128|bta:613567|STX8	PREDICTED: syntaxin-8 [Pantholops hodgsonii]
ENSOARG00000002745	CG	--	--	Molecular Function: calcium ion binding (GO:0005509);;	--	PREDICTED: EF-hand domain-containing protein KIAA0494 homolog [Ovis aries]
ENSOARG00000002746	CG	[C]	Energy production and conversion	Molecular Function: L-lactate dehydrogenase activity (GO:0004459);; Cellular Component: cytoplasm (GO:0005737);; Biological Process: glycolysis (GO:0006096);; Biological Process: cellular carbohydrate metabolic process (GO:0044262);;	K00016|0.0|bta:509519|LDHAL6B, MGC127890	PREDICTED: L-lactate dehydrogenase A-like 6B-like [Ovis aries]
ENSOARG00000002748	CG	--	--	--	K07377|0.0|ptr:453075|NRXN3	PREDICTED: neurexin-3-beta isoform X2 [Bubalus bubalis]
ENSOARG00000002750	CG	[O]	Posttranslational modification, protein turnover, chaperones	Molecular Function: zinc ion binding (GO:0008270);;	K12163|0.0|ssc:100152192|AN1-type zinc finger and ubiquitin domain-containing protein 1-like	PREDICTED: LOW QUALITY PROTEIN: AN1-type zinc finger protein 4, partial [Ovis aries]
ENSOARG00000002751	CG	[BK]	--	--	K11757|0.0|pon:100458266|protein polybromo-1-like	PREDICTED: LOW QUALITY PROTEIN: protein polybromo-1 isoform X1 [Bos taurus]
ENSOARG00000002754	CG	--	--	Molecular Function: (1->3)-beta-D-glucan binding (GO:0001872);; Biological Process: response to yeast (GO:0001878);; Cellular Component: extracellular region (GO:0005576);; Biological Process: opsonization (GO:0008228);; Biological Process: positive regulation of nitric oxide biosynthetic process (GO:0045429);; Biological Process: positive regulation of phagocytosis (GO:0050766);;	--	PREDICTED: pentraxin-related protein PTX3 [Ovis aries]
ENSOARG00000002755	CG	--	--	Molecular Function: NAD(P)+-protein-arginine ADP-ribosyltransferase activity (GO:0003956);; Biological Process: protein ADP-ribosylation (GO:0006471);;	K00775|1e-168|bta:618664|ART5, MGC143359	PREDICTED: ecto-ADP-ribosyltransferase 5-like [Ovis aries]
ENSOARG00000002758	CG	--	--	--	--	PREDICTED: clathrin heavy chain linker domain-containing protein 1 isoform 1 [Ovis aries]
ENSOARG00000002760	CG	[A]	RNA processing and modification	Biological Process: protein polyubiquitination (GO:0000209);; Biological Process: antigen processing and presentation of peptide antigen via MHC class II (GO:0002495);; Molecular Function: ubiquitin-protein ligase activity (GO:0004842);; Cellular Component: lysosomal membrane (GO:0005765);; Molecular Function: zinc ion binding (GO:0008270);; Cellular Component: integral component of membrane (GO:…	K10656|0.0|mcc:708030|e3 ubiquitin-protein ligase MARCH8-like	PREDICTED: E3 ubiquitin-protein ligase MARCH8 isoform X1 [Pantholops hodgsonii]
ENSOARG00000002761	CG	--	--	Cellular Component: Golgi membrane (GO:0000139);; Cellular Component: plasma membrane (GO:0005886);; Cellular Component: integral component of membrane (GO:0016021);; Cellular Component: cell junction (GO:0030054);; Cellular Component: synaptic vesicle membrane (GO:0030672);; Cellular Component: SNARE complex (GO:0031201);; Cellular Component: trans-Golgi network membrane (GO:0032588);; Biologica…	--	PREDICTED: secretory carrier-associated membrane protein 5 [Pantholops hodgsonii]
ENSOARG00000002764	CG	[J]	Translation, ribosomal structure and biogenesis	Cellular Component: ribosome (GO:0005840);;	--	PREDICTED: 40S ribosomal protein S25-like [Pantholops hodgsonii]
ENSOARG00000002768	CG	[R]	General function prediction only	Molecular Function: Rab GTPase activator activity (GO:0005097);; Biological Process: positive regulation of Rab GTPase activity (GO:0032851);;	--	PREDICTED: EVI5-like protein [Ovis aries]
ENSOARG00000002769	CG	--	--	Biological Process: angiogenesis (GO:0001525);; Molecular Function: receptor activity (GO:0004872);; Cellular Component: extracellular region (GO:0005576);; Cellular Component: plasma membrane (GO:0005886);; Biological Process: cell adhesion (GO:0007155);; Biological Process: synaptic transmission (GO:0007268);; Biological Process: synapse assembly (GO:0007416);; Cellular Component: integral comp…	K07377|2e-80|bta:614412|NRXN3, NRXNIII	PREDICTED: neurexin-3-alpha isoform 5 [Orcinus orca]
ENSOARG00000002773	CG	[M]	Cell wall/membrane/envelope biogenesis	Cellular Component: intracellular (GO:0005622);; Molecular Function: GDP-mannose 4,6-dehydratase activity (GO:0008446);; Biological Process: GDP-mannose metabolic process (GO:0019673);; Molecular Function: NADP+ binding (GO:0070401);;	K01711|0.0|bta:617688|GMDS, MGC128091	PREDICTED: GDP-mannose 4,6 dehydratase [Ovis aries]
ENSOARG00000002775	CG	--	--	Cellular Component: nucleus (GO:0005634);; Cellular Component: cytoplasm (GO:0005737);; Molecular Function: zinc ion binding (GO:0008270);; Biological Process: regulation of interferon-beta production (GO:0032648);; Biological Process: proteasome-mediated ubiquitin-dependent protein catabolic process (GO:0043161);; Biological Process: regulation of defense response to virus by host (GO:0050691);;…	K11976|0.0|cfa:479760|RNF216	PREDICTED: E3 ubiquitin-protein ligase RNF216 isoform 1 [Ovis aries]
ENSOARG00000002778	CG	[K]	Transcription	Molecular Function: sequence-specific DNA binding transcription factor activity (GO:0003700);; Cellular Component: nucleus (GO:0005634);; Biological Process: regulation of transcription, DNA-templated (GO:0006355);; Molecular Function: sequence-specific DNA binding (GO:0043565);;	K09396|1e-105|mcc:722918|FOXC1	PREDICTED: forkhead box protein C1 [Ovis aries]
ENSOARG00000002779	CG	--	--	Molecular Function: glycoprotein endo-alpha-1,2-mannosidase activity (GO:0004569);; Molecular Function: mannosyl-oligosaccharide 1,2-alpha-mannosidase activity (GO:0004571);; Molecular Function: calcium ion binding (GO:0005509);; Cellular Component: endoplasmic reticulum lumen (GO:0005788);; Biological Process: glycoprotein catabolic process (GO:0006516);; Cellular Component: membrane (GO:0016020…	K10086|0.0|bta:519058|EDEM3	PREDICTED: ER degradation-enhancing alpha-mannosidase-like protein 3 isoform X1 [Pantholops hodgsonii]
ENSOARG00000002780	CG	--	--	Biological Process: angiogenesis (GO:0001525);; Molecular Function: receptor activity (GO:0004872);; Cellular Component: extracellular region (GO:0005576);; Cellular Component: plasma membrane (GO:0005886);; Biological Process: cell adhesion (GO:0007155);; Biological Process: synaptic transmission (GO:0007268);; Biological Process: synapse assembly (GO:0007416);; Cellular Component: integral comp…	K07377|4e-75|hsa:9369|NRXN3, C14orf60, KIAA0743, MGC176711	hypothetical protein CB1_000736011 [Camelus ferus]
ENSOARG00000002781	CG	--	--	Molecular Function: angiotensin receptor activity (GO:0001595);; Cellular Component: plasma membrane (GO:0005886);; Biological Process: activation of NF-kappaB-inducing kinase activity (GO:0007250);; Cellular Component: integral component of membrane (GO:0016021);; Biological Process: angiotensin-activated signaling pathway (GO:0038166);; Molecular Function: peptide binding (GO:0042277);; Biologi…	K04303|0.0|aml:100476749|proto-oncogene Mas-like	PREDICTED: proto-oncogene Mas [Ovis aries]
ENSOARG00000002783	CG	--	--	Biological Process: negative regulation of transcription from RNA polymerase II promoter (GO:0000122);; Cellular Component: nucleus (GO:0005634);; Biological Process: protein complex assembly (GO:0006461);; Molecular Function: zinc ion binding (GO:0008270);; Biological Process: positive regulation of cell proliferation (GO:0008284);; Molecular Function: enzyme binding (GO:0019899);; Biological Pr…	K10127|0.0|bta:514225|MDM4, MGC138053	PREDICTED: protein Mdm4 isoform 1 [Ovis aries]
ENSOARG00000002785	CG	--	--	--	--	PREDICTED: sickle tail protein homolog isoform 1 [Ovis aries]
ENSOARG00000002789	CG	[R]	General function prediction only	--	K09228|0.0|hsa:285268|ZNF621, DKFZp686B11107, FLJ23786, FLJ45246, MGC126668	PREDICTED: zinc finger protein 621-like isoform X1 [Bison bison bison]
ENSOARG00000002790	CG	[S]	Function unknown	Molecular Function: calcium ion binding (GO:0005509);; Cellular Component: extracellular space (GO:0005615);; Biological Process: negative regulation of cell proliferation (GO:0008285);; Biological Process: organ morphogenesis (GO:0009887);; Biological Process: negative regulation of gene expression (GO:0010629);; Biological Process: negative regulation of cell growth (GO:0030308);; Biological Pr…	K06850|0.0|aml:100480837|SLIT3	PREDICTED: slit homolog 3 protein isoform 2 [Ovis aries]
ENSOARG00000002794	CG	[P]	Inorganic ion transport and metabolism	Molecular Function: delayed rectifier potassium channel activity (GO:0005251);; Cellular Component: lysosome (GO:0005764);; Cellular Component: early endosome (GO:0005769);; Cellular Component: late endosome (GO:0005770);; Biological Process: regulation of gene expression by genetic imprinting (GO:0006349);; Cellular Component: voltage-gated potassium channel complex (GO:0008076);; Cellular Compo…	K04926|0.0|aml:100466988|potassium voltage-gated channel subfamily KQT member 1-like	PREDICTED: potassium voltage-gated channel subfamily KQT member 1 [Ovis aries]
ENSOARG00000002796	CG	[O]	Posttranslational modification, protein turnover, chaperones	Molecular Function: ATP binding (GO:0005524);; Biological Process: protein folding (GO:0006457);; Biological Process: spermatogenesis (GO:0007283);; Biological Process: response to heat (GO:0009408);; Cellular Component: membrane (GO:0016020);; Biological Process: sperm motility (GO:0030317);; Biological Process: androgen receptor signaling pathway (GO:0030521);; Molecular Function: heat shock pr…	K09502|0.0|ptr:746627|DNAJA1	PREDICTED: dnaJ homolog subfamily A member 1 [Orcinus orca]
ENSOARG00000002797	CG	[R]	General function prediction only	Molecular Function: sphingomyelin phosphodiesterase activity (GO:0004767);; Cellular Component: Golgi apparatus (GO:0005794);; Cellular Component: microvillus (GO:0005902);; Biological Process: sphingomyelin metabolic process (GO:0006684);; Biological Process: negative regulation of DNA replication (GO:0008156);; Biological Process: negative regulation of cell proliferation (GO:0008285);;	K12354|0.0|ssc:100514726|ENPP7	PREDICTED: ectonucleotide pyrophosphatase/phosphodiesterase family member 7 [Ovis aries]
ENSOARG00000002798	CG	[J]	Translation, ribosomal structure and biogenesis	Molecular Function: structural constituent of ribosome (GO:0003735);; Biological Process: translation (GO:0006412);; Cellular Component: cytosolic large ribosomal subunit (GO:0022625);;	K02915|1e-78|ecb:100072913|similar to 60S ribosomal protein L34-like protein	PREDICTED: 60S ribosomal protein L34-like, partial [Ovis aries]
ENSOARG00000002799	CG	[RTKL]	--	Molecular Function: magnesium ion binding (GO:0000287);; Molecular Function: protein serine/threonine kinase activity (GO:0004674);; Molecular Function: ATP binding (GO:0005524);; Cellular Component: nucleus (GO:0005634);; Cellular Component: cytoplasm (GO:0005737);; Biological Process: positive regulation of macrophage tolerance induction (GO:0010933);; Biological Process: negative regulation of…	K04732|0.0|bta:510342|IRAK3, IrakM	PREDICTED: interleukin-1 receptor-associated kinase 3 [Ovis aries]
ENSOARG00000002800	CG	--	--	Molecular Function: acid-amino acid ligase activity (GO:0016881);;	K10582|0.0|ecb:100062653|UBE2Q1	PREDICTED: ubiquitin-conjugating enzyme E2 Q1, partial [Ovis aries]
ENSOARG00000002802	CG	--	--	Molecular Function: thyroxine 5'-deiodinase activity (GO:0004800);; Cellular Component: integral component of membrane (GO:0016021);; Biological Process: thyroid hormone catabolic process (GO:0042404);; Biological Process: hormone biosynthetic process (GO:0042446);; Biological Process: oxidation-reduction process (GO:0055114);;	K01562|1e-177|bta:494548|DIO2	PREDICTED: LOW QUALITY PROTEIN: type II iodothyronine deiodinase [Ovis aries]
ENSOARG00000002804	CG	--	--	Biological Process: in utero embryonic development (GO:0001701);; Biological Process: suckling behavior (GO:0001967);; Molecular Function: ubiquitin-protein ligase activity (GO:0004842);; Biological Process: ubiquitin-dependent protein catabolic process (GO:0006511);; Biological Process: sensory perception of smell (GO:0007608);; Molecular Function: zinc ion binding (GO:0008270);; Biological Proc…	K11978|0.0|bta:537932|UBR3	PREDICTED: E3 ubiquitin-protein ligase UBR3 [Ovis aries]
ENSOARG00000002811	CG	[DKL]	--	Biological Process: regulation of cyclin-dependent protein serine/threonine kinase activity (GO:0000079);; Cellular Component: nucleus (GO:0005634);; Biological Process: regulation of transcription, DNA-templated (GO:0006355);; Biological Process: RNA processing (GO:0006396);; Molecular Function: protein kinase binding (GO:0019901);;	--	PREDICTED: cyclin-L1 isoform X1 [Lipotes vexillifer]
[truncated: 10,353 more rows]
