# Supplementary material for: Analysis of DNA methylation profiles during sheep skeletal muscle development using whole-genome bisulfite sequencing
Source: BMC Genomics. 2020 Apr 29;21:327. doi: 10.1186/s12864-020-6751-5 (PMC7191724; doi:10.1186/s12864-020-6751-5)
Supplement: Supplementary file 6 — Additional file 6. The list of DMGs enriched for muscle development-related top 20 GO terms. [file 12864_2020_6751_MOESM6_ESM.xlsx]

## Sheet: GO
The list of DMGs enriched for muscle development-related top 20 GO terms
GO terms	GO ID	DMGs Count	genes
skeletal muscle tissue development	GO:0007519	60	MBNL1; FOXJ2; METTL8; SKI; RHOA; FLNB; MYL2; SRPK2; CAV1; ENSOARG00000003739; TBP; FOXD3; TWIST2; FOXP2; FOXJ3; NR2F1; ZBTB18; NR2C1; MEOX2; FOXA1; SCN8A; CACNA1I; FOXP4; MAPK14; ENSOARG00000016449; SCN4A; FOXG1; FOXK2; PBX1; SCN2A; FOXD2; CACNA1A; SCN3A; FOXI1; FOXO6; SKIL; HLX; MEIS1; SIN3B; FOXA2; ENSOARG00000018609; FERD3L; MSC; MYL10; FOXB2; TAL1; EP300; FOXL1; VGLL2; ENSOARG00000000385; ZBT…
embryonic skeletal system development	GO:0048706	30	PBX1; DLK1; SHH; PCGF3; ACVR2B; COL1A2; SULF2; FGF9; EXTL3; ACVR2A; TAPT1; RBP4; ENSOARG00000004863; NODAL; ACVR1B; SP3; ACVR1C; WNT5A; HOXC6; FGF20; COL3A1; SP1; ENSOARG00000016284; DLX1; HOXD1; HOXA9; ACVRL1; PAX7; WNT11; WNT5B
skeletal muscle cell differentiation	GO:0035914	30	PLAGL1; HIVEP3; NOTCH1; FOXN2; CARP; MYC; PHOX2B; MYF6; DMRTA2; C-FOS; MYLK2; JDP2; MEF2D; NR4A1; RB1; CITED2; MAFF; LEMD2; EOMES; HEYL; LEMD3; BTG2; SOX11; ASB2; PAX5; ATF3; KLF5; MYF5; HLF; COPS2
myoblast fusion	GO:0007520	16	WNT1; MYH9; MYH14; MYH11; EPS15; CDON; TANC1; ITSN2; GSK3B; CACNA1S; CAV3; PITX2; MYH10; DYRK1B; NEO1; CAPN2
visceral muscle development	GO:0007522	8	OMYHC2X; MYH7B; MYH13; MYH3; MYH8; OMYHC2A; OMYHCS; MYH1
positive regulation of myoblast differentiation	GO:0045663	8	MEF2A; IGFBP3; ZFHX3; MEF2C; PLCB1; SMYD1; BOC; HIF1AN
myoblast fate commitment	GO:0048625	5	EPAS1; TCF4; ENSOARG00000012282; TCF7L2; PITX1
skeletal muscle satellite cell maintenance involved in skeletal muscle regeneration	GO:0014834	4	WNT7A; FZD7; IGF1; WNT7B
cytoskeletal anchoring at nuclear membrane	GO:0090286	4	SUN2; SYNE2; SYNE1; SYNE3
myoblast differentiation	GO:0045445	10	RB1; NOTCH1; IGF1; CTNNB; FGF6; SHH; ASB2; MYF5; MAML1; PLG
embryonic skeletal system morphogenesis	GO:0048704	38	GLI3; HOXD3; SATB2; ALX1; COL5A1; HOXA5; SOX11; MEIS1; COL5A2; BMI1; BMP3; ENSOARG00000006948; GDF10; GSX2; VSX2; I-MF; ENSOARG00000016284; ALX3; MYF5; HOXB7; GDF6; DRGX; MEIS2; MEOX2; ENSOARG00000008482; DMBX1; EYA1; HSPG2; PBX1; COL11A2; ZEB1; ENSOARG00000006595; COL11A1; SIX4; BMP2; ALX4; MEOX1; HOXB3
myoblast migration	GO:0051451	6	SIX2; THBS4; SIX3; SIX1; ITGB1BP1; SIX4
skeletal muscle fiber development	GO:0048741	27	RYR2; ENSOARG00000001324; ACTBL2; CACNA1C; RCAN1; ENSOARG00000010158; PPP3CA; MYOG; CACNA1D; DNER; ACTB; POLR3A; HOMER1; STRA8; ACTR1B; RYR1; CANX; RYR3; ACTRT2; CAV2; PES1; ENSOARG00000009314; ACTR1A; ACTA1; PPP3CC; ACTB; PPP3CB
skeletal muscle myosin thick filament assembly	GO:0030241	15	MYO1B; OMYHCS; MYH8; MYH11; MYH14; MYH9; OMYHC2X; MYH3; MYO3B; MYH7B; MYH13; OMYHC2A; MYH10; MYO1D; MYH1
positive regulation of myoblast fusion	GO:1901741	5	MYOG; MYOD1; EHD1; EHD2; EHD4
positive regulation of skeletal muscle tissue development	GO:0048643	5	MEF2C; SOX18; MEF2A; CDON; SHH
positive regulation of skeletal muscle cell differentiation	GO:2001016	5	MEF2C; ENSOARG00000000563; ENSOARG00000017192; MEF2A; GPC1
myotube differentiation involved in skeletal muscle regeneration	GO:0014908	3	MYOG; MYOD1; BCL9
skeletal muscle fiber adaptation	GO:0043503	3	MYOD1; MYOG; ACTB
embryonic skeletal limb joint morphogenesis	GO:0036023	3	OSR1; OSR2; CTNNB
