# Supplementary material for: Analysis of DNA methylation profiles during sheep skeletal muscle development using whole-genome bisulfite sequencing
Source: BMC Genomics. 2020 Apr 29;21:327. doi: 10.1186/s12864-020-6751-5 (PMC7191724; doi:10.1186/s12864-020-6751-5)
Supplement: Supplementary file 7 — Additional file 7. The list of DMGs enriched for muscle development-related KEGG terms. [file 12864_2020_6751_MOESM7_ESM.xlsx]

## Sheet: KEGG
The list of DMGs enriched for muscle development-related KEGG terms
Pathway	Ko_ID	P-value	DMGs Counts	DMGs_gene_all
Hippo signaling pathway	ko04390	1.53e-08	117	ENSOARG00000000275; PRKCI; FECB; ID1; WNT7A; FGF1; TGFB3; LATS1; CTNNB; CCND3; STK3; ENSOARG00000003323; PPP2R2B; CDH1; FBXW11; SMAD2; PARD6G; FZD4; SMAD4; ENSOARG00000004731; CTNNA3; ENSOARG00000004765; WWTR1; YWHAH; DLG2; GDF6; PPP2R2C; BMP5; WNT9A; YAP1; MYC; LEF-1; TEAD1; WNT4; FZD2; INADL; SMAD1; PPP2R2A; ENSOARG00000010158; LLGL2; CCND2; LIMD1; WNT9B; ENSOARG00000010797; TEAD4; WNT3; TGFBR1…
Wnt signaling pathway	ko04310	4.6e-08	110	DAAM2; PSEN1; SKP1; WNT7A; MAPK8; MAPK9; SFRP2; RAC1; SFRP1; ENSOARG00000002460; CREBBP; CTNNB; CCND3; WIF1; NFATC3; FBXW11; MAPK10; FZD4; NFATC1; ENSOARG00000004377; SMAD4; CSNK1A1; PLCB3; ENSOARG00000005755; SOST; MMP7; WNT9A; CAMK2; PPP3CB; MYC; LEF-1; WNT4; CAMK2G; FZD2; PRKX; SFRP4; DKK2; PLCB1; PLCB4; ENSOARG00000009866; C-JUN; PPP3CC; CCND2; WNT9B; CXXC4; WNT3; CTBP2; PRICKLE2; SFRP5; AXIN…
cAMP signaling pathway	ko04024	1.23e-07	159	SSTR2; RAPGEF4; ENSOARG00000000935; CNGB1; ENSOARG00000001021; RAP1B; ENSOARG00000001067; ARAP3; ENSOARG00000001169; ENSOARG00000001195; CHRM2; ADORA1; HTR1F; MAPK8; ENSOARG00000001594; MAPK9; ENSOARG00000001774; C-FOS; RAC1; PIK3R5; CREBBP; VAV2; TSHR; ADCY9; CREB3L1; ENSOARG00000003492; SUCNR1; PLCE1; RYR2; NHE1; MAPK10; ACTH-R; NFATC1; FSHR; HCAR1; CALML5; ENSOARG00000004617; PIK3CG; HTR4; VAV…
Calcium signaling pathway	ko04020	1.23e-06	149	ENSOARG00000000130; ETBR; ENSOARG00000000385; ITPKB; CHRM2; MYLK2; GNAL; STIM1; PLCG1; ENSOARG00000001774; NOS3; ATP2A1; GRM1; MYLK4; ADCY9; ENSOARG00000003386; ENSOARG00000003492; ENSOARG00000003739; ENSOARG00000003773; PLCE1; RYR2; ENSOARG00000003914; ENSOARG00000003973; AVPR1A; NOS1; LHR; CALML5; HTR4; AVPR1B; ENSOARG00000005297; GRIN2A; PLCB3; PTGER1; RYR1; PDGFRB; TNNC2; HTR5A; ITPKC; CAMK2;…
Adherens junction	ko04520	1.8e-06	62	BAIAP2; INSR; PTPRF; PTPRM; C-MET; RAC1; CREBBP; CTNNB; WASF2; CDH1; SMAD2; ACTN2; SMAD4; ENSOARG00000004731; CTNNA3; ENSOARG00000004765; MLLT4; ACTN4; SORBS1; LEF-1; CDC42; PTPRJ; VCL; PVRL2; YES1; FYN; IGF1R; WASF1; ENSOARG00000010158; CTNND1; TGFBR1; ERBB2; MAP3K7; TCF7L2; WASF3; SNAI2; IQGAP1; SNAI1; PTPN1; EGFR; TCF7; RHOA; SSX2IP; TGFBR2; MAPK1; LMO7; ENSOARG00000015851; ENSOARG00000016172;…
MAPK signaling pathway	ko04010	2.64e-06	177	MAP3K5; ENSOARG00000000385; ENSOARG00000000725; MECOM; CACNG6; RAP1B; MAPK8; ENSOARG00000001521; MAPK9; C-FOS; FGF1; RAC1; TGFB3; RAPGEF2; MAPK8IP1; MKNK1; TAB2; MAP2K3; STK3; IKKBETA; NFATC3; FLNC; FGFR4; RPS6KA5; FGF18; ENSOARG00000003739; ENSOARG00000003773; MAPK10; DUSP1; ELK4; NFATC1; RPS6KA1; GNA12; MAP3K4; RPS6KA2; FGF14; FGFR2; DUSP8; MAP4K1; ENSOARG00000005855; DUSP3; AKT3; PDGFA; MAPKAP…
PI3K-Akt signaling pathway	ko04151	6.32e-06	238	KIT; ENSOARG00000000275; INSR; LAMA1; ENSOARG00000000391; RELN; RPTOR; ITGA9; ENSOARG00000000570; FLT4; LAMC2; C-MET; GNGT1; KDR; GNG11; EIF4EBP1; ITGA6; CHRM2; TNXB; BCL2L1; COL1A2; PGF; CD19; GNB1; FGF1; NOS3; RAC1; COL5A1; RXRA; PPP2R5C; PIK3R5; ENSOARG00000002522; OST; ENSOARG00000002697; MTOR; CCND3; CREB3L1; SGK2; IKKBETA; PDGFD; ENSOARG00000003323; PPP2R2B; PTK2; GNG4; FGFR4; FGF18; ENSOAR…
TGF-beta signaling pathway	ko04350	2.65e-05	61	SMURF1; FECB; SKP1; ID1; ACVR2B; IFNG; TGFB3; CREBBP; PITX2; SMAD2; SMAD7; ENSOARG00000004377; SMAD4; GDF6; NODAL; BMP5; ID3; ACVR1; MYC; TFDP1; SMAD1; ACVR2A; SMAD9; TGFBR1; TGFB2; RPS6KB2; ENSOARG00000013021; E2F5; NOG; ENSOARG00000013802; RHOA; PPP2R1B; ZFYVE16; ENSOARG00000014690; TGFBR2; ENSOARG00000015049; BAMBI; SMURF2; MAPK1; DCN; ENSOARG00000016449; AMHR2; SP1; BMPR-IB; ACVR1B; BMP6; INH…
Gap junction	ko04540	3.96e-05	73	ENSOARG00000001174; ENSOARG00000002051; GRM1; ENSOARG00000002665; ADCY9; PDGFD; ENSOARG00000003914; ENSOARG00000003973; CDC2; ENSOARG00000004934; PLCB3; PDGFA; PDGFRB; PDGFC; LPAR1; ADCY8; ITPR1; 5HT2A; GUCY1A3; SOS1; ENSOARG00000008753; PRKX; TUBAL3; PLCB1; PLCB4; GNAI2; ITPR3; GUCY1A2; GRB2; MAP2K2; DRD1; GNAQ; GNA11; ADCY1; PRKG1; TUBA8; EGFR; ADRB1; PRKACB; ENSOARG00000014505; ADCY2; ENSOARG0…
Tight junction	ko04530	6.87e-05	104	PRKCI; ENSOARG00000000725; CLDN17; VAPA; MYH10; CLDN10; ENSOARG00000002522; EPB41; CLDN20; CASK; CTNNB; PPP2R2B; ACTN2; PARD6G; ENSOARG00000004092; ENSOARG00000004101; CLDN23; ENSOARG00000004731; CTNNA3; ENSOARG00000004765; RAB3B; MLLT4; OCLN; PPP2R2C; ACTN4; PRKCE; AKT3; MYH13; AKT2; ENSOARG00000006769; ENSOARG00000006833; RRAS2; TJAP1; MYH8; MRAS; CLDN18; CDC42; MYH11; INADL; AMOTL1; YES1; OMYH…
AMPK signaling pathway	ko04152	8.03e-05	90	INSR; ENSOARG00000000391; RPTOR; RAB8A; ACACA; EIF4EBP1; SCD5; PRKAB1; SREBF1; LEP; PPP2R5C; PIK3R5; MTOR; ELAVL1; CREB3L1; PPP2R2B; RAB11B; HNF4A; RHEB; PRKAG2; PPP2R5D; PIK3CG; PPARGC1A; PPP2R2C; PIK3R1; ENSOARG00000005897; FOXO1; AKT3; AKT2; PFKFB2; PIK3CB; PPP2R3C; PIK3CD; PRKAA2; PPP2R3A; CAB39L; FBP; FBP2; CREB5; ENSOARG00000009105; PRKAA1; ENSOARG00000009712; ADRA1A; PPP2R2A; CREB3L2; TBC1…
Insulin secretion	ko04911	0.000160085	65	KCNU1; RAPGEF4; ADCY9; KCNN3; CREB3L1; KCNMB1; RYR2; PLCB3; GCG; ATP1B3; CAMK2; ADCY8; ADCYAP1R1; ATP1A3; ATP1A2; CAMK2G; CCKAR; ATP1A4; PRKX; CREB5; ENSOARG00000009105; KCNMA1; PLCB1; ATP1B1; PLCB4; ADCYAP1; CREB3L2; ITPR3; SNAP25; STX1A; GNAQ; PDX1; GNA11; CACNA1C; ADCY1; PRKACB; KCNN1; ADCY2; PRKCA; CAMK2B; PCLO; RIMS2; GCK; CACNA1D; KCNN2; GNAS; ADCY7; CACNA1S; PRKCB; CHRM3; ADCY3; ENSOARG000…
Vascular smooth muscle contraction	ko04270	0.000776113	88	KCNU1; MYLK2; MYLK4; ADCY9; ENSOARG00000003175; KCNMB1; ENSOARG00000003492; AVPR1A; GNA12; CALML5; AVPR1B; ENSOARG00000005297; PLA2G12A; PLCB3; PRKCE; ARHGEF11; PLA2G12B; ADCY8; CALD1; PLA2G4A; ITPR1; ETA; GUCY1A3; ENSOARG00000008753; CALML3; PRKX; KCNMA1; PLCB1; PLA2G2C; PLA2G2F; PLA2G2D; ENSOARG00000009474; ENSOARG00000009502; PLCB4; PLA2G2E; ADRA1A; ITPR3; ADRA1B; GUCY1A2; MAP2K2; GNAQ; GNA11;…
p53 signaling pathway	ko04115	0.00301663	60	ENSOARG00000000570; PERP; ENSOARG00000000856; ENSOARG00000001024; CD82; ENSOARG00000002214; ENSOARG00000002460; CHEK2; ENSOARG00000002522; ENSOARG00000002783; CCND3; CDC2; ENSOARG00000005063; DDB2; ENSOARG00000005759; PMAIP1; CCNE2; SERPINB5; CASP3; GADD45G; RPRM; SESN3; CASP9; CCND2; SESN1; GADD45A; ATM; STEAP3; BAX; IGFBP3; ENSOARG00000012932; APAF-1; BID; CDKN1A; ENSOARG00000013821; CCNG1; PTE…
Carbon metabolism	ko01200	0.00380443	75	ALDOC; IDH3A; ALDH6A1; DLST; GOT2; OGDHL; ENSOARG00000002288; HK3; ALDOA; ME3; ENSOARG00000004344; ENSOARG00000004401; GPI; ACAT2; ME2; PGD; HKDC1; TPI1; HK1; ACAS2; DLD; SDSL; SDS; ME1; GAPDH; ESD; PRPS1L1; SUCLA2; FBP; FBP2; FH; PGK2; H6PD; PC; CS; ENSOARG00000009538; SUCLG2; ENSOARG00000010798; ACAT1; SDHB; IDH2; MUT; ENSOARG00000012222; PSAT1; HK2; ACADS; GLDC; PFKP; ENSOARG00000014480; ENSOA…
Regulation of actin cytoskeleton	ko04810	0.00385944	139	BAIAP2; ITGA9; DIAPH1; ITGA6; CHRM2; MYLK2; PIP4K2A; FGF1; RAC1; ENSOARG00000002190; DIAPH2; PIK3R5; MYLK4; VAV2; PDGFD; WASF2; PTK2; FGFR4; FGF18; ACTN2; NHE1; GNA12; ENSOARG00000004438; PFN2; PIK3CG; FGF14; VAV1; FGFR2; GSN; ACTN4; PIK3R1; PAK4; IQGAP3; PDGFA; DIAPH3; PDGFRB; PDGFC; BCAR1; ITGB6; ARHGEF7; RRAS2; PAK1; PIK3CB; MRAS; PIK3CD; CDC42; FGD3; ITGA2; ENSOARG00000008339; ITGA8; SOS1; FG…
mTOR signaling pathway	ko04150	0.0053376	48	RPTOR; EIF4EBP1; PIK3R5; ENSOARG00000002697; MTOR; ULK3; IKKBETA; RPS6KA1; RHEB; PIK3CG; RPS6KA2; ENSOARG00000005717; PIK3R1; AKT3; AKT2; ENSOARG00000006878; DDIT4; PIK3CB; PIK3CD; PRKAA2; VEGFA; CAB39L; PRKAA1; RICTOR; ENSOARG00000011164; RPS6KB2; STRADA; ULK1; BRAF; PTEN; RPS6; RPS6KA3; MAPK1; PRKCA; IGF1; EIF4E; EIF4B; TSC2; PRKCB; MLST8; ENSOARG00000019837; RRAGC; ENSOARG00000020261; IRS1; CA…
Insulin signaling pathway	ko04910	0.00901188	95	SOCS3; INSR; PRKCI; PTPRF; RPTOR; ACACA; EIF4EBP1; PRKAB1; MAPK8; SREBF1; MAPK9; PPP1R3A; PIK3R5; MKNK1; ENSOARG00000002697; MTOR; IKKBETA; HK3; ENSOARG00000003492; MAPK10; RHEB; PRKAG2; CALML5; FLOT2; PIK3CG; ENSOARG00000005297; HKDC1; HK1; PPARGC1A; RHOQ; ENSOARG00000005717; PIK3R1; ENSOARG00000005897; FOXO1; SORBS1; AKT3; PDE3B; RAPGEF1; AKT2; PIK3CB; PIK3CD; PRKAA2; SOS1; FBP; FBP2; CALML3; P…
Citrate cycle (TCA cycle)	ko00020	0.0265774	24	IDH3A; DLST; OGDHL; DLD; SUCLA2; FH; PC; CS; SUCLG2; SDHB; IDH2; ENSOARG00000012222; ENSOARG00000014550; ACO1; OGDH; ENSOARG00000014864; ENSOARG00000015712; PDHA2; ACLY; ACO2; IDH1; MDH1; SUCLG1; ENSOARG00000021061
Glycolysis / Gluconeogenesis	ko00010	0.0405796	46	ALDOC; LDHAL6B; HK3; ALDOA; ENSOARG00000004401; GPI; HKDC1; TPI1; HK1; ACAS2; DLD; BPGM; GAPDH; FBP; FBP2; PGK2; GALM; LDHC; ENSOARG00000009538; ALDH1A3; ENSOARG00000009826; PGM2; ENSOARG00000010650; ALDH9A1; ENSOARG00000012222; HK2; PFKP; MINPP1; ALDH3B1; ENSOARG00000014480; ENSOARG00000014550; ENSOARG00000014864; ENSOARG00000015390; ENSOARG00000015712; GCK; PDHA2; ENSOARG00000016934; ALDH3A1; E…
Osteoclast differentiation	ko04380	0.0433752	76	SOCS3; IFNGR1; MAPK8; ENSOARG00000001521; MAPK9; NCF2; C-FOS; IFNG; RAC1; PIK3R5; TAB2; ENSOARG00000002651; SQSTM1; LCP2; IKKBETA; MAPK10; NFATC1; NOX3; ENSOARG00000004422; PIK3CG; DAP12; PIK3R1; AKT3; TNFRSF11A; GAB2; AKT2; PIK3CB; BLNK; TNFSF11; ENSOARG00000007425; NFKBIA; PIK3CD; PPP3CB; SYK; PLCG2; FYN; MITF; C-JUN; FCGR3A; JAK1; PPP3CC; MAP3K14; GRB2; TGFBR1; TGFB2; ENSOARG00000011855; MAP3K…
