# Supplementary material for: Analysis of DNA methylation profiles during sheep skeletal muscle development using whole-genome bisulfite sequencing
Source: BMC Genomics. 2020 Apr 29;21:327. doi: 10.1186/s12864-020-6751-5 (PMC7191724; doi:10.1186/s12864-020-6751-5)
Supplement: Supplementary file 8 — Additional file 8. Muscle development -related DMGs target genes in muscle between Fetus and Adult Hu sheep. [file 12864_2020_6751_MOESM8_ESM.xlsx]

## Sheet: Sheet1
Muscle development -related DMGs target genes in muscle between Fetus and Adult Hu sheep
Gene ID	Gene name	MethChr	MethStart	MethEnd	MethWidth	MethDif	P-value	Annotation	GeneChr	GeneStart	GeneEnd	GeneLength	GeneStrand
ENSOARG00000008800	HSP70	20	26648469	26648497	29	-0.452	2.62e-06	Distal Intergenic	20	26649266	26651197	1932	-
ENSOARG00000015262	PAI-1	24	35506194	35506222	29	0.451	3.9e-08	Distal Intergenic	24	35490295	35496243	5949	-
ENSOARG00000010493	ATF3	12	69073192	69073382	191	0.323	2.31e-08	Distal Intergenic	12	69063118	69069280	6163	-
ENSOARG00000001783	C-FOS	7	83376709	83376721	13	-0.362	5.41e-05	Distal Intergenic	7	83397872	83400138	2267	+
	#REF!	7	83389759	83390159	401	-0.336	2.64e-11	Distal Intergenic	7	83397872	83400138	2267	+
	#REF!	7	83403446	83403681	236	0.355	2.25e-07	Distal Intergenic	7	83397872	83400138	2267	+
	#REF!	7	83413365	83413422	58	-0.348	8.16e-09	Distal Intergenic	7	83397872	83400138	2267	+
	#REF!	7	83434999	83435062	64	0.309	8.06e-06	Distal Intergenic	7	83397872	83400138	2267	+
	#REF!	7	83443654	83443905	252	0.35	2.46e-06	Distal Intergenic	7	83397872	83400138	2267	+
	#REF!	7	83444778	83444903	126	0.326	1.69e-07	Distal Intergenic	7	83397872	83400138	2267	+
ENSOARG00000018001	IGFN1	12	77808644	77808881	238	0.417	2.66e-07	Distal Intergenic	12	77818739	77842494	23756	+
ENSOARG00000018001		12	77812135	77812156	22	0.376	5.27e-08	Distal Intergenic	12	77818739	77842494	23756	+
ENSOARG00000018001		12	77826236	77826478	243	-0.41	2.33e-23	Intron (ENSOART00000019595/ENSOARG00000018001, intron 9 of 35)	12	77818739	77842494	23756	+
ENSOARG00000018001		12	77827763	77827773	11	-0.339	9.88e-05	Intron (ENSOART00000019595/ENSOARG00000018001, intron 10 of 35)	12	77818739	77842494	23756	+
ENSOARG00000017214	NR4A1	3	134110748	134110763	16	-0.462	4.49e-10	Distal Intergenic	3	134111451	134116506	5056	-
ENSOARG00000017214	#REF!	3	134112701	134112875	175	-0.4	1.53e-08	Intron (ENSOART00000018730/ENSOARG00000017214, intron 1 of 5)	3	134111451	134116506	5056	-
ENSOARG00000017214	#REF!	3	134118207	134118238	32	-0.474	3.23e-06	Promoter (1-2kb)	3	134111451	134116506	5056	-
ENSOARG00000020509	ADIPOQ	1	198577572	198577648	77	0.355	1.95e-13	Distal Intergenic	1	198618705	198631249	12545	-
ENSOARG00000001574	BTG2	12	489632	489728	97	-0.395	8.7e-09	Intron (ENSOART00000001749/ENSOARG00000001628, intron 1 of 1)	12	485439	487221	1783	+
ENSOARG00000004210	NOS1	17	57168228	57168304	77	0.567	7.4e-17	Intron (ENSOART00000003886/ENSOARG00000003569, intron 8 of 19)	17	57393202	57480359	87158	+
		17	57201944	57202184	241	-0.318	4.28e-08	Intron (ENSOART00000003886/ENSOARG00000003569, intron 14 of 19)	17	57393202	57480359	87158	+
		17	57214181	57214269	89	-0.401	2.7e-07	Intron (ENSOART00000003886/ENSOARG00000003569, intron 14 of 19)	17	57393202	57480359	87158	+
		17	57236714	57236868	155	-0.49	4.06e-06	Intron (ENSOART00000003886/ENSOARG00000003569, intron 14 of 19)	17	57393202	57480359	87158	+
		17	57240622	57240787	166	0.304	3.46e-05	Intron (ENSOART00000003886/ENSOARG00000003569, intron 14 of 19)	17	57393202	57480359	87158	+
		17	57244793	57244898	106	0.306	2.64e-09	Intron (ENSOART00000003886/ENSOARG00000003569, intron 14 of 19)	17	57393202	57480359	87158	+
		17	57244990	57245001	12	-0.391	2.47e-09	Intron (ENSOART00000003886/ENSOARG00000003569, intron 14 of 19)	17	57393202	57480359	87158	+
		17	57265234	57265272	39	0.456	9.31e-10	Distal Intergenic	17	57393202	57480359	87158	+
		17	57269750	57269901	152	-0.476	3e-15	Distal Intergenic	17	57393202	57480359	87158	+
		17	57277683	57277984	302	0.422	1.19e-05	Distal Intergenic	17	57393202	57480359	87158	+
		17	57279098	57279471	374	0.359	3.97e-16	Distal Intergenic	17	57393202	57480359	87158	+
		17	57296547	57297149	603	-0.407	6.77e-24	Distal Intergenic	17	57393202	57480359	87158	+
		17	57302226	57302481	256	-0.373	9.38e-08	Distal Intergenic	17	57393202	57480359	87158	+
		17	57307353	57307570	218	-0.54	4.42e-17	Distal Intergenic	17	57393202	57480359	87158	+
		17	57312654	57312939	286	-0.311	2.82e-13	Distal Intergenic	17	57393202	57480359	87158	+
		17	57316637	57316810	174	-0.454	2.29e-10	Distal Intergenic	17	57393202	57480359	87158	+
		17	57336917	57337205	289	-0.326	0.000443	Distal Intergenic	17	57393202	57480359	87158	+
		17	57350641	57350722	82	0.328	2.19e-07	Distal Intergenic	17	57393202	57480359	87158	+
		17	57400246	57400552	307	0.377	2.84e-06	Intron (ENSOART00000004598/ENSOARG00000004210, intron 2 of 29)	17	57393202	57480359	87158	+
		17	57417140	57417147	8	-0.5	3.97e-07	Intron (ENSOART00000004598/ENSOARG00000004210, intron 3 of 29)	17	57407744	57480359	72616	+
ENSOARG00000018834	NLRC5	14	24512629	24512771	143	-0.312	4.62e-05	Intron (ENSOART00000020515/ENSOARG00000018834, intron 28 of 50)	14	24477048	24533394	56347	+
ENSOARG00000018834		14	24519788	24519946	159	-0.301	6.55e-11	Intron (ENSOART00000020515/ENSOARG00000018834, intron 34 of 50)	14	24477048	24533394	56347	+
ENSOARG00000012673	RCAN1	1	119120772	119120781	10	0.358	4.99e-06	Distal Intergenic	1	119195553	119205035	9483	+
		1	119140280	119140332	53	-0.362	8e-06	Distal Intergenic	1	119195553	119205035	9483	+
		1	119153768	119154098	331	-0.316	4.27e-08	Distal Intergenic	1	119195553	119205035	9483	+
		1	119154635	119155233	599	-0.307	7.95e-22	Distal Intergenic	1	119195553	119205035	9483	+
		1	119156786	119157080	295	-0.399	1.25e-22	Distal Intergenic	1	119195553	119205035	9483	+
		1	119190319	119190355	37	0.308	8.76e-06	Distal Intergenic	1	119195553	119205035	9483	+
		1	119191013	119191218	206	0.358	4.3e-09	Distal Intergenic	1	119195553	119205035	9483	+
		1	119196625	119196640	16	-0.378	7.09e-06	Intron (ENSOART00000013775/ENSOARG00000012673, intron 1 of 3)	1	119195553	119205035	9483	+
ENSOARG00000007512	ETNPPL	6	16579377	16579405	29	0.37	6.08e-09	Intron (ENSOART00000007910/ENSOARG00000007257, intron 16 of 28)	6	16668463	16686973	18511	+
ENSOARG00000007512		6	16602017	16602036	20	-0.458	7.74e-06	Intron (ENSOART00000007910/ENSOARG00000007257, intron 23 of 28)	6	16668463	16686973	18511	+
ENSOARG00000007512		6	16638073	16638096	24	0.526	8.41e-09	Distal Intergenic	6	16668463	16686973	18511	+
ENSOARG00000007512		6	16669948	16670233	286	-0.308	1.58e-14	Intron (ENSOART00000008182/ENSOARG00000007512, intron 1 of 12)	6	16668463	16686973	18511	+
ENSOARG00000007512		6	16677563	16677695	133	0.382	1.96e-07	Intron (ENSOART00000008182/ENSOARG00000007512, intron 4 of 12)	6	16668463	16686973	18511	+
ENSOARG00000009537	DUSP5	22	29979836	29979851	16	0.34	0.000672	Intron (ENSOART00000010383/ENSOARG00000009537, intron 1 of 3)	22	29958471	30018452	59982	+
ENSOARG00000009537		22	29995324	29995387	64	0.345	3.69e-07	Intron (ENSOART00000010383/ENSOARG00000009537, intron 1 of 3)	22	29958471	30018452	59982	+
ENSOARG00000009277		13	42390124	42390152	29	0.354	4.79e-06	Distal Intergenic	13	42404771	42423744	18974	+
ENSOARG00000009277		13	42407949	42408150	202	-0.313	6.64e-08	Intron (ENSOART00000010099/ENSOARG00000009277, intron 3 of 8)	13	42404771	42423744	18974	+
ENSOARG00000013739	TUBAB	3	213370540	213371026	487	-0.349	1.07e-20	Distal Intergenic	3	213377306	213386555	9250	+
ENSOARG00000013739		3	213375956	213376444	489	-0.54	3e-21	Promoter (1-2kb)	3	213377306	213386555	9250	+
		3	213377533	213377634	102	-0.434	2.08e-07	Exon (ENSOART00000014946/ENSOARG00000013739, exon 1 of 4)	3	213377306	213386555	9250	+
		3	213382221	213382546	326	-0.31	3.51e-12	Intron (ENSOART00000014946/ENSOARG00000013739, intron 3 of 3)	3	213377306	213386555	9250	+
ENSOARG00000015908	ACARP	22	12264709	12264771	63	0.339	5.21e-08	Distal Intergenic	22	12267085	12276113	9029	-
ENSOARG00000015908		22	12274575	12275330	756	-0.333	9.89e-31	Exon (ENSOART00000017322/ENSOARG00000015908, exon 2 of 9)	22	12267085	12276113	9029	-
ENSOARG00000015908		22	12281862	12282053	192	-0.327	6.84e-15	Distal Intergenic	22	12267085	12276113	9029	-
ENSOARG00000015908		22	12289806	12290068	263	0.355	2.11e-08	Distal Intergenic	22	12267085	12276113	9029	-
		22	12291242	12291316	75	0.3	7.74e-05	Distal Intergenic	22	12267085	12276113	9029	-
		22	12338721	12338852	132	-0.366	0.00286	Distal Intergenic	22	12267085	12276113	9029	-
		22	12342714	12342727	14	-0.356	9.29e-07	Distal Intergenic	22	12267085	12276113	9029	-
		22	12343063	12343443	381	-0.314	4.04e-17	Distal Intergenic	22	12267085	12276113	9029	-
		22	12376071	12376090	20	0.443	2.53e-05	Distal Intergenic	22	12267085	12276113	9029	-
		22	12376491	12376860	370	0.32	6.84e-18	Distal Intergenic	22	12267085	12276113	9029	-
ENSOARG00000021072	THEM4	1	100782717	100782799	83	-0.373	1.29e-10	Intron (ENSOART00000022949/ENSOARG00000021065, intron 1 of 1)	1	100734906	100770288	35383	-
ENSOARG00000008668	FBP2	2	31706433	31706705	273	-0.386	1.02e-12	Promoter (2-3kb)	2	31709019	31765595	56577	+
ENSOARG00000008668		2	31742617	31742848	232	-0.346	4.34e-11	Intron (ENSOART00000009439/ENSOARG00000008668, intron 4 of 6)	2	31709019	31765595	56577	+
ENSOARG00000006034	SIX2	3	79017430	79017624	195	0.345	2.39e-07	Distal Intergenic	3	79242090	79249093	7004	+
ENSOARG00000006034		3	79021414	79022020	607	-0.301	2.58e-26	Distal Intergenic	3	79242090	79249093	7004	+
ENSOARG00000006034		3	79025435	79025455	21	-0.425	2.19e-07	Distal Intergenic	3	79242090	79249093	7004	+
ENSOARG00000006034		3	79033112	79033499	388	-0.328	5.15e-15	Distal Intergenic	3	79242090	79249093	7004	+
		3	79051213	79051441	229	-0.414	2.32e-12	Distal Intergenic	3	79242090	79249093	7004	+
		3	79052816	79052834	19	-0.586	4.64e-10	Distal Intergenic	3	79242090	79249093	7004	+
		3	79067512	79067746	235	-0.318	2.11e-06	Distal Intergenic	3	79242090	79249093	7004	+
		3	79104953	79105069	117	-0.304	1.49e-17	Distal Intergenic	3	79242090	79249093	7004	+
		3	79116144	79116269	126	-0.317	2.57e-08	Distal Intergenic	3	79242090	79249093	7004	+
		3	79118548	79118716	169	0.485	3.68e-06	Distal Intergenic	3	79242090	79249093	7004	+
		3	79129107	79129121	15	0.349	2.15e-06	Distal Intergenic	3	79242090	79249093	7004	+
		3	79191976	79192294	319	0.372	2.34e-13	Distal Intergenic	3	79242090	79249093	7004	+
		3	79192773	79192964	192	0.345	1.88e-08	Distal Intergenic	3	79242090	79249093	7004	+
		3	79196254	79196440	187	-0.308	2.89e-14	Distal Intergenic	3	79242090	79249093	7004	+
		3	79229758	79229791	34	0.31	0.00302	Distal Intergenic	3	79242090	79249093	7004	+
		3	79242919	79243094	176	-0.312	5.52e-07	Intron (ENSOART00000006556/ENSOARG00000006034, intron 1 of 1)	3	79242090	79249093	7004	+
		3	79257825	79257967	143	0.373	1.52e-07	Distal Intergenic	3	79242090	79249093	7004	+
		3	79263474	79263524	51	-0.333	2.78e-06	Distal Intergenic	3	79242090	79249093	7004	+
ENSOARG00000002725		21	41229289	41229327	39	-0.385	1.43e-07	Distal Intergenic	21	41210463	41216755	6293	+
ENSOARG00000007716	BPG1	4	98261152	98261249	98	-0.329	2.19e-06	Distal Intergenic	4	98301817	98320855	19039	+
		4	98307997	98308144	148	0.487	3.51e-12	Intron (ENSOART00000008398/ENSOARG00000007716, intron 2 of 2)	4	98301817	98320855	19039	+
		4	98310043	98310099	57	0.352	2.7e-06	Intron (ENSOART00000008398/ENSOARG00000007716, intron 2 of 2)	4	98301817	98320855	19039	+
		4	98311011	98311097	87	0.341	9.2e-06	Intron (ENSOART00000008398/ENSOARG00000007716, intron 2 of 2)	4	98301817	98320855	19039	+
		4	98317400	98317528	129	-0.512	1.33e-32	Intron (ENSOART00000008398/ENSOARG00000007716, intron 2 of 2)	4	98301817	98320855	19039	+
		4	98318443	98318639	197	0.318	2.46e-12	Intron (ENSOART00000008398/ENSOARG00000007716, intron 2 of 2)	4	98301817	98320855	19039	+
		4	98322255	98322425	171	0.455	7.93e-18	Distal Intergenic	4	98301817	98320855	19039	+
		4	98322725	98322767	43	0.47	7.85e-12	Distal Intergenic	4	98301817	98320855	19039	+
		4	98342689	98343061	373	0.365	3.46e-09	Distal Intergenic	4	98301817	98320855	19039	+
		4	98350082	98350139	58	-0.383	3.44e-06	Distal Intergenic	4	98301817	98320855	19039	+
		4	98366247	98366516	270	0.378	9.25e-17	Distal Intergenic	4	98301817	98320855	19039	+
		4	98366914	98367004	91	0.359	2.18e-08	Distal Intergenic	4	98301817	98320855	19039	+
		4	98368707	98368808	102	0.346	6.89e-07	Distal Intergenic	4	98301817	98320855	19039	+
		4	98372957	98373035	79	0.425	3.06e-10	Distal Intergenic	4	98301817	98320855	19039	+
ENSOARG00000017889	PHKA1	X	61986089	61986307	219	-0.357	7.47e-05	Promoter (1-2kb)	X	61814079	61984770	170692	-
ENSOARG00000013242	PRKCQ	13	10947070	10947161	92	0.443	1.55e-17	Intron (ENSOART00000014401/ENSOARG00000013242, intron 6 of 16)	13	10900284	10996096	95813	-
ENSOARG00000013242		13	10952808	10953132	325	0.508	3.23e-11	Intron (ENSOART00000014401/ENSOARG00000013242, intron 6 of 16)	13	10900284	10996096	95813	-
ENSOARG00000013242		13	10988944	10989173	230	-0.373	2.72e-05	Intron (ENSOART00000014401/ENSOARG00000013242, intron 15 of 16)	13	10900284	10996096	95813	-
ENSOARG00000013242		13	10995688	10995769	82	-0.479	6.13e-12	Intron (ENSOART00000014401/ENSOARG00000013242, intron 16 of 16)	13	10900284	10996096	95813	-
ENSOARG00000013242		13	10998499	10998523	25	-0.43	2.45e-07	Promoter (2-3kb)	13	10900284	10996096	95813	-
ENSOARG00000013242		13	11001170	11001223	54	-0.391	3.04e-05	Distal Intergenic	13	10900284	10996096	95813	-
ENSOARG00000013242		13	11057496	11057615	120	-0.323	2.33e-07	Distal Intergenic	13	10900284	10996096	95813	-
ENSOARG00000013242		13	11099810	11099839	30	0.319	8.17e-06	Distal Intergenic	13	10900284	10996096	95813	-
ENSOARG00000013242		13	11137885	11137917	33	-0.317	8.53e-08	Distal Intergenic	13	10900284	10996096	95813	-
ENSOARG00000013242		13	11139767	11139791	25	0.301	1.25e-06	Distal Intergenic	13	10900284	10996096	95813	-
ENSOARG00000013242		13	11140518	11140798	281	-0.397	9.89e-11	Distal Intergenic	13	10900284	10996096	95813	-
ENSOARG00000013242		13	11144572	11144635	64	-0.371	5.88e-08	Distal Intergenic	13	10900284	10996096	95813	-
ENSOARG00000013242		13	11153859	11153888	30	-0.49	3.16e-08	Distal Intergenic	13	10900284	10996096	95813	-
ENSOARG00000013242		13	11154313	11154331	19	-0.433	3.82e-11	Distal Intergenic	13	10900284	10996096	95813	-
		13	11155407	11155472	66	0.393	7.67e-07	Distal Intergenic	13	10900284	10996096	95813	-
		13	11175642	11175756	115	-0.318	1.94e-07	Distal Intergenic	13	10900284	10996096	95813	-
		13	11207058	11207256	199	-0.33	5.5e-08	Distal Intergenic	13	10900284	10996096	95813	-
		13	11213637	11214044	408	0.301	3.24e-12	Distal Intergenic	13	10900284	10996096	95813	-
		13	11218864	11218930	67	-0.31	3.47e-07	Distal Intergenic	13	10900284	10996096	95813	-
		13	11258575	11258649	75	0.316	1.58e-06	Distal Intergenic	13	10900284	10996096	95813	-
		13	11261114	11261373	260	-0.338	1.51e-08	Distal Intergenic	13	10900284	10996096	95813	-
		13	11266514	11266807	294	-0.38	3.98e-07	Distal Intergenic	13	10900284	10996096	95813	-
ENSOARG00000017827	AP5B1	21	43245564	43245575	12	-0.396	4.36e-06	Distal Intergenic	21	43204485	43236644	32160	-
ENSOARG00000016144	LPIN1	3	20517706	20517724	19	-0.474	1.16e-09	Distal Intergenic	3	20547394	20594606	47213	+
		3	20518852	20518875	24	0.428	6.98e-07	Distal Intergenic	3	20547394	20594606	47213	+
		3	20527990	20528216	227	-0.301	5.7e-09	Distal Intergenic	3	20547394	20594606	47213	+
		3	20530360	20530742	383	-0.408	7.62e-17	Distal Intergenic	3	20547394	20594606	47213	+
		3	20578299	20578325	27	-0.379	3.14e-06	Intron (ENSOART00000017583/ENSOARG00000016144, intron 15 of 21)	3	20547394	20594606	47213	+
		3	20583954	20584187	234	-0.44	5.85e-11	Intron (ENSOART00000017583/ENSOARG00000016144, intron 18 of 21)	3	20547394	20594606	47213	+
		3	20590603	20590642	40	-0.442	1.7e-11	Intron (ENSOART00000017583/ENSOARG00000016144, intron 21 of 21)	3	20547394	20594606	47213	+
		3	20591450	20591821	372	-0.343	3.29e-09	Intron (ENSOART00000017583/ENSOARG00000016144, intron 21 of 21)	3	20547394	20594606	47213	+
		3	20596585	20596648	64	-0.334	8.25e-06	Distal Intergenic	3	20547394	20594606	47213	+
		3	20599204	20599409	206	-0.318	9.87e-10	Distal Intergenic	3	20547394	20594606	47213	+
		3	20639002	20639095	94	0.304	0.00104	Distal Intergenic	3	20547394	20594606	47213	+
		3	20644174	20644239	66	0.374	1.95e-10	Distal Intergenic	3	20547394	20594606	47213	+
		3	20650040	20650159	120	0.411	2.16e-15	Distal Intergenic	3	20547394	20594606	47213	+
		3	20651459	20651533	75	0.392	4.75e-06	Distal Intergenic	3	20547394	20594606	47213	+
		3	20669593	20669663	71	-0.42	9.56e-07	Distal Intergenic	3	20547394	20594606	47213	+
ENSOARG00000000562		7	81882739	81882925	187	-0.375	4.84e-06	Intron (ENSOART00000000545/ENSOARG00000000504, intron 16 of 16)	7	81886695	81894503	7809	+
ENSOARG00000000562		7	81887550	81887619	70	-0.371	6.5e-10	Intron (ENSOART00000000605/ENSOARG00000000562, intron 1 of 6)	7	81886695	81894503	7809	+
ENSOARG00000016237	PDE4A	5	12652367	12652396	30	-0.401	1.47e-07	Intron (ENSOART00000017688/ENSOARG00000016237, intron 1 of 16)	5	12632550	12672972	40423	+
ENSOARG00000016237		5	12653390	12653443	54	-0.458	2.12e-11	Intron (ENSOART00000017688/ENSOARG00000016237, intron 1 of 16)	5	12632550	12672972	40423	+
ENSOARG00000017957	GPD1	3	136035540	136035712	173	-0.456	3.26e-14	Exon (ENSOART00000019543/ENSOARG00000017957, exon 6 of 8)	3	136030727	136039330	8604	-
ENSOARG00000017957		3	136036010	136036352	343	-0.522	5.28e-19	Exon (ENSOART00000019543/ENSOARG00000017957, exon 5 of 8)	3	136030727	136039330	8604	-
ENSOARG00000017957		3	136036686	136037211	526	-0.324	5.36e-18	Exon (ENSOART00000019543/ENSOARG00000017957, exon 4 of 8)	3	136030727	136039330	8604	-
ENSOARG00000007929	GPX3	5	59797190	59797295	106	-0.397	4.66e-10	Distal Intergenic	5	59813035	59815552	2518	+
ENSOARG00000007929		5	59798107	59798420	314	-0.404	2.17e-09	Distal Intergenic	5	59813035	59815552	2518	+
ENSOARG00000007929		5	59812247	59812323	77	-0.453	7.43e-06	Promoter (<=1kb)	5	59813035	59815552	2518	+
ENSOARG00000007929		5	59820013	59820060	48	-0.319	3.61e-07	Intron (ENSOART00000008734/ENSOARG00000008016, intron 3 of 17)	5	59813035	59815552	2518	+
ENSOARG00000014168	ASB2	18	57445757	57446112	356	-0.304	4.68e-09	Intron (ENSOART00000015436/ENSOARG00000014168, intron 6 of 11)	18	57433067	57466054	32988	-
ENSOARG00000014168		18	57450688	57450897	210	-0.325	1e-05	Intron (ENSOART00000015436/ENSOARG00000014168, intron 8 of 11)	18	57433067	57466054	32988	-
ENSOARG00000014168		18	57454108	57454339	232	0.338	3.95e-06	Intron (ENSOART00000015436/ENSOARG00000014168, intron 10 of 11)	18	57433067	57466054	32988	-
ENSOARG00000014168		18	57458564	57458588	25	-0.506	2.39e-05	Intron (ENSOART00000015436/ENSOARG00000014168, intron 11 of 11)	18	57433067	57466054	32988	-
ENSOARG00000014168		18	57470972	57471541	570	-0.3	2.4e-08	Distal Intergenic	18	57433067	57466054	32988	-
ENSOARG00000014168		18	57473323	57473661	339	-0.349	2.9e-12	Distal Intergenic	18	57433067	57466054	32988	-
ENSOARG00000014168		18	57474740	57474762	23	-0.4	9.64e-09	Distal Intergenic	18	57433067	57466054	32988	-
ENSOARG00000014168		18	57477548	57478091	544	-0.367	8.33e-07	Distal Intergenic	18	57433067	57466054	32988	-
ENSOARG00000014168		18	57481296	57481651	356	-0.347	4.34e-12	Distal Intergenic	18	57433067	57466054	32988	-
ENSOARG00000014168		18	57483663	57483740	78	-0.408	2.24e-05	Distal Intergenic	18	57433067	57466054	32988	-
ENSOARG00000014168		18	57484049	57484286	238	-0.486	1.11e-08	Distal Intergenic	18	57433067	57466054	32988	-
ENSOARG00000004942	KCNT1	3	3443291	3443404	114	0.408	2.68e-11	Intron (ENSOART00000005214/ENSOARG00000004786, intron 10 of 10)	3	3448687	3489977	41291	-
ENSOARG00000015236	MAFF	3	213949896	213950014	119	-0.34	6.35e-11	Distal Intergenic	3	213957264	213958416	1153	+
ENSOARG00000014550		X	16831662	16831707	46	-0.448	1.24e-07	Exon (ENSOART00000015841/ENSOARG00000014550, exon 5 of 11)	X	16816665	16836838	20174	+
ENSOARG00000001717	GOT2	14	25875883	25875947	65	-0.308	1.32e-08	Intron (ENSOART00000001848/ENSOARG00000001717, intron 6 of 9)	14	25868550	25890497	21948	-
ENSOARG00000001717		14	25879221	25879338	118	-0.32	1.86e-07	Intron (ENSOART00000001848/ENSOARG00000001717, intron 8 of 9)	14	25868550	25890497	21948	-
ENSOARG00000001717		14	25886378	25886462	85	-0.418	3.13e-15	Intron (ENSOART00000001848/ENSOARG00000001717, intron 9 of 9)	14	25868550	25890497	21948	-
ENSOARG00000001717		14	25896212	25896398	187	0.332	0.000334	Distal Intergenic	14	25868550	25890497	21948	-
ENSOARG00000011303	MAPT	11	45304861	45304888	28	-0.418	6.01e-08	Distal Intergenic	11	45315251	45433964	118714	+
ENSOARG00000011303		11	45312449	45312737	289	-0.308	1.53e-10	Promoter (2-3kb)	11	45315251	45433964	118714	+
ENSOARG00000011303		11	45313729	45313893	165	-0.34	4.93e-09	Promoter (1-2kb)	11	45315251	45433964	118714	+
ENSOARG00000011303		11	45317381	45317584	204	0.399	4.47e-20	Intron (ENSOART00000012295/ENSOARG00000011303, intron 1 of 18)	11	45315251	45433964	118714	+
ENSOARG00000011303		11	45327134	45327228	95	-0.519	6.13e-12	Intron (ENSOART00000012295/ENSOARG00000011303, intron 1 of 18)	11	45315251	45433964	118714	+
ENSOARG00000011303		11	45328297	45328427	131	-0.372	1.5e-07	Intron (ENSOART00000012295/ENSOARG00000011303, intron 1 of 18)	11	45315251	45433964	118714	+
ENSOARG00000011303		11	45345547	45345760	214	-0.368	9.78e-08	Intron (ENSOART00000012295/ENSOARG00000011303, intron 1 of 18)	11	45315251	45433964	118714	+
ENSOARG00000011303		11	45360455	45360557	103	0.371	2.3e-07	Intron (ENSOART00000012295/ENSOARG00000011303, intron 1 of 18)	11	45315251	45433964	118714	+
ENSOARG00000011303		11	45379302	45379326	25	-0.374	1.46e-08	Intron (ENSOART00000012295/ENSOARG00000011303, intron 1 of 18)	11	45315251	45433964	118714	+
ENSOARG00000011303		11	45380382	45380415	34	-0.413	8.46e-09	Intron (ENSOART00000012295/ENSOARG00000011303, intron 1 of 18)	11	45315251	45433964	118714	+
ENSOARG00000011303		11	45390429	45390641	213	0.368	4.67e-06	Intron (ENSOART00000012295/ENSOARG00000011303, intron 3 of 18)	11	45315251	45433964	118714	+
ENSOARG00000011303		11	45398919	45399057	139	0.371	2.28e-08	Intron (ENSOART00000012295/ENSOARG00000011303, intron 5 of 18)	11	45315251	45433964	118714	+
ENSOARG00000011303		11	45434897	45434935	39	0.522	4.15e-08	Distal Intergenic	11	45315251	45433964	118714	+
ENSOARG00000018680	HADHB	3	33342113	33342215	103	-0.404	3.04e-10	Promoter (1-2kb)	3	33343440	33367039	23600	+
ENSOARG00000018680		3	33349808	33350036	229	-0.363	1.47e-12	Intron (ENSOART00000020334/ENSOARG00000018680, intron 3 of 14)	3	33343440	33367039	23600	+
ENSOARG00000018680		3	33355251	33355359	109	-0.468	1.78e-11	Intron (ENSOART00000020334/ENSOARG00000018680, intron 5 of 14)	3	33343440	33367039	23600	+
ENSOARG00000018680		3	33358418	33358440	23	-0.381	1.18e-06	Exon (ENSOART00000020334/ENSOARG00000018680, exon 8 of 15)	3	33343440	33367039	23600	+
ENSOARG00000018680		3	33360021	33360032	12	0.394	4.54e-06	Intron (ENSOART00000020334/ENSOARG00000018680, intron 9 of 14)	3	33343440	33367039	23600	+
ENSOARG00000015145	MYF6	3	116480474	116480682	209	-0.381	3.29e-17	Intron (ENSOART00000016472/ENSOARG00000015124, intron 27 of 44)	3	116604900	116606136	1237	+
ENSOARG00000015145		3	116509532	116509604	73	0.357	8.08e-09	Intron (ENSOART00000016472/ENSOARG00000015124, intron 30 of 44)	3	116604900	116606136	1237	+
ENSOARG00000015145		3	116526668	116526713	46	-0.575	2.3e-10	Intron (ENSOART00000016472/ENSOARG00000015124, intron 34 of 44)	3	116604900	116606136	1237	+
ENSOARG00000015145		3	116528187	116528283	97	-0.447	2.38e-17	Intron (ENSOART00000016472/ENSOARG00000015124, intron 34 of 44)	3	116604900	116606136	1237	+
ENSOARG00000015145		3	116567532	116567640	109	0.449	1.24e-09	Exon (ENSOART00000016472/ENSOARG00000015124, exon 43 of 45)	3	116604900	116606136	1237	+
ENSOARG00000015145		3	116576067	116576246	180	-0.302	8.7e-07	Intron (ENSOART00000016472/ENSOARG00000015124, intron 43 of 44)	3	116604900	116606136	1237	+
ENSOARG00000015145		3	116577106	116577239	134	-0.324	8.26e-07	Intron (ENSOART00000016472/ENSOARG00000015124, intron 43 of 44)	3	116604900	116606136	1237	+
ENSOARG00000015145		3	116590255	116590499	245	-0.352	1.17e-31	Distal Intergenic	3	116604900	116606136	1237	+
ENSOARG00000015145		3	116591689	116592170	482	-0.309	1.51e-17	Distal Intergenic	3	116604900	116606136	1237	+
ENSOARG00000015145		3	116596399	116596633	235	-0.319	7.38e-08	Distal Intergenic	3	116604900	116606136	1237	+
ENSOARG00000015145		3	116597998	116598214	217	-0.347	7.97e-18	Distal Intergenic	3	116604900	116606136	1237	+
ENSOARG00000015145		3	116601937	116602392	456	-0.377	2.4e-39	Promoter (2-3kb)	3	116604900	116606136	1237	+
ENSOARG00000015145		3	116603618	116603955	338	-0.437	5.33e-21	Promoter (1-2kb)	3	116604900	116606136	1237	+
ENSOARG00000009853	PPIF	25	34841884	34842100	217	0.327	1.96e-05	Distal Intergenic	25	34846975	34853028	6054	+
ENSOARG00000009853		25	34861743	34861971	229	0.47	1.49e-06	Distal Intergenic	25	34846975	34853028	6054	+
ENSOARG00000009853		25	34864212	34864279	68	0.325	1.3e-06	Distal Intergenic	25	34846975	34853028	6054	+
ENSOARG00000009853		25	34880214	34880570	357	-0.419	2.54e-11	Intron (ENSOART00000010762/ENSOARG00000009888, intron 2 of 4)	25	34846975	34853028	6054	+
ENSOARG00000009853		25	34882536	34882845	310	-0.379	4.58e-12	Intron (ENSOART00000010762/ENSOARG00000009888, intron 2 of 4)	25	34846975	34853028	6054	+
ENSOARG00000019971	PLN	8	19466249	19466323	75	-0.32	1.55e-08	Intron (ENSOART00000009358/ENSOARG00000008594, intron 2 of 12)	8	19475995	19476150	156	-
ENSOARG00000019971		8	19466689	19466986	298	-0.343	6.46e-07	Intron (ENSOART00000009358/ENSOARG00000008594, intron 2 of 12)	8	19475995	19476150	156	-
ENSOARG00000019971		8	19468365	19468602	238	-0.338	4.8e-13	Exon (ENSOART00000009358/ENSOARG00000008594, exon 3 of 13)	8	19475995	19476150	156	-
ENSOARG00000019971		8	19469995	19470055	61	-0.358	6.15e-09	Intron (ENSOART00000009358/ENSOARG00000008594, intron 3 of 12)	8	19475995	19476150	156	-
ENSOARG00000019971		8	19470775	19470840	66	-0.313	1.51e-08	Intron (ENSOART00000009358/ENSOARG00000008594, intron 3 of 12)	8	19475995	19476150	156	-
ENSOARG00000019971		8	19478786	19478814	29	-0.375	4.23e-12	Promoter (2-3kb)	8	19475995	19476150	156	-
ENSOARG00000019971		8	19483132	19483168	37	-0.399	5.53e-10	Intron (ENSOART00000009358/ENSOARG00000008594, intron 3 of 12)	8	19475995	19476150	156	-
ENSOARG00000019971		8	19487238	19487383	146	-0.308	8.11e-12	Intron (ENSOART00000009358/ENSOARG00000008594, intron 3 of 12)	8	19475995	19476150	156	-
ENSOARG00000019971		8	19495454	19495468	15	-0.449	4.74e-11	Intron (ENSOART00000009358/ENSOARG00000008594, intron 3 of 12)	8	19475995	19476150	156	-
ENSOARG00000019971		8	19497057	19497112	56	0.311	1.14e-06	Intron (ENSOART00000009358/ENSOARG00000008594, intron 3 of 12)	8	19475995	19476150	156	-
ENSOARG00000019971		8	19500004	19500306	303	0.3	4.28e-06	Intron (ENSOART00000009358/ENSOARG00000008594, intron 3 of 12)	8	19475995	19476150	156	-
ENSOARG00000019971		8	19502342	19502630	289	0.326	7.07e-10	Intron (ENSOART00000009358/ENSOARG00000008594, intron 4 of 12)	8	19475995	19476150	156	-
ENSOARG00000019971		8	19503278	19504331	1054	0.327	1.35e-17	Intron (ENSOART00000009358/ENSOARG00000008594, intron 4 of 12)	8	19475995	19476150	156	-
ENSOARG00000019971		8	19523914	19524040	127	0.355	8.69e-10	Intron (ENSOART00000009358/ENSOARG00000008594, intron 8 of 12)	8	19475995	19476150	156	-
ENSOARG00000019971		8	19572480	19572497	18	0.395	2.66e-09	Distal Intergenic	8	19475995	19476150	156	-
		8	19595011	19595035	25	-0.49	8.67e-10	Distal Intergenic	8	19475995	19476150	156	-
		8	19620390	19620580	191	0.363	3.29e-08	Distal Intergenic	8	19475995	19476150	156	-
		8	19627003	19627220	218	0.304	0.0471	Distal Intergenic	8	19475995	19476150	156	-
		8	19631372	19631469	98	0.41	1.81e-17	Distal Intergenic	8	19475995	19476150	156	-
ENSOARG00000000636	DIAPH1	5	50071804	50071997	194	-0.382	2.45e-16	Intron (ENSOART00000000693/ENSOARG00000000636, intron 27 of 27)	5	49977433	50091785	114353	-
ENSOARG00000000636	#REF!	5	50074050	50074580	531	-0.343	3.12e-15	Intron (ENSOART00000000693/ENSOARG00000000636, intron 27 of 27)	5	49977433	50091785	114353	-
ENSOARG00000000636	#REF!	5	50078005	50078016	12	-0.515	9.21e-17	Intron (ENSOART00000000693/ENSOARG00000000636, intron 27 of 27)	5	49977433	50091785	114353	-
ENSOARG00000000636	#REF!	5	50093277	50093488	212	-0.51	4.68e-11	Promoter (1-2kb)	5	49977433	50091785	114353	-
ENSOARG00000010650		17	61941951	61942153	203	-0.453	1.4e-07	Intron (ENSOART00000011586/ENSOARG00000010650, intron 4 of 12)	17	61935603	61959962	24360	-
ENSOARG00000010650		17	61946186	61946309	124	-0.359	2.45e-11	Exon (ENSOART00000011586/ENSOARG00000010650, exon 5 of 13)	17	61935603	61959962	24360	-
ENSOARG00000010650		17	61951936	61952025	90	-0.447	7.34e-08	Intron (ENSOART00000011586/ENSOARG00000010650, intron 12 of 12)	17	61935603	61959962	24360	-
ENSOARG00000010650		17	61958045	61958818	774	-0.31	1.25e-37	Intron (ENSOART00000011586/ENSOARG00000010650, intron 12 of 12)	17	61935603	61959962	24360	-
		17	61976697	61976875	179	-0.34	8.2e-10	Distal Intergenic	17	61935603	61959962	24360	-
		17	61984147	61984242	96	-0.39	1.6e-15	Distal Intergenic	17	61935603	61959962	24360	-
		17	61991728	61991829	102	-0.354	9.44e-07	Distal Intergenic	17	61935603	61959962	24360	-
ENSOARG00000020020	TUBA4A	2	220175516	220175580	65	-0.357	9.76e-08	Exon (ENSOART00000021797/ENSOARG00000020020, exon 4 of 4)	2	220175495	220179114	3620	-
ENSOARG00000020020		2	220176836	220177193	358	-0.308	3.12e-10	Exon (ENSOART00000021797/ENSOARG00000020020, exon 2 of 4)	2	220175495	220179114	3620	-
ENSOARG00000014352	ADRB2	5	57751052	57752771	1720	-0.558	5.54e-197	Exon (ENSOART00000015626/ENSOARG00000014352, exon 1 of 1)	5	57750711	57751970	1260	+
ENSOARG00000014352		5	57753568	57753945	378	-0.326	2.51e-22	Distal Intergenic	5	57750711	57751970	1260	+
		5	57754279	57754352	74	-0.429	6.35e-15	Distal Intergenic	5	57750711	57751970	1260	+
		5	57755809	57756216	408	-0.501	5.82e-34	Distal Intergenic	5	57750711	57751970	1260	+
		5	57766559	57766800	242	-0.39	4.81e-15	Distal Intergenic	5	57750711	57751970	1260	+
		5	57779161	57779353	193	-0.433	2.1e-07	Distal Intergenic	5	57750711	57751970	1260	+
		5	57787247	57787350	104	-0.482	4.54e-15	Distal Intergenic	5	57750711	57751970	1260	+
		5	57793776	57793885	110	-0.317	3.2e-07	Distal Intergenic	5	57750711	57751970	1260	+
		5	57837678	57838030	353	-0.347	3.24e-09	Distal Intergenic	5	57750711	57751970	1260	+
		5	57855165	57855370	206	-0.398	4.1e-07	Distal Intergenic	5	57750711	57751970	1260	+
ENSOARG00000007496	ME1	8	10374099	10374236	138	0.303	1.91e-07	Intron (ENSOART00000008163/ENSOARG00000007496, intron 9 of 12)	8	10276893	10461247	184355	-
ENSOARG00000007496		8	10453229	10453240	12	0.461	4.7e-09	Intron (ENSOART00000008163/ENSOARG00000007496, intron 12 of 12)	8	10276893	10461247	184355	-
ENSOARG00000003349		17	68021425	68021605	181	0.329	2.1e-09	Distal Intergenic	17	68044942	68078843	33902	+
ENSOARG00000003349		17	68050525	68050536	12	0.318	0.00287	Intron (ENSOART00000003634/ENSOARG00000003349, intron 2 of 15)	17	68044942	68078843	33902	+
ENSOARG00000014718	COL6A6	1	269709825	269709913	89	-0.394	8.51e-05	Intron (ENSOART00000016038/ENSOARG00000014718, intron 18 of 37)	1	269642394	269765307	122914	-
ENSOARG00000014718		1	269756723	269756750	28	0.5	6.09e-10	Exon (ENSOART00000016038/ENSOARG00000014718, exon 4 of 38)	1	269642394	269765307	122914	-
		1	269812407	269812572	166	0.341	2.24e-05	Distal Intergenic	1	269642394	269765307	122914	-
		1	269834055	269834117	63	-0.312	0.000412	Distal Intergenic	1	269642394	269765307	122914	-
		1	269867772	269868070	299	0.415	3.91e-07	Intron (ENSOART00000016183/ENSOARG00000014842, intron 1 of 40)	1	269642394	269765307	122914	-
ENSOARG00000002066	PRDM11	15	73297966	73297975	10	0.484	6.13e-08	Distal Intergenic	15	73389949	73482518	92570	+
ENSOARG00000002066		15	73374843	73375106	264	0.312	1.51e-10	Distal Intergenic	15	73389949	73482518	92570	+
ENSOARG00000002066		15	73411917	73412043	127	0.398	4.07e-14	Intron (ENSOART00000002221/ENSOARG00000002066, intron 1 of 11)	15	73389949	73482518	92570	+
ENSOARG00000002066		15	73416139	73416643	505	0.32	1.03e-12	Intron (ENSOART00000002221/ENSOARG00000002066, intron 1 of 11)	15	73389949	73482518	92570	+
ENSOARG00000002066		15	73417695	73417798	104	-0.37	1.4e-07	Intron (ENSOART00000002221/ENSOARG00000002066, intron 1 of 11)	15	73389949	73482518	92570	+
ENSOARG00000005711	COL13A1	25	25932290	25932348	59	0.388	1.44e-06	Distal Intergenic	25	25969197	26052207	83011	+
ENSOARG00000005711		25	26030296	26030344	49	-0.318	1.01e-06	Intron (ENSOART00000006236/ENSOARG00000005711, intron 31 of 38)	25	25969197	26052207	83011	+
ENSOARG00000020111	PTPRR	3	148501662	148501718	57	0.473	7.74e-21	Intron (ENSOART00000021857/ENSOARG00000020074, intron 18 of 19)	3	148667786	148945673	277888	+
ENSOARG00000020111		3	148723089	148723105	17	0.388	3.47e-06	Intron (ENSOART00000021897/ENSOARG00000020111, intron 2 of 13)	3	148667786	148945673	277888	+
		3	148730280	148730285	6	0.692	6.65e-14	Intron (ENSOART00000021897/ENSOARG00000020111, intron 2 of 13)	3	148667786	148945673	277888	+
		3	148742690	148742846	157	-0.303	4.66e-08	Intron (ENSOART00000021897/ENSOARG00000020111, intron 2 of 13)	3	148667786	148945673	277888	+
		3	148789294	148789431	138	-0.374	1.9e-06	Intron (ENSOART00000021897/ENSOARG00000020111, intron 2 of 13)	3	148667786	148945673	277888	+
ENSOARG00000007515	CAV3	19	17671316	17671429	114	-0.312	1.67e-07	Distal Intergenic	19	17671704	17683870	12167	-
ENSOARG00000007425		13	52525799	52526045	247	0.331	4.18e-08	Intron (ENSOART00000008084/ENSOARG00000007425, intron 2 of 7)	13	52521878	52564322	42445	-
ENSOARG00000007425		13	52530652	52530802	151	0.39	3.28e-08	Intron (ENSOART00000008084/ENSOARG00000007425, intron 2 of 7)	13	52521878	52564322	42445	-
ENSOARG00000007425		13	52574900	52574982	83	0.449	2.13e-10	Distal Intergenic	13	52521878	52564322	42445	-
ENSOARG00000007425		13	52575926	52576027	102	0.409	3.33e-08	Distal Intergenic	13	52521878	52564322	42445	-
ENSOARG00000007425		13	52608082	52608174	93	-0.435	8.66e-08	Distal Intergenic	13	52521878	52564322	42445	-
ENSOARG00000018213	ABI2	2	204275825	204276079	255	-0.341	0.000222	Distal Intergenic	2	204292967	204343576	50610	+
ENSOARG00000018213		2	204348151	204348182	32	-0.388	6.87e-09	Distal Intergenic	2	204292967	204343576	50610	+
ENSOARG00000008169	ETA	17	10512587	10512882	296	-0.337	3.77e-07	Distal Intergenic	17	10416386	10482226	65841	-
ENSOARG00000008169		17	10595796	10595861	66	-0.442	7.31e-06	Distal Intergenic	17	10416386	10482226	65841	-
		17	10609136	10609161	26	0.428	5.2e-06	Distal Intergenic	17	10416386	10482226	65841	-
		17	10621828	10622085	258	-0.539	2.39e-13	Distal Intergenic	17	10416386	10482226	65841	-
		17	10636496	10636774	279	-0.502	3.44e-14	Distal Intergenic	17	10416386	10482226	65841	-
		17	10657838	10658027	190	0.344	1.51e-08	Distal Intergenic	17	10416386	10482226	65841	-
		17	10662610	10662821	212	-0.475	1.06e-05	Distal Intergenic	17	10416386	10482226	65841	-
		17	10792875	10792958	84	-0.805	3.42e-19	Distal Intergenic	17	10416386	10482226	65841	-
ENSOARG00000016440	COL5A2	2	119035986	119036056	71	-0.476	7.7e-10	Distal Intergenic	2	119063656	119210952	147297	+
ENSOARG00000016440		2	119056866	119057066	201	0.35	0.000752	Distal Intergenic	2	119063656	119210952	147297	+
		2	119089641	119089797	157	0.343	2.38e-06	Intron (ENSOART00000017913/ENSOARG00000016440, intron 1 of 53)	2	119063656	119210952	147297	+
ENSOARG00000018572	CDK6	4	9958952	9958980	29	0.445	5.32e-08	Intron (ENSOART00000020213/ENSOARG00000018572, intron 4 of 6)	4	9837145	10086661	249517	-
		4	10013044	10013616	573	0.301	2.08e-19	Intron (ENSOART00000020213/ENSOARG00000018572, intron 5 of 6)	4	9837145	10086661	249517	-
		4	10017702	10017769	68	-0.386	1.49e-11	Intron (ENSOART00000020213/ENSOARG00000018572, intron 5 of 6)	4	9837145	10086661	249517	-
ENSOARG00000005754	MEOX1	11	42955581	42955896	316	0.317	4.44e-09	Distal Intergenic	11	42968473	42986641	18169	-
		11	42956508	42956544	37	0.363	0.000111	Distal Intergenic	11	42968473	42986641	18169	-
		11	42987666	42988332	667	0.31	1.54e-17	Promoter (1-2kb)	11	42968473	42986641	18169	-
		11	42989330	42989374	45	0.3	5.89e-05	Promoter (2-3kb)	11	42968473	42986641	18169	-
ENSOARG00000011661	SORCS2	6	113199212	113199333	122	0.487	3.27e-10	Distal Intergenic	6	113430900	113516223	85324	+
		6	113199658	113199898	241	0.448	2.87e-08	Distal Intergenic	6	113430900	113516223	85324	+
ENSOARG00000002168	OTOG	15	34467584	34467703	120	0.302	1.03e-07	Exon (ENSOART00000002372/ENSOARG00000002168, exon 42 of 58)	15	34444795	34526312	81518	-
		15	34469173	34469239	67	0.453	1.46e-09	Intron (ENSOART00000002372/ENSOARG00000002168, intron 17 of 57)	15	34444795	34526312	81518	-
		15	34471411	34471680	270	0.365	2.35e-12	Exon (ENSOART00000002372/ENSOARG00000002168, exon 38 of 58)	15	34444795	34526312	81518	-
		15	34472871	34472883	13	0.553	4.25e-07	Exon (ENSOART00000002372/ENSOARG00000002168, exon 37 of 58)	15	34444795	34526312	81518	-
		15	34480579	34480891	313	0.331	7.48e-08	Intron (ENSOART00000002372/ENSOARG00000002168, intron 25 of 57)	15	34444795	34526312	81518	-
ENSOARG00000003353	PPP2R2B	5	55328352	55328370	19	0.439	4.11e-12	Intron (ENSOART00000003641/ENSOARG00000003353, intron 4 of 8)	5	55254306	55385855	131550	-
ENSOARG00000003353		5	55374571	55375026	456	0.315	6.74e-06	Intron (ENSOART00000003641/ENSOARG00000003353, intron 5 of 8)	5	55254306	55385855	131550	-
		5	55382675	55382920	246	-0.369	4.76e-09	Intron (ENSOART00000003641/ENSOARG00000003353, intron 7 of 8)	5	55254306	55385855	131550	-
		5	55399922	55400046	125	-0.35	3e-07	Intron (ENSOART00000003639/ENSOARG00000003353, intron 8 of 9)	5	55254306	55385855	131550	-
		5	55436458	55436551	94	-0.471	1.02e-12	Intron (ENSOART00000003639/ENSOARG00000003353, intron 8 of 9)	5	55254306	55385855	131550	-
		5	55453059	55453237	179	-0.33	3.13e-10	Intron (ENSOART00000003639/ENSOARG00000003353, intron 8 of 9)	5	55254306	55385855	131550	-
		5	55467830	55467897	68	0.406	6.28e-10	Intron (ENSOART00000003639/ENSOARG00000003353, intron 8 of 9)	5	55254306	55385855	131550	-
		5	55474792	55474867	76	-0.365	5.36e-05	Intron (ENSOART00000003639/ENSOARG00000003353, intron 8 of 9)	5	55254306	55385855	131550	-
		5	55580723	55580727	5	0.554	4.55e-13	Intron (ENSOART00000003639/ENSOARG00000003353, intron 9 of 9)	5	55254306	55624791	370486	-
		5	55586025	55586103	79	0.369	4.05e-07	Intron (ENSOART00000003639/ENSOARG00000003353, intron 9 of 9)	5	55254306	55624791	370486	-
		5	55586857	55586877	21	-0.539	4.31e-12	Intron (ENSOART00000003639/ENSOARG00000003353, intron 9 of 9)	5	55254306	55624791	370486	-
		5	55742336	55742360	25	-0.358	2.35e-06	Distal Intergenic	5	55254306	55624791	370486	-
ENSOARG00000012448	ZNF469	14	13151345	13151436	92	0.436	1.59e-05	Distal Intergenic	14	13204057	13214020	9964	+
ENSOARG00000013745	FADS1	21	39666208	39666461	254	-0.451	1.13e-15	Promoter (1-2kb)	21	39652537	39665108	12572	-
		21	39684357	39684425	69	-0.307	2.04e-06	Distal Intergenic	21	39652537	39665108	12572	-
		21	39700216	39700430	215	-0.354	3.38e-06	Distal Intergenic	21	39652537	39665108	12572	-
ENSOARG00000016629	FZD1	4	8548330	8548380	51	-0.609	2.98e-14	Distal Intergenic	4	8610340	8612052	1713	+
		4	8557618	8557678	61	0.337	1.4e-05	Distal Intergenic	4	8610340	8612052	1713	+
		4	8564984	8565084	101	0.315	4.18e-05	Distal Intergenic	4	8610340	8612052	1713	+
		4	8635226	8635496	271	0.388	2.65e-09	Distal Intergenic	4	8610340	8612052	1713	+
		4	8658774	8658982	209	-0.367	4.41e-06	Distal Intergenic	4	8610340	8612052	1713	+
		4	8673281	8673305	25	-0.44	1.27e-08	Distal Intergenic	4	8610340	8612052	1713	+
		4	8710285	8710417	133	-0.432	1.94e-09	Distal Intergenic	4	8610340	8612052	1713	+
		4	8743293	8743321	29	0.472	3.65e-14	Distal Intergenic	4	8610340	8612052	1713	+
		4	8787692	8787723	32	-0.487	5.61e-08	Distal Intergenic	4	8610340	8612052	1713	+
ENSOARG00000010998	COL15A1	2	48549069	48549169	101	-0.323	1.67e-10	Intron (ENSOART00000011990/ENSOARG00000010998, intron 36 of 40)	2	48487007	48588324	101318	-
		2	48554990	48555230	241	-0.457	9.25e-09	Intron (ENSOART00000011990/ENSOARG00000010998, intron 39 of 40)	2	48487007	48588324	101318	-
		2	48571193	48571296	104	0.346	1.84e-12	Intron (ENSOART00000011990/ENSOARG00000010998, intron 39 of 40)	2	48487007	48588324	101318	-
		2	48573587	48573787	201	0.532	1.86e-07	Intron (ENSOART00000011990/ENSOARG00000010998, intron 39 of 40)	2	48487007	48588324	101318	-
		2	48576840	48576914	75	-0.329	4.7e-09	Intron (ENSOART00000011990/ENSOARG00000010998, intron 39 of 40)	2	48487007	48588324	101318	-
		2	48578258	48578355	98	-0.327	2.46e-09	Intron (ENSOART00000011990/ENSOARG00000010998, intron 39 of 40)	2	48487007	48588324	101318	-
		2	48585583	48585868	286	-0.359	2.66e-08	Intron (ENSOART00000011990/ENSOARG00000010998, intron 39 of 40)	2	48487007	48588324	101318	-
		2	48586219	48586534	316	-0.384	3.29e-17	Intron (ENSOART00000011990/ENSOARG00000010998, intron 39 of 40)	2	48487007	48588324	101318	-
		2	48620634	48620700	67	0.445	6.77e-09	Distal Intergenic	2	48487007	48588324	101318	-
		2	48629034	48629325	292	-0.389	1.16e-09	Distal Intergenic	2	48487007	48588324	101318	-
ENSOARG00000013143	LAMB3	12	71813642	71813700	59	0.352	7.52e-06	Intron (ENSOART00000014294/ENSOARG00000013143, intron 3 of 30)	12	71807820	71847698	39879	+
		12	71815102	71815436	335	0.423	1.33e-09	Intron (ENSOART00000014294/ENSOARG00000013143, intron 3 of 30)	12	71807820	71847698	39879	+
ENSOARG00000017488		21	45938847	45939018	172	0.318	4.67e-09	Distal Intergenic	21	46181586	46184244	2659	+
		21	45958377	45958407	31	0.339	9.99e-06	Distal Intergenic	21	46181586	46184244	2659	+
		21	45970619	45970731	113	0.308	4.31e-12	Distal Intergenic	21	46181586	46184244	2659	+
		21	46027476	46027718	243	-0.309	5.74e-07	Distal Intergenic	21	46181586	46184244	2659	+
		21	46036805	46036812	8	0.514	6.88e-06	Distal Intergenic	21	46181586	46184244	2659	+
		21	46123386	46123430	45	-0.351	7.4e-09	Distal Intergenic	21	46181586	46184244	2659	+
ENSOARG00000020088	HEYL	1	14042099	14042107	9	0.399	1.43e-07	Intron (ENSOART00000021869/ENSOARG00000020088, intron 4 of 4)	1	14030839	14043835	12997	-
		1	14052864	14052965	102	0.348	1.81e-06	Distal Intergenic	1	14030839	14043835	12997	-
		1	14057460	14057592	133	0.534	1.43e-11	Distal Intergenic	1	14030839	14043835	12997	-
ENSOARG00000016709	NR2F1	5	89622144	89622481	338	-0.413	4.76e-19	Distal Intergenic	5	90397738	90406529	8792	+
		5	89653371	89653386	16	-0.434	2.3e-15	Distal Intergenic	5	90397738	90406529	8792	+
		5	89666117	89666128	12	-0.532	2.76e-15	Distal Intergenic	5	90397738	90406529	8792	+
		5	89703271	89703578	308	0.357	8.76e-11	Distal Intergenic	5	90397738	90406529	8792	+
		5	89729083	89729337	255	-0.434	4.58e-16	Distal Intergenic	5	90397738	90406529	8792	+
		5	89743638	89743740	103	-0.305	1.51e-06	Distal Intergenic	5	90397738	90406529	8792	+
		5	89843785	89843934	150	-0.341	7.64e-11	Distal Intergenic	5	90397738	90406529	8792	+
		5	89848355	89848488	134	-0.365	5.65e-11	Distal Intergenic	5	90397738	90406529	8792	+
		5	89888160	89888296	137	0.446	3.1e-12	Distal Intergenic	5	90397738	90406529	8792	+
		5	89901843	89901976	134	-0.367	3.8e-12	Distal Intergenic	5	90397738	90406529	8792	+
		5	89922332	89922351	20	-0.304	1.9e-09	Distal Intergenic	5	90397738	90406529	8792	+
		5	90086690	90086747	58	0.341	3.02e-07	Distal Intergenic	5	90397738	90406529	8792	+
		5	90103672	90103778	107	-0.344	1.3e-14	Distal Intergenic	5	90397738	90406529	8792	+
		5	90110129	90110208	80	0.323	2.09e-05	Distal Intergenic	5	90397738	90406529	8792	+
		5	90117552	90117566	15	-0.443	1.13e-10	Distal Intergenic	5	90397738	90406529	8792	+
		5	90215370	90215421	52	-0.478	1.49e-12	Distal Intergenic	5	90397738	90406529	8792	+
		5	90233536	90233727	192	0.477	1.83e-11	Distal Intergenic	5	90397738	90406529	8792	+
		5	90345348	90345466	119	-0.557	5.34e-32	Distal Intergenic	5	90397738	90406529	8792	+
		5	90354061	90354177	117	-0.322	2.36e-09	Distal Intergenic	5	90397738	90406529	8792	+
		5	90398853	90399009	157	0.303	1.12e-14	Intron (ENSOART00000018197/ENSOARG00000016709, intron 1 of 3)	5	90397738	90406529	8792	+
		5	90414243	90414328	86	0.321	1.03e-05	Distal Intergenic	5	90397738	90406529	8792	+
		5	90426318	90426409	92	0.345	4.98e-06	Distal Intergenic	5	90397738	90406529	8792	+
		5	90485721	90485776	56	0.354	1.26e-05	Intron (ENSOART00000018201/ENSOARG00000016711, intron 1 of 10)	5	90397738	90406529	8792	+
		5	90547554	90547565	12	0.352	3.72e-06	Intron (ENSOART00000018201/ENSOARG00000016711, intron 1 of 10)	5	90397738	90406529	8792	+
		5	90550620	90550944	325	0.336	5.8e-22	Intron (ENSOART00000018201/ENSOARG00000016711, intron 1 of 10)	5	90397738	90406529	8792	+
		5	90552156	90552259	104	0.469	6.25e-34	Intron (ENSOART00000018201/ENSOARG00000016711, intron 1 of 10)	5	90397738	90406529	8792	+
		5	90554544	90554561	18	0.301	1.23e-05	Intron (ENSOART00000018201/ENSOARG00000016711, intron 1 of 10)	5	90397738	90406529	8792	+
		5	90563212	90563246	35	0.385	9.14e-12	Intron (ENSOART00000018201/ENSOARG00000016711, intron 1 of 10)	5	90397738	90406529	8792	+
		5	90563610	90563663	54	0.69	1.2e-20	Intron (ENSOART00000018201/ENSOARG00000016711, intron 1 of 10)	5	90397738	90406529	8792	+
ENSOARG00000012948	FHL2	3	97085333	97085421	89	0.32	2.09e-09	Distal Intergenic	3	97097485	97144958	47474	+
ENSOARG00000000158	ETBR	10	53456017	53456024	8	-0.432	1.28e-08	Distal Intergenic	10	53507513	53535126	27614	-
ENSOARG00000000158		10	53499670	53499710	41	-0.399	3.23e-09	Distal Intergenic	10	53507513	53535126	27614	-
ENSOARG00000000158		10	53530310	53530640	331	-0.355	1.19e-09	Intron (ENSOART00000000161/ENSOARG00000000158, intron 6 of 7)	10	53507513	53535126	27614	-
ENSOARG00000000158		10	53573292	53573460	169	-0.397	0.00125	Distal Intergenic	10	53507513	53535126	27614	-
ENSOARG00000000158		10	53632613	53632719	107	-0.319	1.01e-08	Distal Intergenic	10	53507513	53535126	27614	-
ENSOARG00000000158		10	53699553	53699721	169	0.506	6.37e-15	Distal Intergenic	10	53507513	53535126	27614	-
ENSOARG00000000158		10	53706162	53706415	254	0.366	1.02e-13	Distal Intergenic	10	53507513	53535126	27614	-
ENSOARG00000000158		10	53709079	53709393	315	0.472	1.74e-19	Distal Intergenic	10	53507513	53535126	27614	-
ENSOARG00000000158		10	53711940	53712938	999	-0.4	2.56e-25	Distal Intergenic	10	53507513	53535126	27614	-
ENSOARG00000000158		10	53715325	53715342	18	-0.441	1.41e-09	Distal Intergenic	10	53507513	53535126	27614	-
ENSOARG00000000158		10	53720339	53720378	40	-0.315	1.68e-06	Distal Intergenic	10	53507513	53535126	27614	-
ENSOARG00000000158		10	53818469	53818480	12	-0.381	1.54e-06	Distal Intergenic	10	53507513	53535126	27614	-
ENSOARG00000010293	SMAD9	10	24996790	24997080	291	0.527	7.55e-08	Distal Intergenic	10	25005441	25029769	24329	+
ENSOARG00000004113	AVPR1A	3	156354673	156354748	76	-0.619	9.97e-19	Distal Intergenic	3	156234256	156237118	2863	+
ENSOARG00000014438	LMF1	24	695221	695495	275	0.364	1.5e-12	Intron (ENSOART00000015722/ENSOARG00000014438, intron 6 of 7)	24	673899	719948	46050	-
ENSOARG00000013977	SSX2IP	1	61058694	61058807	114	0.356	2.28e-11	Exon (ENSOART00000015220/ENSOARG00000013977, exon 5 of 13)	1	61038231	61070564	32334	-
ENSOARG00000013977		1	61172246	61172308	63	-0.409	3.19e-06	Distal Intergenic	1	61038231	61070564	32334	-
ENSOARG00000011517	GTF2IRD1	24	32874033	32874131	99	0.379	2.69e-05	Intron (ENSOART00000012532/ENSOARG00000011517, intron 18 of 25)	24	32819526	32902784	83259	-
ENSOARG00000011517		24	32889018	32889216	199	0.33	8.54e-09	Intron (ENSOART00000012532/ENSOARG00000011517, intron 23 of 25)	24	32819526	32902784	83259	-
		24	32920214	32920398	185	0.317	2.51e-12	Distal Intergenic	24	32819526	32902784	83259	-
		24	32938081	32938142	62	0.459	6.56e-14	Distal Intergenic	24	32819526	32902784	83259	-
ENSOARG00000011702	CLIP2	24	32981037	32981073	37	-0.441	3.4e-09	Intron (ENSOART00000012733/ENSOARG00000011702, intron 1 of 20)	24	32977764	33028583	50820	-
ENSOARG00000011702		24	33018762	33018913	152	-0.37	1.13e-05	Intron (ENSOART00000012733/ENSOARG00000011702, intron 18 of 20)	24	32977764	33028583	50820	-
ENSOARG00000011587	PTPLA	13	31154818	31154822	5	0.421	1.66e-06	Intron (ENSOART00000012599/ENSOARG00000011587, intron 1 of 5)	13	31153253	31163331	10079	-
ENSOARG00000011587		13	31171744	31172278	535	-0.332	3.35e-14	Distal Intergenic	13	31153253	31163331	10079	-
		13	31178276	31178376	101	-0.467	2.91e-07	Distal Intergenic	13	31153253	31163331	10079	-
ENSOARG00000003437	PITX2	6	14603970	14604150	181	0.367	7.04e-14	Distal Intergenic	6	14934427	14955991	21565	+
		6	14644852	14644887	36	0.331	7.38e-09	Distal Intergenic	6	14934427	14955991	21565	+
		6	14737591	14737673	83	0.365	2.19e-07	Distal Intergenic	6	14934427	14955991	21565	+
		6	14738637	14738725	89	-0.397	2.61e-07	Distal Intergenic	6	14934427	14955991	21565	+
		6	14755238	14755590	353	0.349	4.43e-08	Distal Intergenic	6	14934427	14955991	21565	+
		6	14775887	14775919	33	0.436	3.13e-08	Distal Intergenic	6	14934427	14955991	21565	+
		6	14776447	14776529	83	0.348	3.77e-05	Distal Intergenic	6	14934427	14955991	21565	+
		6	14776954	14777008	55	0.378	2.14e-06	Distal Intergenic	6	14934427	14955991	21565	+
		6	14805610	14805953	344	-0.341	2.51e-09	Distal Intergenic	6	14934427	14955991	21565	+
		6	14867775	14867993	219	0.348	1.18e-06	Distal Intergenic	6	14934427	14955991	21565	+
		6	14885617	14885645	29	0.404	1.21e-06	Distal Intergenic	6	14934427	14955991	21565	+
		6	14900345	14900400	56	-0.313	1.27e-08	Distal Intergenic	6	14934427	14955991	21565	+
		6	14903013	14903094	82	0.343	6.61e-05	Distal Intergenic	6	14934427	14955991	21565	+
		6	14903614	14903649	36	0.316	0.00095	Distal Intergenic	6	14934427	14955991	21565	+
		6	14956236	14956275	40	0.352	1.73e-06	Distal Intergenic	6	14948999	14955991	6993	+
		6	14960381	14960759	379	0.381	1.63e-22	Distal Intergenic	6	14948999	14955991	6993	+
ENSOARG00000016476	COL3A1	2	119360177	119360410	234	-0.375	1.49e-09	Distal Intergenic	2	119229422	119270385	40964	-
ENSOARG00000016476		2	119370834	119370962	129	-0.334	4.98e-10	Distal Intergenic	2	119229422	119270385	40964	-
ENSOARG00000016476		2	119420837	119420934	98	-0.339	2.89e-06	Distal Intergenic	2	119229422	119270385	40964	-
ENSOARG00000016476		2	119438298	119438429	132	-0.539	8.69e-09	Distal Intergenic	2	119229422	119270385	40964	-
ENSOARG00000016476		2	119453188	119453311	124	-0.458	3.67e-12	Distal Intergenic	2	119229422	119270385	40964	-
ENSOARG00000016476		2	119487812	119487818	7	-0.611	1.03e-17	Distal Intergenic	2	119229422	119270385	40964	-
ENSOARG00000016476		2	119526576	119526729	154	-0.437	8.74e-10	Distal Intergenic	2	119229422	119270385	40964	-
ENSOARG00000003547	MYBL2	13	71811692	71811782	91	-0.506	1.87e-09	Intron (ENSOART00000003854/ENSOARG00000003547, intron 6 of 14)	13	71800637	71832436	31800	+
ENSOARG00000007472	CASP3	26	13785270	13785411	142	-0.367	5.84e-09	Intron (ENSOART00000008135/ENSOARG00000007472, intron 1 of 5)	26	13781914	13792591	10678	-
ENSOARG00000015486	AXIN2	11	61034984	61035030	47	0.364	4.33e-07	Distal Intergenic	11	61113949	61139492	25544	-
ENSOARG00000015486		11	61178132	61178372	241	-0.31	2.7e-07	Distal Intergenic	11	61113949	61139492	25544	-
ENSOARG00000015486		11	61192343	61192523	181	-0.319	6.37e-11	Intron (ENSOART00000016964/ENSOARG00000015593, intron 3 of 24)	11	61113949	61139492	25544	-
ENSOARG00000015486		11	61197006	61197256	251	-0.433	3.03e-11	Intron (ENSOART00000016964/ENSOARG00000015593, intron 3 of 24)	11	61113949	61139492	25544	-
ENSOARG00000015486		11	61251498	61251742	245	0.324	1.69e-07	Intron (ENSOART00000016964/ENSOARG00000015593, intron 6 of 24)	11	61113949	61139492	25544	-
ENSOARG00000015486		11	61269449	61269476	28	0.345	1.72e-05	Intron (ENSOART00000016964/ENSOARG00000015593, intron 6 of 24)	11	61113949	61139492	25544	-
ENSOARG00000015486		11	61296801	61296824	24	0.52	1.78e-08	Intron (ENSOART00000016964/ENSOARG00000015593, intron 6 of 24)	11	61113949	61139492	25544	-
ENSOARG00000001113	COL16A1	2	234861450	234861774	325	0.398	6.87e-07	Distal Intergenic	2	234867042	234919719	52678	+
ENSOARG00000001113		2	234870404	234870519	116	0.568	1.75e-06	Exon (ENSOART00000001208/ENSOARG00000001113, exon 4 of 70)	2	234867042	234919719	52678	+
ENSOARG00000001249	SCD5	6	97043231	97043283	53	-0.395	1.86e-05	Distal Intergenic	6	97078068	97147726	69659	-
ENSOARG00000001249		6	97110188	97110382	195	-0.308	1.16e-05	Intron (ENSOART00000001334/ENSOARG00000001249, intron 2 of 3)	6	97078068	97147726	69659	-
ENSOARG00000001249		6	97223996	97224125	130	-0.309	0.000921	Distal Intergenic	6	97078068	97147726	69659	-
ENSOARG00000019291	PRR5	3	219191850	219192094	245	-0.379	4.28e-07	Distal Intergenic	3	219297104	219314560	17457	+
ENSOARG00000019291		3	219263009	219263027	19	-0.352	1.44e-05	Distal Intergenic	3	219297104	219314560	17457	+
ENSOARG00000003514	GNG4	25	8354031	8354053	23	-0.327	4.77e-05	Intron (ENSOART00000003817/ENSOARG00000003514, intron 1 of 1)	25	8344572	8377151	32580	-
ENSOARG00000003514		25	8354718	8354809	92	-0.313	3.11e-06	Intron (ENSOART00000003817/ENSOARG00000003514, intron 1 of 1)	25	8344572	8377151	32580	-
ENSOARG00000003514		25	8361909	8361942	34	0.587	2.6e-18	Intron (ENSOART00000003817/ENSOARG00000003514, intron 1 of 1)	25	8344572	8377151	32580	-
ENSOARG00000003514		25	8364447	8364658	212	0.345	3.92e-08	Intron (ENSOART00000003817/ENSOARG00000003514, intron 1 of 1)	25	8344572	8377151	32580	-
ENSOARG00000003514		25	8377747	8377773	27	-0.476	6.07e-16	Promoter (<=1kb)	25	8344572	8377151	32580	-
ENSOARG00000003514		25	8393903	8393934	32	-0.303	0.000193	Distal Intergenic	25	8344572	8377151	32580	-
ENSOARG00000003514		25	8400370	8400390	21	0.465	6.74e-12	Distal Intergenic	25	8344572	8377151	32580	-
ENSOARG00000011849	COL19A1	9	4083216	4083399	184	0.301	1.84e-10	Intron (ENSOART00000012891/ENSOARG00000011849, intron 7 of 29)	9	4058850	4151747	92898	-
ENSOARG00000011849		9	4083973	4084035	63	0.453	8.44e-08	Intron (ENSOART00000012891/ENSOARG00000011849, intron 7 of 29)	9	4058850	4151747	92898	-
ENSOARG00000011849		9	4260323	4260888	566	-0.313	1.9e-07	Distal Intergenic	9	4058850	4151747	92898	-
ENSOARG00000017475	INHBA	4	79298708	79298746	39	-0.428	1.1e-08	Distal Intergenic	4	79355679	79366930	11252	+
ENSOARG00000017475		4	79310561	79310695	135	-0.473	8.89e-10	Distal Intergenic	4	79355679	79366930	11252	+
ENSOARG00000017475		4	79349859	79349956	98	0.397	9.47e-11	Distal Intergenic	4	79355679	79366930	11252	+
ENSOARG00000017475		4	79357170	79357179	10	0.352	2.73e-07	Intron (ENSOART00000019022/ENSOARG00000017475, intron 1 of 1)	4	79355679	79366930	11252	+
ENSOARG00000017475		4	79410632	79410641	10	-0.416	2.7e-07	Distal Intergenic	4	79355679	79366930	11252	+
ENSOARG00000017475		4	79438737	79439046	310	-0.377	1.58e-06	Distal Intergenic	4	79355679	79366930	11252	+
ENSOARG00000017475		4	79553852	79554048	197	-0.303	4.95e-06	Distal Intergenic	4	79355679	79366930	11252	+
		4	79598097	79598225	129	-0.381	1.9e-08	Distal Intergenic	4	79355679	79366930	11252	+
		4	79898351	79898389	39	-0.394	1e-09	Distal Intergenic	4	79355679	79366930	11252	+
ENSOARG00000001225	ADORA1	12	281490	281846	357	0.4	1.21e-09	Distal Intergenic	12	303149	342637	39489	+
ENSOARG00000000498	ITGA9	19	10822757	10822826	70	-0.384	2.59e-20	Distal Intergenic	19	10846322	11213039	366718	+
ENSOARG00000000498		19	10846997	10847188	192	0.315	9.91e-11	Intron (ENSOART00000000540/ENSOARG00000000498, intron 1 of 27)	19	10846322	11213039	366718	+
ENSOARG00000000498		19	10895453	10895469	17	-0.384	1.06e-05	Intron (ENSOART00000000540/ENSOARG00000000498, intron 4 of 27)	19	10846322	11213039	366718	+
ENSOARG00000000498		19	10935732	10935860	129	0.351	8.35e-06	Intron (ENSOART00000000540/ENSOARG00000000498, intron 14 of 27)	19	10846322	11213039	366718	+
ENSOARG00000000498		19	10938310	10938315	6	0.533	8.49e-07	Intron (ENSOART00000000540/ENSOARG00000000498, intron 14 of 27)	19	10846322	11213039	366718	+
ENSOARG00000000498		19	10983789	10984025	237	0.34	5.65e-07	Intron (ENSOART00000000540/ENSOARG00000000498, intron 15 of 27)	19	10846322	11213039	366718	+
ENSOARG00000010099	PPP1R3B	26	23845224	23845244	21	-0.409	2.94e-09	Distal Intergenic	26	23862820	23870245	7426	-
ENSOARG00000010099	#REF!	26	23862828	23862945	118	-0.343	5.96e-14	3' UTR	26	23862820	23870245	7426	-
ENSOARG00000010099	#REF!	26	23867659	23867912	254	-0.388	8.56e-07	Intron (ENSOART00000010986/ENSOARG00000010099, intron 1 of 1)	26	23862820	23870245	7426	-
ENSOARG00000010099	#REF!	26	23958825	23958888	64	-0.369	0.000156	Distal Intergenic	26	23862820	23870245	7426	-
ENSOARG00000001749	PLAGL1	8	68301367	68301644	278	-0.415	3.02e-25	Intron (ENSOART00000001879/ENSOARG00000001749, intron 2 of 3)	8	68288655	68318022	29368	-
ENSOARG00000001749		8	68312418	68312642	225	0.316	2.63e-06	Intron (ENSOART00000001879/ENSOARG00000001749, intron 3 of 3)	8	68288655	68318022	29368	-
ENSOARG00000001749		8	68321967	68322132	166	0.313	4.88e-15	Distal Intergenic	8	68288655	68318022	29368	-
ENSOARG00000001749		8	68343871	68343907	37	0.315	1.53e-09	Distal Intergenic	8	68288655	68318022	29368	-
ENSOARG00000008653	FZD2	11	43776970	43777152	183	0.324	1.89e-06	Distal Intergenic	11	43747339	43749370	2032	+
ENSOARG00000008859	C1QTNF7	6	109954045	109954145	101	-0.338	0.000191	Distal Intergenic	6	110048183	110176272	128090	+
ENSOARG00000008859		6	109956559	109956632	74	-0.303	4.64e-09	Distal Intergenic	6	110048183	110176272	128090	+
ENSOARG00000008859		6	109999082	109999106	25	-0.412	1.52e-10	Distal Intergenic	6	110048183	110176272	128090	+
ENSOARG00000008859		6	110068958	110069037	80	-0.339	4.61e-07	Intron (ENSOART00000009643/ENSOARG00000008859, intron 1 of 2)	6	110048183	110176272	128090	+
		6	110071856	110071948	93	-0.343	2.42e-07	Intron (ENSOART00000009643/ENSOARG00000008859, intron 1 of 2)	6	110048183	110176272	128090	+
		6	110074939	110075073	135	0.38	1.06e-07	Intron (ENSOART00000009643/ENSOARG00000008859, intron 1 of 2)	6	110048183	110176272	128090	+
		6	110095370	110095485	116	0.36	2.31e-10	Intron (ENSOART00000009643/ENSOARG00000008859, intron 1 of 2)	6	110048183	110176272	128090	+
		6	110153146	110153227	82	0.321	1.08e-08	Intron (ENSOART00000009643/ENSOARG00000008859, intron 1 of 2)	6	110164997	110176272	11276	+
		6	110169192	110169278	87	-0.545	7.01e-15	Intron (ENSOART00000009643/ENSOARG00000008859, intron 2 of 2)	6	110164997	110176272	11276	+
		6	110174375	110174551	177	-0.41	4.75e-19	3' UTR	6	110164997	110176272	11276	+
ENSOARG00000018990	RAMP1	1	3103399	3103716	318	0.318	6.57e-10	Intron (ENSOART00000020674/ENSOARG00000018990, intron 1 of 1)	1	3088908	3120690	31783	-
ENSOARG00000016260	FGFRL1	6	116438590	116438632	43	-0.577	5.43e-09	Distal Intergenic	6	116465341	116467165	1825	-
ENSOARG00000020412	PHGDH	1	96210220	96210583	364	0.302	1.14e-05	Intron (ENSOART00000022228/ENSOARG00000020412, intron 2 of 13)	1	96205089	96241621	36533	+
ENSOARG00000020412		1	96214021	96214270	250	0.322	1.66e-08	Intron (ENSOART00000022228/ENSOARG00000020412, intron 3 of 13)	1	96205089	96241621	36533	+
ENSOARG00000012147	NPR3	16	40595975	40596128	154	0.347	8.72e-08	Distal Intergenic	16	40816907	40889990	73084	-
ENSOARG00000012147		16	40631388	40631520	133	-0.376	8.46e-08	Distal Intergenic	16	40816907	40889990	73084	-
		16	40643462	40643651	190	-0.439	1.1e-14	Distal Intergenic	16	40816907	40889990	73084	-
		16	40646311	40646395	85	-0.382	7.01e-08	Distal Intergenic	16	40816907	40889990	73084	-
		16	40872019	40872192	174	0.353	4.48e-06	Intron (ENSOART00000013212/ENSOARG00000012147, intron 6 of 8)	16	40816907	40889990	73084	-
		16	40884249	40884345	97	-0.362	3.52e-12	Intron (ENSOART00000013212/ENSOARG00000012147, intron 7 of 8)	16	40816907	40889990	73084	-
		16	40913550	40913847	298	0.449	4.31e-10	Distal Intergenic	16	40816907	40889990	73084	-
		16	40915911	40916180	270	0.362	3.34e-09	Distal Intergenic	16	40816907	40889990	73084	-
		16	40921679	40921722	44	0.364	3.03e-06	Distal Intergenic	16	40816907	40889990	73084	-
ENSOARG00000018548	SHMT1	11	33859232	33859513	282	0.314	8.05e-06	Distal Intergenic	11	33875018	33889391	14374	+
ENSOARG00000019067	WNT2	4	51005123	51005357	235	-0.376	2.23e-06	Distal Intergenic	4	51022634	51067683	45050	+
ENSOARG00000005759		16	10515629	10515722	94	-0.442	6.63e-12	Intron (ENSOART00000006324/ENSOARG00000005799, intron 4 of 15)	16	10486355	10496192	9838	-
ENSOARG00000002461	CHEK2	17	67693936	67694036	101	0.316	6.1e-13	Intron (ENSOART00000002668/ENSOARG00000002461, intron 9 of 14)	17	67674039	67707275	33237	-
ENSOARG00000012297	ARHGEF19	2	248745263	248745272	10	0.494	1.52e-06	Promoter (2-3kb)	2	248747852	248758476	10625	+
ENSOARG00000012862	IGFBP3	4	75806022	75806039	18	-0.444	3.05e-07	Distal Intergenic	4	76176920	76178860	1941	+
ENSOARG00000012862	#REF!	4	75930270	75930320	51	-0.547	1.93e-16	Distal Intergenic	4	76176920	76178860	1941	+
ENSOARG00000012862	#REF!	4	75984692	75984766	75	-0.304	1.22e-11	Distal Intergenic	4	76176920	76178860	1941	+
ENSOARG00000012862	#REF!	4	76180649	76180716	68	-0.35	2.42e-05	Distal Intergenic	4	76176920	76178860	1941	+
ENSOARG00000010473	EPB41L3	23	39222091	39222370	280	-0.369	5.9e-08	Intron (ENSOART00000011401/ENSOARG00000010473, intron 9 of 23)	23	39202855	39292210	89356	-
ENSOARG00000010473		23	39313061	39313099	39	0.315	4.66e-13	Distal Intergenic	23	39202855	39292210	89356	-
ENSOARG00000014789	MBOAT2	3	18313215	18313231	17	0.31	5.62e-08	Distal Intergenic	3	18219936	18275414	55479	-
ENSOARG00000014789		3	18360271	18360445	175	0.322	3.15e-08	Distal Intergenic	3	18219936	18275414	55479	-
ENSOARG00000015333	RRM2	3	19298507	19298663	157	0.572	1.73e-08	Distal Intergenic	3	19185138	19191043	5906	+
ENSOARG00000015333		3	19301742	19301750	9	0.569	4.29e-08	Distal Intergenic	3	19185138	19191043	5906	+
		3	19302656	19302707	52	0.307	5.16e-11	Distal Intergenic	3	19185138	19191043	5906	+
		3	19310649	19310747	99	0.311	5.27e-07	Distal Intergenic	3	19185138	19191043	5906	+
		3	19313586	19313832	247	0.396	2.02e-09	Distal Intergenic	3	19185138	19191043	5906	+
ENSOARG00000006108	PALD1	25	26500890	26501127	238	-0.316	5.11e-14	Intron (ENSOART00000006643/ENSOARG00000006108, intron 1 of 20)	25	26492136	26572959	80824	+
ENSOARG00000006108		25	26510797	26510830	34	0.37	1.47e-05	Intron (ENSOART00000006643/ENSOARG00000006108, intron 1 of 20)	25	26492136	26572959	80824	+
ENSOARG00000006108		25	26511973	26512082	110	0.311	7.79e-08	Intron (ENSOART00000006643/ENSOARG00000006108, intron 1 of 20)	25	26492136	26572959	80824	+
ENSOARG00000006108		25	26534591	26534882	292	0.301	2.37e-08	Intron (ENSOART00000006643/ENSOARG00000006108, intron 2 of 20)	25	26492136	26572959	80824	+
ENSOARG00000006108		25	26542787	26542982	196	0.334	9.11e-13	Intron (ENSOART00000006643/ENSOARG00000006108, intron 10 of 20)	25	26492136	26572959	80824	+
		25	26543607	26543621	15	0.392	1.63e-07	Intron (ENSOART00000006643/ENSOARG00000006108, intron 10 of 20)	25	26492136	26572959	80824	+
ENSOARG00000008524	PTGES	3	6721683	6721952	270	-0.373	1.77e-14	Distal Intergenic	3	6737038	6748483	11446	+
ENSOARG00000014207		17	70852802	70853063	262	0.55	3.48e-15	Intron (ENSOART00000014690/ENSOARG00000013508, intron 3 of 3)	17	70859260	70868363	9104	-
ENSOARG00000000078	KIT	6	69963281	69963570	290	-0.41	1.43e-10	Distal Intergenic	6	70189729	70234612	44884	+
ENSOARG00000000078		6	69973294	69973652	359	-0.311	6.12e-08	Distal Intergenic	6	70189729	70234612	44884	+
ENSOARG00000000078		6	69981326	69981489	164	-0.388	2.41e-08	Distal Intergenic	6	70189729	70234612	44884	+
ENSOARG00000000078		6	70005678	70005900	223	-0.304	1.34e-07	Distal Intergenic	6	70189729	70234612	44884	+
ENSOARG00000000078		6	70190046	70190251	206	0.362	1.8e-06	Exon (ENSOART00000000106/ENSOARG00000000078, exon 1 of 20)	6	70189729	70234612	44884	+
ENSOARG00000000078		6	70206200	70206267	68	-0.334	3.98e-06	Intron (ENSOART00000000106/ENSOARG00000000078, intron 6 of 19)	6	70189729	70234612	44884	+
		6	70331456	70331769	314	0.483	7.16e-25	Distal Intergenic	6	70189729	70234612	44884	+
		6	70372014	70372087	74	-0.381	1.23e-11	Distal Intergenic	6	70189729	70234612	44884	+
		6	70388906	70389160	255	0.312	4.74e-11	Distal Intergenic	6	70189729	70234612	44884	+
ENSOARG00000004835	BRCA1	11	42588383	42588557	175	0.438	3.79e-11	Intron (ENSOART00000005272/ENSOARG00000004835, intron 18 of 23)	11	42540869	42607539	66671	-
ENSOARG00000001508	COL1A2	4	11479735	11479933	199	0.316	1.92e-05	Distal Intergenic	4	11656770	11692712	35943	+
ENSOARG00000001508	#REF!	4	11513253	11513266	14	-0.37	2.6e-06	Distal Intergenic	4	11656770	11692712	35943	+
ENSOARG00000001508	#REF!	4	11551771	11551783	13	0.433	2.4e-08	Distal Intergenic	4	11656770	11692712	35943	+
ENSOARG00000001508	#REF!	4	11553777	11553809	33	0.334	7.76e-06	Distal Intergenic	4	11656770	11692712	35943	+
ENSOARG00000001508	#REF!	4	11712184	11712329	146	0.309	5.19e-12	Distal Intergenic	4	11656770	11692712	35943	+
ENSOARG00000019683	WNT2B	1	89081914	89082438	525	0.32	4.31e-08	Distal Intergenic	1	89050894	89064820	13927	+
ENSOARG00000011945	ELN	24	33221020	33221092	73	-0.426	1.14e-13	Intron (ENSOART00000012904/ENSOARG00000011868, intron 5 of 5)	24	33207713	33230245	22533	-
ENSOARG00000011945		24	33257353	33257775	423	0.338	3.11e-10	Intron (ENSOART00000012904/ENSOARG00000011868, intron 5 of 5)	24	33207713	33230245	22533	-
ENSOARG00000014461	COL24A1	1	62526078	62526154	77	0.307	1.39e-09	Intron (ENSOART00000015762/ENSOARG00000014461, intron 52 of 57)	1	62221312	62585909	364598	-
ENSOARG00000014461		1	62657569	62657828	260	-0.308	1.42e-06	Distal Intergenic	1	62221312	62585909	364598	-
		1	62681599	62681643	45	-0.511	1.95e-08	Distal Intergenic	1	62221312	62585909	364598	-
		1	62705901	62705917	17	0.561	7.32e-10	Distal Intergenic	1	62221312	62585909	364598	-
ENSOARG00000002260	I-MF	20	15534344	15534375	32	-0.443	1.35e-07	Distal Intergenic	20	15551167	15565232	14066	+
ENSOARG00000002260	#REF!	20	15552054	15552135	82	0.463	2.59e-08	Intron (ENSOART00000002447/ENSOARG00000002260, intron 1 of 3)	20	15551167	15565232	14066	+
ENSOARG00000002260	#REF!	20	15566019	15566386	368	0.353	1.51e-07	Distal Intergenic	20	15551167	15565232	14066	+
ENSOARG00000004318	CDC2	25	16385943	16385986	44	-0.345	2.31e-08	Distal Intergenic	25	16420009	16437119	17111	+
ENSOARG00000004318	#REF!	25	16398140	16398289	150	0.355	3.79e-09	Distal Intergenic	25	16420009	16437119	17111	+
ENSOARG00000002269	IRF2BPL	7	85159363	85159425	63	0.377	6.07e-09	Distal Intergenic	7	85199377	85201614	2238	-
ENSOARG00000002269		7	85195606	85195975	370	-0.325	1.89e-08	Distal Intergenic	7	85199377	85201614	2238	-
		7	85214113	85214150	38	0.384	3.89e-06	Distal Intergenic	7	85199377	85201614	2238	-
		7	85226427	85226745	319	-0.412	8.14e-14	Distal Intergenic	7	85199377	85201614	2238	-
		7	85229240	85229342	103	0.33	3.72e-10	Distal Intergenic	7	85199377	85201614	2238	-
ENSOARG00000008574	RASGRP2	21	42284625	42284776	152	0.48	2.94e-09	Intron (ENSOART00000009338/ENSOARG00000008574, intron 5 of 17)	21	42275866	42292262	16397	-
ENSOARG00000008574	#REF!	21	42287465	42287469	5	-0.356	6.74e-06	Intron (ENSOART00000009338/ENSOARG00000008574, intron 9 of 17)	21	42275866	42292262	16397	-
ENSOARG00000005375	FGFR2	22	40378176	40378369	194	-0.326	9.75e-10	Distal Intergenic	22	40407331	40510126	102796	-
ENSOARG00000005375	#REF!	22	40397961	40398254	294	-0.326	6.22e-10	Distal Intergenic	22	40407331	40510126	102796	-
	#REF!	22	40417027	40417043	17	-0.406	9.71e-08	Intron (ENSOART00000005863/ENSOARG00000005375, intron 5 of 17)	22	40407331	40510126	102796	-
	#REF!	22	40426545	40426660	116	0.346	2.67e-12	Intron (ENSOART00000005863/ENSOARG00000005375, intron 8 of 17)	22	40407331	40510126	102796	-
	#REF!	22	40465217	40465399	183	0.472	6.2e-08	Intron (ENSOART00000005863/ENSOARG00000005375, intron 13 of 17)	22	40407331	40510126	102796	-
	#REF!	22	40467725	40467748	24	0.346	1.54e-06	Intron (ENSOART00000005863/ENSOARG00000005375, intron 13 of 17)	22	40407331	40510126	102796	-
	#REF!	22	40478514	40478563	50	0.397	1.95e-06	Intron (ENSOART00000005863/ENSOARG00000005375, intron 14 of 17)	22	40407331	40510126	102796	-
		22	40528951	40528970	20	0.36	7.06e-07	Distal Intergenic	22	40407331	40510126	102796	-
		22	40572471	40572720	250	0.313	4.47e-16	Distal Intergenic	22	40407331	40510126	102796	-
		22	40595685	40595719	35	-0.323	1.1e-06	Distal Intergenic	22	40407331	40510126	102796	-
		22	40597214	40597416	203	0.341	3.59e-05	Distal Intergenic	22	40407331	40510126	102796	-
		22	40620775	40621096	322	0.361	2.51e-11	Distal Intergenic	22	40407331	40510126	102796	-
ENSOARG00000009381	PLA2G2C	2	245349660	245350001	342	0.319	8.26e-09	Promoter (1-2kb)	2	245350941	245376387	25447	+
ENSOARG00000007533	ADCYAP1R	4	65255062	65255341	280	-0.317	1.77e-13	Intron (ENSOART00000008204/ENSOARG00000007533, intron 17 of 18)	4	65212844	65262101	49258	-
ENSOARG00000018066	QSOX1	12	59351967	59352039	73	-0.304	3.27e-08	Intron (ENSOART00000019532/ENSOARG00000017949, intron 27 of 36)	12	59415011	59456443	41433	+
ENSOARG00000018066		12	59384618	59384711	94	-0.374	3.86e-07	Intron (ENSOART00000019532/ENSOARG00000017949, intron 36 of 36)	12	59415011	59456443	41433	+
ENSOARG00000018066		12	59386769	59387321	553	0.33	4.04e-18	3' UTR	12	59415011	59456443	41433	+
ENSOARG00000018066		12	59389011	59389083	73	-0.404	1.41e-10	Distal Intergenic	12	59415011	59456443	41433	+
ENSOARG00000018066		12	59412032	59412085	54	-0.363	2.69e-08	Promoter (2-3kb)	12	59415011	59456443	41433	+
ENSOARG00000018066		12	59428753	59428838	86	0.357	4.86e-05	Intron (ENSOART00000019663/ENSOARG00000018066, intron 2 of 12)	12	59415011	59456443	41433	+
ENSOARG00000018066		12	59434645	59434810	166	0.376	1.7e-06	Intron (ENSOART00000019663/ENSOARG00000018066, intron 4 of 12)	12	59415011	59456443	41433	+
ENSOARG00000006003	IQGAP3	1	105072628	105072711	84	-0.346	9.53e-12	Distal Intergenic	1	105074948	105113022	38075	-
ENSOARG00000006003	#REF!	1	105074737	105074893	157	0.306	0.000153	Distal Intergenic	1	105074948	105113022	38075	-
ENSOARG00000006003		1	105091495	105091609	115	0.323	2.27e-08	Intron (ENSOART00000006538/ENSOARG00000006003, intron 19 of 38)	1	105074948	105113022	38075	-
ENSOARG00000006003		1	105093836	105094148	313	-0.303	1.44e-08	Exon (ENSOART00000006538/ENSOARG00000006003, exon 18 of 39)	1	105074948	105113022	38075	-
ENSOARG00000006003		1	105106294	105106335	42	-0.515	8.13e-10	Intron (ENSOART00000006538/ENSOARG00000006003, intron 35 of 38)	1	105074948	105113022	38075	-
ENSOARG00000003522	FGFR4	5	36063645	36063818	174	0.416	1.93e-07	Distal Intergenic	5	36052758	36060143	7386	+
ENSOARG00000003522		5	36064397	36065057	661	0.313	6.74e-08	Distal Intergenic	5	36052758	36060143	7386	+
ENSOARG00000009716	EXOC3L2	14	51972525	51972650	126	0.361	0.000745	Intron (ENSOART00000010574/ENSOARG00000009716, intron 7 of 12)	14	51965906	51978303	12398	-
ENSOARG00000016790	COL14A1	9	93966391	93966423	33	-0.342	1.33e-05	Distal Intergenic	9	93989138	94176815	187678	+
ENSOARG00000016790		9	93999292	93999416	125	0.43	2.69e-07	Intron (ENSOART00000018298/ENSOARG00000016790, intron 1 of 41)	9	93989138	94176815	187678	+
		9	94031186	94031425	240	-0.387	2e-11	Intron (ENSOART00000018298/ENSOARG00000016790, intron 5 of 41)	9	93989138	94176815	187678	+
		9	94092105	94092383	279	0.322	4.76e-13	Exon (ENSOART00000018298/ENSOARG00000016790, exon 20 of 42)	9	93989138	94176815	187678	+
ENSOARG00000019941	RYR3	7	25973491	25973658	168	-0.396	5.36e-14	Intron (ENSOART00000021719/ENSOARG00000019941, intron 85 of 102)	7	25720183	26191936	471754	-
ENSOARG00000019941		7	26178213	26178348	136	0.415	2.69e-09	Intron (ENSOART00000021719/ENSOARG00000019941, intron 102 of 102)	7	25720183	26191936	471754	-
ENSOARG00000019941		7	26186816	26186908	93	0.556	6.1e-14	Intron (ENSOART00000021719/ENSOARG00000019941, intron 102 of 102)	7	25720183	26191936	471754	-
ENSOARG00000019941		7	26200238	26200460	223	-0.332	3.42e-05	Distal Intergenic	7	25720183	26191936	471754	-
		7	26243367	26243468	102	-0.36	2.72e-08	Distal Intergenic	7	25720183	26191936	471754	-
ENSOARG00000021061		7	62408988	62409019	32	-0.309	1.41e-07	Distal Intergenic	7	62392467	62394184	1718	+
ENSOARG00000016868	NYAP1	24	35961229	35961745	517	0.331	1.98e-13	Promoter (<=1kb)	24	35953645	35960797	7153	-
ENSOARG00000009518	SOX4	20	35047122	35047210	89	0.428	2.68e-06	Distal Intergenic	20	35440336	35441662	1327	-
ENSOARG00000009518		20	35063434	35063662	229	-0.344	1.04e-08	Distal Intergenic	20	35440336	35441662	1327	-
ENSOARG00000009518		20	35074601	35074881	281	-0.57	4.44e-46	Distal Intergenic	20	35440336	35441662	1327	-
ENSOARG00000009518		20	35079587	35079850	264	-0.478	4.28e-13	Distal Intergenic	20	35440336	35441662	1327	-
ENSOARG00000009518		20	35097227	35097240	14	-0.45	9.38e-14	Distal Intergenic	20	35440336	35441662	1327	-
		20	35110358	35110469	112	0.316	1.02e-10	Distal Intergenic	20	35440336	35441662	1327	-
		20	35121821	35121996	176	0.337	8.33e-08	Distal Intergenic	20	35440336	35441662	1327	-
		20	35268360	35268369	10	0.436	2.05e-09	Distal Intergenic	20	35440336	35441662	1327	-
		20	35320402	35320412	11	0.374	1.52e-09	Distal Intergenic	20	35440336	35441662	1327	-
		20	35329217	35329519	303	0.302	2.89e-14	Distal Intergenic	20	35440336	35441662	1327	-
		20	35385425	35385501	77	0.444	5.11e-11	Distal Intergenic	20	35440336	35441662	1327	-
		20	35433207	35433537	331	-0.354	1.69e-08	Distal Intergenic	20	35440336	35441662	1327	-
		20	35437317	35437362	46	0.366	6e-08	Distal Intergenic	20	35440336	35441662	1327	-
		20	35437747	35438006	260	0.35	4.46e-17	Distal Intergenic	20	35440336	35441662	1327	-
		20	35472766	35472866	101	0.308	1.99e-09	Distal Intergenic	20	35440336	35441662	1327	-
		20	35520350	35520961	612	0.3	1.01e-11	Distal Intergenic	20	35440336	35441662	1327	-
		20	35524856	35525201	346	0.454	3.43e-15	Distal Intergenic	20	35440336	35441662	1327	-
		20	35529365	35529502	138	0.337	5.55e-07	Distal Intergenic	20	35440336	35441662	1327	-
		20	35533110	35533176	67	0.308	1.08e-05	Distal Intergenic	20	35440336	35441662	1327	-
		20	35593596	35593717	122	0.314	6.05e-09	Distal Intergenic	20	35440336	35441662	1327	-
		20	35601391	35601459	69	0.442	4.13e-07	Distal Intergenic	20	35440336	35441662	1327	-
		20	35610613	35610643	31	0.501	2.54e-20	Distal Intergenic	20	35440336	35441662	1327	-
		20	35648159	35648447	289	0.468	3.29e-05	Distal Intergenic	20	35440336	35441662	1327	-
		20	35657089	35657187	99	0.366	1.08e-06	Distal Intergenic	20	35440336	35441662	1327	-
		20	35669118	35669409	292	0.313	5.41e-12	Distal Intergenic	20	35440336	35441662	1327	-
		20	35682575	35682608	34	-0.459	3e-08	Distal Intergenic	20	35440336	35441662	1327	-
		20	35687707	35687909	203	0.32	5.27e-09	Distal Intergenic	20	35440336	35441662	1327	-
		20	35725037	35725068	32	0.309	3e-06	Distal Intergenic	20	35440336	35441662	1327	-
		20	35743309	35743358	50	0.57	6.72e-13	Distal Intergenic	20	35440336	35441662	1327	-
		20	35759949	35759956	8	0.437	1.22e-08	Intron (ENSOART00000010443/ENSOARG00000009595, intron 1 of 14)	20	35440336	35441662	1327	-
		20	35785262	35785619	358	0.307	3.29e-06	Intron (ENSOART00000010443/ENSOARG00000009595, intron 3 of 14)	20	35440336	35441662	1327	-
		20	35813542	35813813	272	-0.55	5.73e-10	Intron (ENSOART00000010443/ENSOARG00000009595, intron 3 of 14)	20	35440336	35441662	1327	-
		20	35836148	35836163	16	0.607	4.29e-09	Intron (ENSOART00000010443/ENSOARG00000009595, intron 3 of 14)	20	35440336	35441662	1327	-
		20	35842489	35842856	368	0.348	1.28e-09	Intron (ENSOART00000010443/ENSOARG00000009595, intron 3 of 14)	20	35440336	35441662	1327	-
		20	35847891	35847960	70	0.392	1.43e-19	Intron (ENSOART00000010443/ENSOARG00000009595, intron 3 of 14)	20	35440336	35441662	1327	-
		20	35850592	35850783	192	-0.437	1.03e-10	Intron (ENSOART00000010443/ENSOARG00000009595, intron 3 of 14)	20	35440336	35441662	1327	-
		20	35851659	35851781	123	-0.579	1.5e-17	Intron (ENSOART00000010443/ENSOARG00000009595, intron 3 of 14)	20	35440336	35441662	1327	-
		20	35868312	35868332	21	0.467	8.5e-10	Intron (ENSOART00000010443/ENSOARG00000009595, intron 3 of 14)	20	35440336	35441662	1327	-
		20	35901839	35901878	40	0.397	2.49e-08	Intron (ENSOART00000010443/ENSOARG00000009595, intron 5 of 14)	20	35440336	35441662	1327	-
ENSOARG00000013347	CHGA	18	56544382	56544945	564	0.399	1.25e-20	Intron (ENSOART00000014644/ENSOARG00000013461, intron 5 of 8)	18	56508336	56521129	12794	+
ENSOARG00000010448	ERBB3	3	163166793	163166833	41	0.53	9.1e-07	Intron (ENSOART00000011378/ENSOARG00000010448, intron 24 of 26)	3	163152226	163168733	16508	-
ENSOARG00000001036	MYOG	12	196054	196192	139	-0.409	2.76e-07	Exon (ENSOART00000001110/ENSOARG00000001036, exon 4 of 4)	12	196023	197959	1937	-
ENSOARG00000001036		12	220130	220377	248	-0.314	4.32e-09	Distal Intergenic	12	196023	197959	1937	-
ENSOARG00000001036		12	229114	229232	119	0.54	7.28e-07	Distal Intergenic	12	196023	197959	1937	-
ENSOARG00000004844	MSC	9	48115940	48115945	6	0.559	2.32e-14	Distal Intergenic	9	48249988	48251474	1487	-
ENSOARG00000004844		9	48254540	48254841	302	0.316	2.22e-08	Distal Intergenic	9	48249988	48251474	1487	-
ENSOARG00000004844		9	48280278	48280591	314	0.319	1.06e-09	Distal Intergenic	9	48249988	48251474	1487	-
ENSOARG00000000327	LAMA1	23	40309266	40309296	31	0.316	4.03e-05	Exon (ENSOART00000000354/ENSOARG00000000327, exon 48 of 63)	23	40284978	40396555	111578	-
ENSOARG00000000327		23	40311204	40311241	38	-0.368	9.13e-09	Intron (ENSOART00000000354/ENSOARG00000000327, intron 17 of 62)	23	40284978	40396555	111578	-
ENSOARG00000000327		23	40325897	40325924	28	-0.386	0.000132	Exon (ENSOART00000000354/ENSOARG00000000327, exon 36 of 63)	23	40284978	40396555	111578	-
		23	40430850	40430926	77	-0.363	3.67e-07	Distal Intergenic	23	40289577	40414151	124575	-
ENSOARG00000002525	MAPK81P1	15	74123838	74123910	73	-0.349	3.96e-08	Intron (ENSOART00000002583/ENSOARG00000002386, intron 5 of 10)	15	74141409	74161801	20393	+
ENSOARG00000017856	MEGF10	5	24141805	24141986	182	0.313	4.72e-06	Intron (ENSOART00000019438/ENSOARG00000017856, intron 23 of 26)	5	24052309	24205017	152709	-
ENSOARG00000017856	#REF!	5	24211987	24212266	280	0.364	4.08e-10	Distal Intergenic	5	24052309	24205017	152709	-
ENSOARG00000017856	#REF!	5	24223029	24223227	199	0.597	1.15e-20	Distal Intergenic	5	24052309	24205017	152709	-
ENSOARG00000002721	CBX2	11	51755644	51755681	38	0.496	2.88e-07	3' UTR	11	51752544	51762847	10304	-
ENSOARG00000000253	CHRNA1	2	134148777	134148865	89	0.396	3.54e-08	Intron (ENSOART00000000245/ENSOARG00000000233, intron 3 of 8)	2	134219372	134240500	21129	+
ENSOARG00000000253		2	134195870	134196321	452	0.333	2.24e-13	Distal Intergenic	2	134219372	134240500	21129	+
ENSOARG00000000253		2	134206655	134206678	24	0.47	8.67e-17	Distal Intergenic	2	134219372	134240500	21129	+
ENSOARG00000000253		2	134212063	134212132	70	0.404	1.18e-05	Distal Intergenic	2	134219372	134240500	21129	+
ENSOARG00000000253		2	134215199	134215546	348	0.363	5.59e-06	Distal Intergenic	2	134219372	134240500	21129	+
ENSOARG00000000253		2	134222777	134222850	74	-0.414	9.34e-08	Intron (ENSOART00000000268/ENSOARG00000000253, intron 1 of 8)	2	134219372	134240500	21129	+
ENSOARG00000000253		2	134227763	134227844	82	0.393	2.93e-06	Intron (ENSOART00000000268/ENSOARG00000000253, intron 4 of 8)	2	134219372	134240500	21129	+
ENSOARG00000000253		2	134244210	134244381	172	0.471	2.56e-13	Distal Intergenic	2	134219372	134240500	21129	+
ENSOARG00000000253		2	134253183	134253208	26	0.472	4.92e-14	Distal Intergenic	2	134219372	134240500	21129	+
ENSOARG00000000253		2	134262183	134262322	140	-0.42	7.85e-08	Distal Intergenic	2	134219372	134240500	21129	+
ENSOARG00000000253		2	134266273	134266356	84	0.421	4.15e-08	Distal Intergenic	2	134219372	134240500	21129	+
ENSOARG00000000253		2	134268560	134268918	359	0.322	6.13e-05	Distal Intergenic	2	134219372	134240500	21129	+
ENSOARG00000000253		2	134269355	134269376	22	-0.473	2.55e-08	Distal Intergenic	2	134219372	134240500	21129	+
ENSOARG00000000253		2	134271207	134271305	99	0.316	7.67e-05	Distal Intergenic	2	134219372	134240500	21129	+
ENSOARG00000000253		2	134276594	134276679	86	-0.45	6.38e-11	Distal Intergenic	2	134219372	134240500	21129	+
ENSOARG00000000253		2	134277782	134277812	31	0.31	2.73e-12	Distal Intergenic	2	134219372	134240500	21129	+
ENSOARG00000015123	COLQ	1	270522066	270522229	164	-0.441	2.86e-08	Intron (ENSOART00000016464/ENSOARG00000015123, intron 6 of 17)	1	270509512	270549944	40433	-
ENSOARG00000015123		1	270570840	270571016	177	0.305	2.36e-14	Distal Intergenic	1	270509512	270549944	40433	-
ENSOARG00000015123		1	270571547	270571815	269	0.54	1.46e-07	Distal Intergenic	1	270509512	270549944	40433	-
ENSOARG00000015123		1	270578117	270578445	329	0.311	5.29e-14	Distal Intergenic	1	270509512	270549944	40433	-
ENSOARG00000015123		1	270578832	270578842	11	-0.34	5.09e-07	Distal Intergenic	1	270509512	270549944	40433	-
ENSOARG00000015123		1	270594778	270595043	266	0.371	1.47e-07	Distal Intergenic	1	270509512	270549944	40433	-
ENSOARG00000015123		1	270596490	270596544	55	0.415	2.02e-08	Distal Intergenic	1	270509512	270549944	40433	-
ENSOARG00000015123		1	270599375	270599433	59	0.313	2.15e-09	Distal Intergenic	1	270509512	270549944	40433	-
ENSOARG00000014176	CCNA2	6	3651607	3651817	211	0.494	8.16e-19	Intron (ENSOART00000015151/ENSOARG00000013909, intron 15 of 18)	6	3657737	3663110	5374	+
ENSOARG00000006414	DIAPH3	10	2321946	2322042	97	0.398	4.32e-10	Distal Intergenic	10	2443221	2820005	376785	+
ENSOARG00000006414		10	2377470	2377544	75	0.326	5.31e-08	Distal Intergenic	10	2443221	2820005	376785	+
ENSOARG00000006414		10	2383876	2384264	389	0.398	6.92e-12	Distal Intergenic	10	2443221	2820005	376785	+
ENSOARG00000006414		10	2463740	2463783	44	-0.361	1.69e-05	Intron (ENSOART00000006982/ENSOARG00000006414, intron 1 of 26)	10	2443221	2820005	376785	+
ENSOARG00000006414		10	2523490	2523818	329	-0.301	3.48e-10	Intron (ENSOART00000006982/ENSOARG00000006414, intron 4 of 26)	10	2443221	2820005	376785	+
ENSOARG00000006414		10	2574380	2574451	72	-0.358	4.8e-08	Intron (ENSOART00000006982/ENSOARG00000006414, intron 5 of 26)	10	2443221	2820005	376785	+
ENSOARG00000006414		10	2588032	2588045	14	-0.443	2.93e-06	Intron (ENSOART00000006982/ENSOARG00000006414, intron 5 of 26)	10	2443221	2820005	376785	+
ENSOARG00000006414		10	2590818	2591198	381	-0.3	3.36e-08	Intron (ENSOART00000006982/ENSOARG00000006414, intron 5 of 26)	10	2443221	2820005	376785	+
ENSOARG00000006414		10	2780919	2781157	239	-0.429	6.7e-21	Intron (ENSOART00000006982/ENSOARG00000006414, intron 24 of 26)	10	2443221	2820005	376785	+
ENSOARG00000006414		10	2815962	2815998	37	-0.578	3.07e-17	Intron (ENSOART00000006982/ENSOARG00000006414, intron 26 of 26)	10	2443221	2820005	376785	+
ENSOARG00000006414		10	2829356	2829569	214	-0.311	4.85e-09	Distal Intergenic	10	2443221	2820005	376785	+
ENSOARG00000006414		10	2938716	2938829	114	-0.311	8.82e-07	Distal Intergenic	10	2443221	2820005	376785	+
ENSOARG00000006414		10	3019703	3019892	190	-0.436	1.57e-15	Distal Intergenic	10	2443221	2820005	376785	+
ENSOARG00000006414		10	3029708	3029823	116	0.319	6.39e-09	Distal Intergenic	10	2443221	2820005	376785	+
ENSOARG00000006414		10	3098479	3098568	90	0.402	3.48e-05	Distal Intergenic	10	2443221	2820005	376785	+
ENSOARG00000006414		10	3114817	3115026	210	0.403	2.72e-10	Distal Intergenic	10	2443221	2820005	376785	+
ENSOARG00000006414		10	3151039	3151250	212	0.456	8e-07	Distal Intergenic	10	2443221	2820005	376785	+
ENSOARG00000006414		10	3188856	3188910	55	0.367	7.94e-10	Distal Intergenic	10	2443221	2820005	376785	+
ENSOARG00000006414		10	3192384	3192398	15	0.354	1.58e-09	Distal Intergenic	10	2443221	2820005	376785	+
ENSOARG00000006414		10	3217875	3217922	48	0.36	7.32e-07	Distal Intergenic	10	2443221	2820005	376785	+
ENSOARG00000006414		10	3219505	3219609	105	0.35	1.41e-08	Distal Intergenic	10	2443221	2820005	376785	+
ENSOARG00000006414		10	3220894	3220942	49	-0.35	3.1e-14	Distal Intergenic	10	2443221	2820005	376785	+
ENSOARG00000006414		10	3227165	3227170	6	-0.418	2.81e-11	Distal Intergenic	10	2443221	2820005	376785	+
ENSOARG00000006414		10	3255015	3255069	55	0.512	5.74e-11	Distal Intergenic	10	2443221	2820005	376785	+
ENSOARG00000002507	EMILIN3	13	69601614	69601695	82	0.388	4.43e-07	Distal Intergenic	13	69576187	69580452	4266	-
ENSOARG00000002507		13	69610404	69610508	105	0.321	1.92e-06	Distal Intergenic	13	69576187	69580452	4266	-
ENSOARG00000002507		13	69634026	69634316	291	0.433	3.89e-07	Exon (ENSOART00000002812/ENSOARG00000002597, exon 35 of 45)	13	69576187	69580452	4266	-
ENSOARG00000018197	RNF112	11	33609556	33609640	85	0.31	0.00013	Exon (ENSOART00000019802/ENSOARG00000018197, exon 15 of 16)	11	33608940	33613467	4528	-
ENSOARG00000004773	AGPAT4	8	83554802	83554888	87	-0.329	2.55e-15	Intron (ENSOART00000005198/ENSOARG00000004773, intron 9 of 9)	8	83449093	83583173	134081	-
ENSOARG00000004773		8	83582222	83582279	58	0.326	5.59e-10	Intron (ENSOART00000005198/ENSOARG00000004773, intron 9 of 9)	8	83449093	83583173	134081	-
ENSOARG00000010587	PAX7	2	246763384	246763458	75	-0.329	9.88e-11	Intron (ENSOART00000011524/ENSOARG00000010587, intron 2 of 13)	2	246755807	246864318	108512	-
ENSOARG00000010587		2	246788850	246789149	300	0.417	1.23e-08	Intron (ENSOART00000011524/ENSOARG00000010587, intron 6 of 13)	2	246755807	246864318	108512	-
ENSOARG00000010587		2	246794039	246794168	130	0.412	6.78e-05	Intron (ENSOART00000011524/ENSOARG00000010587, intron 6 of 13)	2	246755807	246864318	108512	-
ENSOARG00000010587		2	246816560	246816745	186	-0.336	9.11e-06	Intron (ENSOART00000011524/ENSOARG00000010587, intron 10 of 13)	2	246755807	246864318	108512	-
ENSOARG00000010587		2	246823578	246823593	16	0.382	2.33e-06	Intron (ENSOART00000011524/ENSOARG00000010587, intron 10 of 13)	2	246755807	246864318	108512	-
ENSOARG00000010587		2	246934464	246934569	106	-0.355	9e-09	Distal Intergenic	2	246755807	246864318	108512	-
ENSOARG00000010587		2	247000069	247000242	174	0.422	4.84e-09	Distal Intergenic	2	246755807	246864318	108512	-
ENSOARG00000017189	FBN2	5	23032237	23032429	193	0.415	2.69e-20	Intron (ENSOART00000018723/ENSOARG00000017189, intron 2 of 64)	5	23029256	23264974	235719	+
ENSOARG00000017189		5	23046271	23046422	152	-0.347	1.41e-11	Intron (ENSOART00000018723/ENSOARG00000017189, intron 5 of 64)	5	23029256	23264974	235719	+
ENSOARG00000017189		5	23159445	23159461	17	0.35	1.06e-11	Exon (ENSOART00000018723/ENSOARG00000017189, exon 12 of 65)	5	23029256	23264974	235719	+
ENSOARG00000017189		5	23181388	23181514	127	0.418	9.68e-29	Intron (ENSOART00000018723/ENSOARG00000017189, intron 19 of 64)	5	23029256	23264974	235719	+
ENSOARG00000017189		5	23197973	23198354	382	-0.307	1.53e-12	Exon (ENSOART00000018723/ENSOARG00000017189, exon 26 of 65)	5	23029256	23264974	235719	+
ENSOARG00000017189		5	23207223	23207432	210	0.304	1.05e-07	Intron (ENSOART00000018723/ENSOARG00000017189, intron 33 of 64)	5	23029256	23264974	235719	+
ENSOARG00000017189		5	23209479	23209713	235	0.339	6.95e-08	Intron (ENSOART00000018723/ENSOARG00000017189, intron 34 of 64)	5	23029256	23264974	235719	+
ENSOARG00000006184	COL21A1	20	3886232	3886268	37	-0.465	2.94e-06	Distal Intergenic	20	4215443	4381408	165966	+
ENSOARG00000006184		20	4017596	4017753	158	-0.305	6.75e-09	Distal Intergenic	20	4215443	4381408	165966	+
ENSOARG00000006184		20	4104672	4104725	54	0.414	1.13e-08	Distal Intergenic	20	4215443	4381408	165966	+
ENSOARG00000006184		20	4122328	4122556	229	0.369	5.13e-07	Distal Intergenic	20	4215443	4381408	165966	+
ENSOARG00000006184		20	4203381	4203477	97	-0.374	3.02e-08	Distal Intergenic	20	4215443	4381408	165966	+
ENSOARG00000006184		20	4251384	4251403	20	-0.32	1.31e-07	Intron (ENSOART00000006737/ENSOARG00000006184, intron 7 of 28)	20	4215443	4381408	165966	+
ENSOARG00000016744	NOS2	11	19015357	19015411	55	-0.34	1.18e-11	Intron (ENSOART00000018238/ENSOARG00000016744, intron 22 of 25)	11	18990435	19031210	40776	-
ENSOARG00000014622	SOX11	3	15686650	15686837	188	0.443	2.93e-06	Distal Intergenic	3	15710137	15711497	1361	+
ENSOARG00000014622		3	15743729	15743796	68	-0.482	1.54e-10	Distal Intergenic	3	15710137	15711497	1361	+
ENSOARG00000014622		3	15760454	15760580	127	-0.359	2.58e-09	Distal Intergenic	3	15710137	15711497	1361	+
ENSOARG00000014622		3	15764415	15764523	109	0.382	7.76e-12	Distal Intergenic	3	15710137	15711497	1361	+
ENSOARG00000014622		3	15807792	15807832	41	-0.418	5.85e-06	Distal Intergenic	3	15710137	15711497	1361	+
ENSOARG00000014622		3	15899881	15899975	95	0.379	5.52e-08	Distal Intergenic	3	15710137	15711497	1361	+
ENSOARG00000014622		3	15935005	15935155	151	-0.315	1.63e-05	Distal Intergenic	3	15710137	15711497	1361	+
ENSOARG00000014622		3	15944568	15944577	10	-0.56	2.77e-15	Distal Intergenic	3	15710137	15711497	1361	+
ENSOARG00000014622		3	16004174	16004186	13	-0.334	6.38e-07	Distal Intergenic	3	15710137	15711497	1361	+
ENSOARG00000014622		3	16007940	16007981	42	-0.51	3.28e-08	Distal Intergenic	3	15710137	15711497	1361	+
ENSOARG00000014622		3	16046317	16046402	86	-0.356	4.56e-05	Distal Intergenic	3	15710137	15711497	1361	+
ENSOARG00000008212	ITGA1	16	26099670	26099819	150	-0.374	1.02e-08	Intron (ENSOART00000008938/ENSOARG00000008212, intron 28 of 29)	16	26027537	26105891	78355	-
ENSOARG00000014703	MYL10	24	35102517	35102599	83	0.322	1.67e-07	Distal Intergenic	24	35085594	35097624	12031	+
ENSOARG00000014703		24	35105433	35105769	337	0.315	9.85e-12	Distal Intergenic	24	35085594	35097624	12031	+
ENSOARG00000014703		24	35107882	35108053	172	0.319	4.47e-05	Distal Intergenic	24	35085594	35097624	12031	+
ENSOARG00000014703		24	35156696	35156979	284	-0.381	5.54e-07	Intron (ENSOART00000016009/ENSOARG00000014711, intron 10 of 12)	24	35085594	35097624	12031	+
ENSOARG00000014703		24	35157490	35157539	50	0.402	9.95e-06	Intron (ENSOART00000016009/ENSOARG00000014711, intron 10 of 12)	24	35085594	35097624	12031	+
ENSOARG00000014703		24	35179953	35179975	23	-0.479	1.04e-06	Intron (ENSOART00000016009/ENSOARG00000014711, intron 10 of 12)	24	35085594	35097624	12031	+
ENSOARG00000003428	FBN3	5	14528734	14528831	98	0.423	2.1e-05	Promoter (<=1kb)	5	14459057	14528747	69691	-
ENSOARG00000013881	RTL1	18	64420592	64421106	515	0.311	7.95e-10	Distal Intergenic	18	64480003	64484004	4002	-
ENSOARG00000013881		18	64421593	64421760	168	0.438	5.51e-10	Distal Intergenic	18	64480003	64484004	4002	-
ENSOARG00000013881		18	64422343	64422372	30	0.466	3.31e-06	Distal Intergenic	18	64480003	64484004	4002	-
ENSOARG00000013881		18	64429128	64429217	90	0.618	1.39e-12	Distal Intergenic	18	64480003	64484004	4002	-
ENSOARG00000013881		18	64485526	64485739	214	0.334	2.5e-07	Promoter (1-2kb)	18	64480003	64484004	4002	-
ENSOARG00000013881		18	64488473	64488610	138	0.36	2e-16	Distal Intergenic	18	64480003	64484004	4002	-
ENSOARG00000013881		18	64492723	64493132	410	0.303	8.79e-08	Distal Intergenic	18	64480003	64484004	4002	-
ENSOARG00000013881		18	64495694	64495897	204	0.351	9.09e-08	Distal Intergenic	18	64480003	64484004	4002	-
ENSOARG00000013881		18	64499018	64499183	166	0.398	9.11e-09	Distal Intergenic	18	64480003	64484004	4002	-
ENSOARG00000013881		18	64601007	64601484	478	-0.411	5.94e-32	Distal Intergenic	18	64480003	64484004	4002	-
ENSOARG00000013881		18	64728941	64728983	43	-0.346	2.01e-08	Distal Intergenic	18	64480003	64484004	4002	-
ENSOARG00000013881		18	64730096	64730198	103	0.541	1.33e-07	Distal Intergenic	18	64480003	64484004	4002	-
ENSOARG00000013881		18	64782132	64782271	140	-0.341	2.09e-05	Distal Intergenic	18	64480003	64484004	4002	-
ENSOARG00000013881		18	64818920	64819077	158	0.301	0.000641	Distal Intergenic	18	64480003	64484004	4002	-
ENSOARG00000019993	ACTB	7	27281237	27281758	522	0.302	1.41e-18	Exon (ENSOART00000021769/ENSOARG00000019993, exon 4 of 7)	7	27279050	27284876	5827	-
ENSOARG00000019993		7	27284687	27284908	222	0.629	5.3e-28	Promoter (<=1kb)	7	27279050	27284876	5827	-
ENSOARG00000019993		7	27288330	27288549	220	0.409	1.68e-10	Distal Intergenic	7	27279050	27284876	5827	-
ENSOARG00000019993		7	27319169	27319481	313	0.413	5.45e-30	Distal Intergenic	7	27279050	27284876	5827	-
ENSOARG00000019993		7	27322001	27322071	71	0.382	8.05e-09	Distal Intergenic	7	27279050	27284876	5827	-
ENSOARG00000019993		7	27326940	27327090	151	0.351	4.56e-07	Distal Intergenic	7	27279050	27284876	5827	-
ENSOARG00000018591	COL11A1	1	79297672	79297782	111	-0.387	6.02e-06	Intron (ENSOART00000020259/ENSOARG00000018591, intron 3 of 66)	1	79292408	79517488	225081	-
ENSOARG00000018591		1	79405105	79405409	305	-0.338	8.81e-11	Intron (ENSOART00000020259/ENSOARG00000018591, intron 43 of 66)	1	79292408	79517488	225081	-
ENSOARG00000018591		1	79556976	79557088	113	-0.336	8.26e-06	Distal Intergenic	1	79292408	79517488	225081	-
ENSOARG00000018591		1	79685489	79685689	201	0.546	5.17e-21	Distal Intergenic	1	79292408	79517488	225081	-
ENSOARG00000002307	DLK1	18	64227388	64227489	102	0.315	4.53e-06	Distal Intergenic	18	64328206	64334917	6712	+
ENSOARG00000002307		18	64229987	64230060	74	0.566	1.12e-11	Distal Intergenic	18	64328206	64334917	6712	+
ENSOARG00000002307		18	64285447	64285772	326	0.315	2.15e-09	Distal Intergenic	18	64328206	64334917	6712	+
ENSOARG00000002307		18	64297875	64297887	13	0.509	2.27e-07	Distal Intergenic	18	64328206	64334917	6712	+
ENSOARG00000002307		18	64322164	64322397	234	0.303	7.14e-08	Distal Intergenic	18	64328206	64334917	6712	+
ENSOARG00000002307		18	64325751	64325850	100	0.31	2.1e-05	Promoter (2-3kb)	18	64328206	64334917	6712	+
ENSOARG00000002307		18	64332000	64332064	65	0.361	5.28e-05	Exon (ENSOART00000002494/ENSOARG00000002307, exon 3 of 5)	18	64328206	64334917	6712	+
ENSOARG00000002307		18	64374254	64374306	53	0.372	2.43e-05	Distal Intergenic	18	64328206	64334917	6712	+
ENSOARG00000002307		18	64374640	64374824	185	0.567	2.6e-33	Distal Intergenic	18	64328206	64334917	6712	+
ENSOARG00000002307		18	64379476	64379559	84	0.418	1.43e-05	Distal Intergenic	18	64328206	64334917	6712	+
ENSOARG00000002590	OST	6	36725752	36725823	72	-0.314	2.44e-11	Distal Intergenic	6	36651734	36658288	6555	-
